# Supplementary material for: MR1-ligand cross-linking identifies vitamin B6 metabolites as TCR-reactive antigens
Source: Cell Rep Methods. 2025 Aug 4;5(8):101120. doi: 10.1016/j.crmeth.2025.101120 (PMC12461623; doi:10.1016/j.crmeth.2025.101120)
Supplement: Table S1. Comparison of two MR1 immunoprecipitation protocols analyzed by LC-MS-based proteomics to assess protocol specificity and MR1/β2M sequence coverage, related to STAR Methods [file mmc2.xlsx]

## Sheet: Sheet1
Ac-6-FP Stimulation	Cell number	Enrichment Protocol	# Proteins identified by LC-MS based Proteomics	MR1 Sequence Coverage	β2M Seq coverage
no Ac-6-FP pulse	5e8 Jurkat	no preclear	811	0	0.49
50µM Ac-6-FP pulse for 4 days	5e8 Jurkat	no preclear	1237	0.15	0.61
no Ac-6-FP pulse	5e8 Jurkat	standard	950	0.13	0.31
50µM Ac-6-FP pulse for 4 days	5e8 Jurkat	standard	911	0.24	0.18
