# Supplementary material for: MR1-ligand cross-linking identifies vitamin B6 metabolites as TCR-reactive antigens
Source: Cell Rep Methods. 2025 Aug 4;5(8):101120. doi: 10.1016/j.crmeth.2025.101120 (PMC12461623; doi:10.1016/j.crmeth.2025.101120)
Supplement: Table S2. List of K43A-associated Δ-masses and list of candidate compounds detected in Ac-6-FP-pulsed MM909.24 cells, related to Figure 3 — A.) LC-MS/MS analysis of chymotrypsin digest of MM909.24 cells pulsed with Ac-6-FP subjected to K43 dependent Mass Shift analysis. Shortlist of spectra showing 4 or more reporter ions and a mass shift of 40Da or more are provided. B.) CEU Mass Mediator output. [file mmc3.xlsx]

## Sheet: Legend
Table S2A: LC-MS/MS analysis of chymotrypsin digest of MM909.24 cells pulsed with Ac6FP subjected to K43 dependent Mass Shift analysis. Shortlist of spectra showing 4 or more reporter ions and a mass shift of 40Da or more are provided.
Exlanation of column numbers
y6	presence of the indicated DSVTRQKEPRAPW fragment ion in the MS/MS spectrum (1 meaning present, 0 meaning absent)
y5	presence of the indicated DSVTRQKEPRAPW fragment ion in the MS/MS spectrum (1 meaning present, 0 meaning absent)
y4	presence of the indicated DSVTRQKEPRAPW fragment ion in the MS/MS spectrum (1 meaning present, 0 meaning absent)
y3	presence of the indicated DSVTRQKEPRAPW fragment ion in the MS/MS spectrum (1 meaning present, 0 meaning absent)
y2	presence of the indicated DSVTRQKEPRAPW fragment ion in the MS/MS spectrum (1 meaning present, 0 meaning absent)
y1	presence of the indicated DSVTRQKEPRAPW fragment ion in the MS/MS spectrum (1 meaning present, 0 meaning absent)
y6+2	presence of the indicated DSVTRQKEPRAPW fragment ion in the MS/MS spectrum (1 meaning present, 0 meaning absent)
y5+2	presence of the indicated DSVTRQKEPRAPW fragment ion in the MS/MS spectrum (1 meaning present, 0 meaning absent)
y4+2	presence of the indicated DSVTRQKEPRAPW fragment ion in the MS/MS spectrum (1 meaning present, 0 meaning absent)
y3+2	presence of the indicated DSVTRQKEPRAPW fragment ion in the MS/MS spectrum (1 meaning present, 0 meaning absent)
y2+2	presence of the indicated DSVTRQKEPRAPW fragment ion in the MS/MS spectrum (1 meaning present, 0 meaning absent)
y1+2	presence of the indicated DSVTRQKEPRAPW fragment ion in the MS/MS spectrum (1 meaning present, 0 meaning absent)
b1	presence of the indicated DSVTRQKEPRAPW fragment ion in the MS/MS spectrum (1 meaning present, 0 meaning absent)
b2	presence of the indicated DSVTRQKEPRAPW fragment ion in the MS/MS spectrum (1 meaning present, 0 meaning absent)
b3	presence of the indicated DSVTRQKEPRAPW fragment ion in the MS/MS spectrum (1 meaning present, 0 meaning absent)
b4	presence of the indicated DSVTRQKEPRAPW fragment ion in the MS/MS spectrum (1 meaning present, 0 meaning absent)
b5	presence of the indicated DSVTRQKEPRAPW fragment ion in the MS/MS spectrum (1 meaning present, 0 meaning absent)
b6	presence of the indicated DSVTRQKEPRAPW fragment ion in the MS/MS spectrum (1 meaning present, 0 meaning absent)
#Fragments	Indicates the number of reporter ions present with higher numbers indicating likelier hit
Retention Time [min]	Retention time in minutes
Precursor m/z	Precursor m/z selected for fragmentation
Charge	Precursor charge
Delta Mass	Calculated Mass shift from theoretical mass of unmodified DSVTRQKEPRAPW peptide
Free Ligand	Calculated Mass shift from theoretical mass of unmodified DSVTRQKEPRAPW peptide corrected for the oxygen loss occuring during Schiff-base formation and subsequent reduction. Represents mass of unbound ligand.
Table S2B: CEU mass mediator determined candidate compounds for mass shifts detected
Explanation of column numbers
Experimental mass	Input mass from experiment in Table S6A
mz Error (ppm)	Mass error of predicted compound to experimental mass in ppm (search set to allow a maximum of 40ppm)
Molecular Weight	Molecular weight of candidate compound
Name	Name of candidate compound
Formula	molecular formula of candidate compound
CAS	Chemical Abstracts Service Number (if available)
Kegg	Identifier and Link to kegg database if available
HMDB	Identifier and Link to HMDB database if available
LipidMaps	Identifier and Link to LipidMaps database if available
Metlin	Identifier and Link to Metlin database if available
PubChem	Identifier and Link to PubChem database if available
InChIKey	International Chemical Identifier (if available)
SMILES	Simplified Molecular Input Line Entry System (if available)
Pathways	Information on biochemical pathway (if available)

## Sheet: Table S2A
y6	y5	y4	y3	y2	y1	y6+2	y5+2	y4+2	y3+2	y2+2	y1+2	b1	b2	b3	b4	b5	b6	#Fragments	Retention Time [min]	Precursor m/z	Charge	Delta Mass	Free Ligand
1	1	1	1	1	1	0	1	0	0	0	0	0	1	0	1	1	1	11	2112.73	550.648	3	80.1159	96.1108
1	1	1	1	1	1	0	1	0	0	0	0	0	1	0	1	1	1	11	2125.16	583.324	3	178.143	194.138
1	1	1	1	1	1	0	1	0	0	0	0	0	1	0	1	1	1	11	2140.18	581.619	3	173.029	189.024
1	1	1	1	1	1	0	1	0	0	0	0	0	1	0	1	1	1	11	2256.13	596.296	3	217.06	233.055
1	1	1	1	1	1	0	1	0	0	0	0	0	1	0	1	1	1	11	2263.39	596.632	3	218.069	234.064
1	1	0	1	1	1	0	1	0	1	0	0	0	1	0	1	1	1	11	2290.99	600.967	3	231.074	247.069
1	1	1	1	1	1	0	1	0	0	0	0	0	1	0	1	1	1	11	2293.43	601.303	3	232.08	248.075
1	1	0	1	1	1	0	1	0	0	0	0	0	1	0	1	1	1	10	2112.96	582.292	3	175.048	191.043
1	1	1	0	1	1	0	1	0	0	0	0	0	1	0	1	1	1	10	2113.71	550.314	3	79.1136	95.1085
1	1	0	1	1	1	0	0	0	1	0	0	0	1	0	1	1	1	10	2333.31	607.306	3	250.092	266.087
1	1	1	1	1	1	0	1	0	1	0	0	0	1	0	0	1	0	10	2366.88	596.628	3	218.058	234.052
1	1	1	1	1	1	0	1	0	0	0	0	0	1	0	0	0	1	9	2514.06	596.295	3	217.056	233.051
1	1	0	1	1	1	0	1	0	0	0	0	0	1	0	0	1	1	9	2117.58	524.556	4	525.388	541.383
1	1	1	1	1	1	0	1	0	0	0	0	0	1	0	0	0	0	8	2498.43	596.631	3	218.067	234.062
1	0	0	1	0	1	0	0	0	0	0	0	0	1	1	1	1	1	8	1937.9	524.553	4	525.378	541.373
0	1	0	0	0	1	0	0	0	1	0	0	0	1	1	1	1	1	8	2104.6	540.272	3	48.988	64.9829
1	1	1	0	1	0	0	1	0	0	0	0	0	1	0	0	1	1	8	2112.18	582.308	3	175.097	191.092
1	1	1	0	1	1	0	0	0	0	0	0	0	1	0	0	1	1	8	2118.36	550.274	3	78.9939	94.9888
0	1	0	0	1	1	0	1	0	1	0	0	0	1	0	0	1	1	8	2340.57	574.942	3	152.999	168.994
1	1	1	0	1	1	0	0	0	1	0	0	0	1	0	0	0	1	8	2491.38	603.001	3	237.175	253.17
1	1	1	0	1	1	0	1	0	0	0	0	0	0	0	0	0	1	7	1887.25	485.053	5	851.425	867.42
0	1	0	0	0	1	0	0	0	1	0	0	0	1	1	0	1	1	7	1930.47	535.275	4	568.267	584.262
1	1	0	1	1	1	0	1	0	0	0	0	0	1	0	0	0	0	7	2026.19	557.954	3	102.033	118.028
0	1	0	0	1	0	0	0	0	0	0	0	0	1	1	1	1	1	7	2072.83	544.945	3	63.006	79.0009
0	1	0	0	0	0	0	0	0	1	0	0	0	1	1	1	1	1	7	2074.98	545.276	3	64.0012	79.9961
0	1	0	0	0	0	0	0	0	1	0	0	0	1	1	1	1	1	7	2108.43	539.605	3	46.9872	62.9821
1	1	0	1	1	0	0	0	0	0	0	0	0	0	0	1	1	1	7	2115.61	873.435	2	176.05	192.045
1	1	1	1	1	0	0	0	0	0	0	0	0	0	0	0	1	1	7	2117.7	872.934	2	175.048	191.043
1	0	0	0	0	1	1	0	1	1	0	0	0	1	0	1	0	0	7	2188.66	473.997	4	323.153	339.148
1	1	0	0	0	0	0	0	0	0	0	0	0	1	1	1	1	1	7	2268.43	601.963	3	234.061	250.055
0	1	0	0	1	0	0	0	0	0	0	0	0	1	1	1	1	1	7	2269.08	601.29	3	232.042	248.037
1	0	0	0	0	0	0	0	0	1	0	0	0	1	1	1	1	1	7	2271.16	606.96	3	249.052	265.047
1	1	0	1	1	1	0	0	0	0	0	0	0	1	0	0	1	0	7	2325.82	606.976	3	249.101	265.096
0	1	0	0	0	1	0	0	0	0	0	0	0	1	1	1	1	1	7	2339.22	574.608	3	151.997	167.992
0	1	0	0	0	1	0	0	0	1	0	0	0	1	1	0	1	1	7	2343.32	574.662	3	152.16	168.154
1	1	0	0	1	1	0	1	0	0	0	0	0	1	0	0	0	1	7	2367.01	596.01	3	216.202	232.197
1	1	0	1	0	1	0	1	0	1	0	0	0	1	0	0	0	0	7	2377.84	598.3	3	223.073	239.068
0	0	0	1	1	1	0	0	1	0	0	0	0	0	1	1	1	0	7	2483.45	511.279	4	472.282	488.276
0	1	0	1	1	1	0	1	0	1	0	0	0	0	0	0	0	1	7	2496.07	596.301	3	217.076	233.071
0	1	1	0	0	1	0	0	0	1	0	0	0	0	1	1	0	0	6	2576.66	545.962	3	66.0582	82.0531
0	1	0	1	1	1	0	0	0	0	0	0	0	1	0	0	0	1	6	2584.11	575.317	3	154.122	170.117
1	1	0	0	0	1	0	1	0	0	0	0	0	0	1	0	0	1	6	2615.19	524.276	4	524.267	540.262
0	0	0	0	1	1	0	0	1	1	0	0	0	0	0	1	0	1	6	2633.12	605.712	5	1454.72	1470.71
1	1	0	0	1	1	0	0	1	0	0	0	0	0	0	0	1	0	6	2645.09	596.948	3	219.016	235.011
1	1	1	0	1	1	0	1	0	0	0	0	0	0	0	0	0	0	6	1903.88	485.507	4	369.192	385.187
0	1	0	0	0	1	0	0	0	0	0	0	0	1	1	0	1	1	6	1929.26	535.284	4	568.299	584.294
1	1	1	1	1	1	0	0	0	0	0	0	0	0	0	0	0	0	6	1962.31	497.011	4	415.209	431.204
0	0	1	0	1	1	0	0	1	1	0	0	0	0	0	0	0	1	6	1971.65	487.516	4	377.23	393.225
0	1	0	0	0	1	0	0	0	0	0	0	0	1	1	0	1	1	6	2071.19	544.609	3	61.9978	77.9927
0	0	0	0	0	0	0	0	0	1	0	0	0	1	1	1	1	1	6	2110.23	606.958	3	249.048	265.042
0	1	1	0	0	1	1	0	0	0	0	0	0	1	0	0	1	0	6	2122.99	535.777	4	570.274	586.269
1	1	0	0	1	1	0	1	0	0	0	0	0	1	0	0	0	0	6	2128.63	535.3	4	568.366	584.361
0	0	0	0	0	1	1	0	0	1	0	0	0	1	0	0	1	1	6	2128.71	593.292	3	208.048	224.043
0	1	0	0	0	1	0	0	0	0	0	0	0	1	1	0	1	1	6	2134.29	542.618	3	56.0253	72.0202
0	1	0	0	1	0	0	0	0	0	0	0	0	1	1	0	1	1	6	2136.71	587.287	3	190.034	206.029
0	1	0	0	0	1	0	0	1	1	0	0	0	0	1	0	1	0	6	2142.21	466.238	4	292.119	308.114
1	0	1	1	0	1	0	0	0	1	0	0	0	0	0	0	1	0	6	2146.74	617.637	3	281.085	297.08
1	1	0	0	1	1	0	0	0	0	0	0	0	1	0	0	0	1	6	2147.07	583.603	3	178.98	194.975
0	1	1	0	0	1	0	0	0	1	0	0	0	0	0	0	1	1	6	2163.3	518.663	5	1019.47	1035.47
1	1	1	1	1	1	0	0	0	0	0	0	0	0	0	0	0	0	6	2170.89	614.361	3	271.255	287.25
0	1	0	0	0	1	0	0	0	1	0	0	0	1	0	1	0	1	6	2182.93	471.755	4	314.185	330.18
1	1	1	1	1	1	0	0	0	0	0	0	0	0	0	0	0	0	6	2188.06	411.017	4	71.2324	87.2273
1	1	0	0	1	1	0	1	0	0	0	0	0	0	0	0	1	0	6	2198.94	578.975	3	165.096	181.091
1	1	0	1	1	0	0	0	0	0	0	0	0	1	0	0	1	0	6	2253.87	597.637	3	221.085	237.08
1	1	0	1	1	0	0	0	0	0	0	0	0	0	0	0	1	1	6	2260.51	894.943	2	219.065	235.06
1	1	0	1	1	0	0	0	0	0	0	0	0	0	0	0	1	1	6	2261.83	894.441	2	218.062	234.057
0	1	0	0	0	0	0	0	0	0	0	0	0	1	1	1	1	1	6	2265.39	601.628	3	233.057	249.052
0	1	0	0	0	0	0	0	0	0	0	0	0	1	1	1	1	1	6	2270.31	600.955	3	231.039	247.034
1	1	0	1	1	0	0	0	0	0	0	0	0	1	0	0	1	0	6	2273.43	737.371	3	640.286	656.28
0	0	0	0	0	0	0	0	0	1	0	0	0	1	1	1	1	1	6	2273.53	606.624	3	248.045	264.04
0	0	0	0	1	0	0	0	0	0	0	0	0	1	1	1	1	1	6	2285.88	607.294	3	250.056	266.051
0	1	0	0	0	0	0	0	0	0	0	0	0	1	1	1	1	1	6	2290.21	617.296	3	280.061	296.056
1	1	0	0	1	1	0	0	0	0	0	0	0	1	0	0	0	1	6	2352.26	605.629	3	245.058	261.053
0	0	0	1	1	1	0	0	0	1	0	0	0	0	0	0	1	1	6	2396.85	579.028	4	743.276	759.271
0	0	0	1	0	1	0	0	1	1	0	0	0	1	0	0	0	1	6	2417.06	574.654	3	152.136	168.131
1	1	0	0	1	1	0	1	0	0	0	0	0	1	0	0	0	0	6	2478.13	538.607	3	43.992	59.9869
0	1	1	0	1	1	0	0	0	0	0	0	0	0	0	1	1	0	6	2486.82	511.025	4	471.266	487.261
1	1	0	0	1	1	0	0	0	0	0	0	0	1	0	0	1	0	6	2493.35	596.307	3	217.095	233.09
0	0	0	1	1	1	0	0	1	0	0	0	0	1	0	0	0	0	5	2525.87	465.062	4	287.413	303.407
0	0	1	0	1	1	0	0	1	1	0	0	0	0	0	0	0	0	5	2530.49	489.998	4	387.155	403.15
1	0	1	1	1	1	0	0	0	0	0	0	0	0	0	0	0	0	5	2538	469.979	4	307.081	323.076
0	0	0	0	1	0	0	0	0	0	0	0	0	1	0	1	1	1	5	1879.74	591.637	3	203.082	219.077
0	1	1	1	0	0	0	0	0	1	0	0	0	1	0	0	0	0	5	1879.86	486.271	4	372.248	388.243
0	1	0	0	1	1	0	0	0	1	0	0	0	1	0	0	0	0	5	1884.44	443.979	4	203.081	219.076
0	0	0	1	1	1	1	0	0	1	0	0	0	0	0	0	0	0	5	2604.69	554.628	3	92.0573	108.052
0	0	0	1	1	1	1	0	0	0	0	0	0	0	0	0	1	0	5	2607.41	554.309	3	91.0986	107.094
1	1	0	0	0	0	0	1	0	1	0	0	0	0	0	0	0	1	5	1884.93	484.262	4	364.214	380.209
0	0	1	0	1	1	0	0	1	0	0	0	0	0	0	0	1	0	5	2645.36	544.944	3	63.0042	78.9991
1	0	0	0	1	1	0	0	1	0	0	0	0	1	0	0	0	0	5	2647.84	597.283	3	220.02	236.015
1	1	0	0	1	1	0	0	0	0	0	0	0	1	0	0	0	0	5	2670.62	596.353	3	217.23	233.225
0	0	0	1	0	1	0	0	0	0	0	0	0	1	0	1	0	1	5	2675.33	549.631	3	77.0665	93.0614
1	0	1	1	0	0	1	1	0	0	0	0	0	0	0	0	0	0	5	1891.77	482.999	4	359.16	375.155
0	1	0	0	0	0	0	0	0	0	0	0	0	1	0	1	1	1	5	1809.81	530.033	4	547.299	563.293
1	1	0	0	1	1	0	1	0	0	0	0	0	0	0	0	0	0	5	1918.29	485.324	4	368.463	384.458
1	0	0	1	0	1	1	0	0	0	0	0	0	1	0	0	0	0	5	1952.62	571.971	3	144.087	160.081
1	1	0	0	1	1	0	0	0	1	0	0	0	0	0	0	0	0	5	1962.62	433.48	4	161.086	177.081
1	1	0	0	0	1	0	0	0	1	0	0	0	0	0	0	1	0	5	1968.5	553.608	3	88.9955	104.99
0	1	0	0	0	1	0	0	0	1	0	0	0	0	1	0	1	0	5	2001.18	427.983	4	139.098	155.093
1	1	1	0	1	1	0	0	0	0	0	0	0	0	0	0	0	0	5	2012.17	506.016	4	451.228	467.223
1	1	0	0	1	1	0	0	0	0	0	0	0	1	0	0	0	0	5	2024.41	558.224	3	102.845	118.84
0	0	1	1	0	1	1	0	0	1	0	0	0	0	0	0	0	0	5	2029	500.524	4	429.261	445.256
1	1	0	1	1	0	0	0	0	0	0	0	0	0	0	0	1	0	5	2065.66	833.402	2	95.9829	111.978
0	1	0	0	0	0	0	0	0	0	0	0	0	1	1	0	1	1	5	2100.39	539.938	3	47.9872	63.9821
0	1	0	0	0	1	0	0	1	1	0	0	0	1	0	0	0	0	5	2108.73	552.466	3	85.5697	101.565
0	1	0	0	0	1	0	0	0	0	0	0	0	1	0	0	1	1	5	2108.86	539.269	3	45.9801	61.975
0	1	0	0	0	0	0	0	0	1	0	0	0	1	0	0	1	1	5	2109.54	538.984	3	45.1234	61.1183
0	0	0	0	0	0	0	0	0	0	0	0	0	1	1	1	1	1	5	2111.6	607.628	3	251.056	267.051
0	1	0	0	0	1	1	0	0	0	0	0	0	1	1	0	0	0	5	2121.81	612.862	3	266.757	282.752
1	1	0	0	1	0	0	0	0	0	0	0	0	0	0	0	1	1	5	2124.15	921.431	2	272.042	288.037
0	1	0	0	1	0	0	0	0	0	0	0	0	1	0	0	1	1	5	2129.44	587.623	3	191.04	207.035
1	1	0	0	1	0	0	0	0	1	0	0	0	1	0	0	0	0	5	2165.72	525.512	4	529.214	545.208
1	0	0	0	0	1	1	0	1	0	0	0	0	1	0	0	0	0	5	2183.28	474.255	4	324.185	340.18
1	1	0	1	1	0	0	0	0	0	0	0	0	0	0	0	1	0	5	2262.53	893.936	2	217.052	233.047
0	0	0	0	1	0	0	0	0	0	0	0	0	1	1	0	1	1	5	2286.74	612.624	3	266.044	282.039
0	0	0	0	0	0	0	0	0	0	0	0	0	1	1	1	1	1	5	2288.53	607.627	3	251.054	267.049
0	1	1	0	1	0	0	0	0	0	0	0	0	1	0	0	1	0	5	2329.82	607.641	3	251.094	267.089
0	1	1	0	1	1	0	0	0	0	0	0	0	1	0	0	0	0	5	2350.14	596.998	3	219.165	235.16
0	1	0	1	0	1	0	0	0	1	0	0	0	0	0	0	0	1	5	2351.81	600.278	3	229.005	245
0	0	1	1	1	1	0	0	0	0	0	0	0	1	0	0	0	0	5	2369.88	496.022	4	411.252	427.247
0	0	0	1	0	1	0	0	1	1	0	0	0	1	0	0	0	0	5	2390.91	432.221	4	156.047	172.042
0	1	1	0	1	1	0	0	0	1	0	0	0	0	0	0	0	0	5	2467.03	451.489	4	233.12	249.115
0	1	0	0	0	1	0	0	0	1	0	0	0	1	1	0	0	0	5	2471.32	595.94	3	215.993	231.988
1	1	0	0	1	1	0	1	0	0	0	0	0	0	0	0	0	0	5	2477.76	538.282	3	43.0186	59.0135
1	0	0	0	1	1	0	0	0	0	0	0	0	1	0	0	0	0	4	2501.39	635.629	3	335.059	351.054
0	1	1	1	0	1	0	0	0	0	0	0	0	0	0	0	0	0	4	2506.93	547.281	3	70.0146	86.0095
0	1	0	0	1	1	0	0	0	0	0	0	0	0	0	0	0	1	4	2524.11	476.319	4	332.44	348.435
0	0	0	0	1	1	0	0	0	1	0	0	0	1	0	0	0	0	4	2532.76	482.788	4	358.319	374.314
0	0	0	0	0	1	0	0	0	0	0	0	0	1	0	0	1	1	4	2533.22	468.77	4	302.247	318.242
1	1	0	0	1	1	0	0	0	0	0	0	0	0	0	0	0	0	4	2534.04	596.99	3	219.143	235.138
0	1	0	0	0	1	1	0	0	1	0	0	0	0	0	0	0	0	4	2537.92	547.762	3	71.4574	87.4523
1	1	0	0	1	1	0	0	0	0	0	0	0	0	0	0	0	0	4	2538.59	596.649	3	218.12	234.115
0	1	0	0	0	1	0	0	0	0	0	0	0	1	0	0	0	1	4	2565.81	626.317	4	932.434	948.429
0	0	1	1	0	0	0	0	1	1	0	0	0	0	0	0	0	0	4	2578.27	487.672	5	864.518	880.513
0	0	0	0	0	1	1	0	0	0	0	0	0	0	0	0	1	1	4	2581.59	590.955	3	201.037	217.032
0	0	0	0	1	1	0	0	0	0	0	0	0	0	0	1	0	1	4	2586.61	543.321	3	58.1361	74.1311
1	0	1	0	0	1	0	0	0	0	0	0	0	0	0	0	1	0	4	2587.53	563.627	3	119.052	135.047
0	0	0	1	1	1	0	0	1	0	0	0	0	0	0	0	0	0	4	2591.94	522.887	5	1040.59	1056.59
0	0	0	0	0	1	0	0	1	1	0	0	0	1	0	0	0	0	4	2596.06	482.522	4	357.251	373.246
0	0	0	0	0	1	0	0	0	0	0	0	0	1	1	0	1	0	4	2599.11	633.3	3	328.071	344.066
0	0	0	0	1	1	0	0	0	1	0	0	0	0	0	0	1	0	4	2600.83	577.294	3	160.053	176.048
0	0	1	0	0	1	0	0	0	1	0	0	0	0	0	0	1	0	4	1807.24	587.971	3	192.086	208.081
0	1	1	0	1	1	0	0	0	0	0	0	0	0	0	0	0	0	4	2607.15	594.672	3	212.188	228.183
0	0	0	1	0	1	0	0	0	1	0	0	0	0	0	0	0	1	4	2608.92	556.909	3	98.898	114.893
0	0	0	0	0	1	0	0	1	0	0	0	0	0	1	0	1	0	4	2609.27	541.031	4	591.288	607.282
0	0	0	1	0	1	0	0	1	0	0	0	0	0	0	0	0	1	4	2610.23	556.261	3	96.9561	112.951
0	1	1	0	0	1	0	0	0	1	0	0	0	0	0	0	0	0	4	2627.55	611.006	3	261.191	277.186
1	0	0	0	0	1	1	0	0	0	0	0	0	0	1	0	0	0	4	2634.13	580.005	3	168.186	184.181
0	1	0	0	1	1	0	0	0	0	0	0	0	0	0	0	0	1	4	2641.32	595.816	3	215.621	231.615
0	0	0	0	1	1	0	0	1	0	0	0	0	1	0	0	0	0	4	2643.02	597.62	3	221.033	237.028
1	0	0	0	0	1	0	0	1	0	0	0	0	0	0	0	1	0	4	2646.36	608.313	3	253.111	269.106
0	0	1	0	1	1	0	0	1	0	0	0	0	0	0	0	0	0	4	2647.88	545.273	3	63.9909	79.9858
0	0	0	0	1	1	0	0	0	1	0	0	0	1	0	0	0	0	4	2650	580.673	3	170.191	186.186
1	0	0	1	0	1	0	0	0	0	0	0	0	0	0	1	0	0	4	2668.27	682.68	3	476.213	492.208
0	0	0	1	1	1	0	0	0	1	0	0	0	0	0	0	0	0	4	2676.19	409.459	4	65.0024	80.9973
0	0	0	1	0	1	0	0	0	0	0	0	0	1	0	1	0	0	4	2676.89	549.965	3	78.0683	94.0632
1	0	0	0	1	0	0	0	0	1	0	0	0	1	0	0	0	0	4	1928.87	543.952	3	60.0294	76.0244
0	1	1	0	0	1	0	0	0	1	0	0	0	0	0	0	0	0	4	1933.32	484.002	4	363.171	379.166
0	1	1	0	1	1	0	0	0	0	0	0	0	0	0	0	0	0	4	1939.24	463.231	5	742.311	758.306
0	1	0	0	1	1	0	0	0	0	0	0	0	0	1	0	0	0	4	1942.64	540.278	3	49.0052	65.0001
0	1	0	0	0	1	1	0	0	0	0	0	0	0	0	1	0	0	4	1942.93	435.438	5	603.346	619.341
0	0	1	0	0	1	0	0	0	0	0	0	0	0	0	0	1	1	4	1946.52	576.628	3	158.058	174.052
0	1	0	1	1	0	0	0	0	0	0	0	0	1	0	0	0	0	4	1948.28	463.003	4	279.179	295.174
1	0	1	0	0	1	1	0	0	0	0	0	0	0	0	0	0	0	4	1954.26	429.23	4	144.087	160.082
0	0	0	0	0	1	0	0	0	1	0	0	0	1	0	0	0	1	4	1957.87	546.011	4	611.21	627.205
1	1	0	0	1	1	0	0	0	0	0	0	0	0	0	0	0	0	4	1958.03	433.757	4	162.193	178.188
1	1	0	0	1	1	0	0	0	0	0	0	0	0	0	0	0	0	4	1961.71	505.008	4	447.195	463.19
0	0	0	0	0	1	0	0	1	1	0	0	0	1	0	0	0	0	4	1961.84	469.259	4	304.2	320.195
1	1	0	0	1	0	0	0	0	1	0	0	0	0	0	0	0	0	4	1963.54	433.507	4	161.192	177.187
1	1	0	0	1	1	0	0	0	0	0	0	0	0	0	0	0	0	4	1974.59	554.275	3	90.9973	106.992
0	0	0	0	0	1	0	1	0	1	0	0	0	1	0	0	0	0	4	1989.11	573.775	4	722.263	738.258
0	1	0	1	0	1	0	0	0	0	0	0	0	1	0	0	0	0	4	1990.76	590.961	3	201.054	217.049
0	0	0	0	0	1	1	0	0	0	0	0	0	0	1	0	1	0	4	1991.29	474.487	4	325.112	341.107
0	0	0	0	0	1	0	0	0	0	0	0	0	1	0	0	1	1	4	1992.54	544.609	3	61.9997	77.9946
1	1	1	0	1	0	0	0	0	0	0	0	0	0	0	0	0	0	4	2013.09	506.266	4	452.228	468.223
1	0	0	1	0	1	0	0	0	0	0	0	0	0	0	0	0	1	4	2029.21	583.641	3	179.095	195.09
0	0	0	0	0	0	0	0	0	1	0	0	0	1	0	1	1	0	4	2041.44	602.33	3	235.162	251.157
1	0	1	0	0	1	1	0	0	0	0	0	0	0	0	0	0	0	4	1822.99	515.015	4	487.224	503.219
1	0	0	0	0	1	1	0	0	0	0	0	0	0	0	0	0	1	4	2044.56	553.944	3	90.0049	106
0	0	1	0	0	1	0	0	1	1	0	0	0	0	0	0	0	0	4	2044.94	453.263	4	240.217	256.212
1	1	0	0	0	0	1	1	0	0	0	0	0	0	0	0	0	0	4	2047.11	494.501	4	405.168	421.163
1	1	0	0	1	0	0	0	0	0	0	0	0	0	0	0	1	0	4	2062.48	833.906	2	96.9909	112.986
1	1	0	0	1	0	0	0	0	0	0	0	0	0	0	0	1	0	4	2068.62	1047.55	3	1570.81	1586.8
0	1	0	0	1	0	0	0	0	1	0	0	0	1	0	0	0	0	4	2107.94	557.676	3	101.201	117.196
0	1	1	0	0	0	0	0	0	1	0	0	0	1	0	0	0	0	4	2109.4	561.965	3	114.066	130.061
0	1	0	0	0	0	0	0	0	0	0	0	0	1	0	0	1	1	4	2110.71	539.317	3	46.1237	62.1186
0	1	0	1	0	1	0	0	0	1	0	0	0	0	0	0	0	0	4	2110.97	485.495	4	369.145	385.14
0	0	0	0	0	0	0	0	0	1	0	0	0	1	0	0	1	1	4	2115.27	607.293	3	250.05	266.045
0	0	0	0	0	1	0	0	0	0	0	0	0	1	0	1	0	1	4	2116.03	533.663	5	1094.47	1110.47
0	0	0	0	0	1	0	0	0	0	0	0	0	1	0	0	1	1	4	2121.02	592.636	3	206.081	222.076
1	1	0	0	1	0	0	0	0	0	0	0	0	1	0	0	0	0	4	2121.62	549.946	3	78.0099	94.0048
0	0	0	1	0	1	0	0	1	0	0	0	0	0	0	0	0	1	4	2122.82	557.034	4	655.301	671.296
0	1	0	0	0	1	0	0	0	1	0	0	0	0	0	0	1	0	4	2124.07	552.941	3	86.9965	102.991
0	0	0	0	0	1	0	1	0	0	0	0	0	0	1	0	1	0	4	2125.6	517.743	4	498.137	514.132
0	1	0	1	1	0	0	0	0	0	0	0	0	1	0	0	0	0	4	2130.11	583.97	3	180.083	196.078
1	1	0	0	1	0	0	0	0	0	0	0	0	1	0	0	0	0	4	2137.32	535.068	4	567.436	583.431
0	1	0	0	0	1	0	0	0	0	0	0	0	0	0	1	0	1	4	2141.78	559.584	3	106.923	122.918
0	1	0	0	0	1	0	0	1	1	0	0	0	0	0	0	0	0	4	2145.04	506.302	4	452.374	468.369
0	1	0	0	1	0	0	0	0	0	0	0	0	1	0	0	0	1	4	2152.86	582.627	3	176.055	192.05
0	0	0	0	1	1	0	0	0	1	0	0	0	1	0	0	0	0	4	2153.63	545.953	3	66.0305	82.0255
0	0	0	0	1	1	0	0	0	0	0	0	0	1	0	0	1	0	4	2157.46	596.971	3	219.085	235.08
1	1	0	0	1	1	0	0	0	0	0	0	0	0	0	0	0	0	4	2167.28	551.29	3	82.042	98.0369
1	1	0	0	0	0	1	1	0	0	0	0	0	0	0	0	0	0	4	2171.7	551.622	3	83.0377	99.0327
0	0	1	0	0	1	0	0	0	0	0	0	0	0	0	0	1	1	4	2179.9	457.827	5	715.294	731.289
1	0	0	0	0	1	0	0	0	0	0	0	0	1	0	1	0	0	4	2181.05	630.324	3	319.144	335.139
1	0	0	0	0	1	0	0	0	0	0	0	0	1	0	1	0	0	4	2181.64	472.745	4	318.143	334.138
1	1	0	0	1	1	0	0	0	0	0	0	0	0	0	0	0	0	4	2196.53	578.631	3	164.066	180.061
1	1	0	0	1	0	0	0	0	0	0	0	0	0	0	0	1	0	4	2272.91	1105.55	2	640.278	656.273
1	1	0	0	1	1	0	0	0	0	0	0	0	0	0	0	0	0	4	2274.76	557.953	3	102.03	118.025
0	0	0	0	0	0	0	0	0	0	0	0	0	1	1	0	1	1	4	2278.27	616.964	3	279.063	295.058
1	0	0	1	0	1	1	0	0	0	0	0	0	0	0	0	0	0	4	2283.64	615.289	3	274.039	290.034
0	0	0	0	0	1	1	0	0	1	0	0	0	0	1	0	0	0	4	2297.51	447.239	4	216.119	232.114
0	1	1	0	0	1	0	0	0	0	0	0	0	1	0	0	0	0	4	1844.72	540.971	3	51.0857	67.0806
0	0	0	0	0	1	0	0	0	0	0	0	0	0	1	0	1	1	4	2345.33	559.289	3	106.039	122.034
0	0	1	0	1	1	1	0	0	0	0	0	0	0	0	0	0	0	4	2348.75	647.92	5	1665.76	1681.75
0	1	1	0	0	0	0	0	0	1	0	0	0	1	0	0	0	0	4	2350.59	584.626	3	182.051	198.046
0	0	0	0	0	1	0	0	0	0	0	0	0	1	1	1	0	0	4	2355.09	449.507	4	225.193	241.188
0	0	0	0	0	1	1	0	1	0	0	0	0	0	0	0	1	0	4	2358.75	510.856	5	980.436	996.43
1	0	1	1	0	1	0	0	0	0	0	0	0	0	0	0	0	0	4	2360.72	618.294	3	283.054	299.049
0	1	0	0	1	1	0	0	0	0	0	0	0	1	0	0	0	0	4	1853.11	625.659	3	305.15	321.145
0	1	0	0	0	1	0	0	0	1	0	0	0	0	1	0	0	0	4	2380.6	563.955	3	120.037	136.032
1	0	1	0	0	1	1	0	0	0	0	0	0	0	0	0	0	0	4	2389.71	607.671	3	251.185	267.18
0	0	0	0	0	1	0	0	1	0	0	0	0	1	0	0	0	1	4	2391.49	498.247	5	917.394	933.388
0	0	1	0	0	1	0	0	0	0	0	0	0	0	0	0	1	1	4	2408.62	579.956	3	168.04	184.035
0	0	1	0	1	1	0	0	0	1	0	0	0	0	0	0	0	0	4	2410.17	493.511	4	401.211	417.206
0	0	1	0	1	1	0	0	0	1	0	0	0	0	0	0	0	0	4	2410.75	493.762	4	402.213	418.208
0	1	0	1	1	1	0	0	0	0	0	0	0	0	0	0	0	0	4	2418.7	521.509	4	513.203	529.198
0	0	0	0	1	1	0	0	1	0	0	0	0	0	0	0	1	0	4	2419.86	507.252	4	456.174	472.169
1	0	1	0	0	1	0	0	1	0	0	0	0	0	0	0	0	0	4	2420.11	633.035	3	327.278	343.273
0	0	0	1	0	1	1	0	0	1	0	0	0	0	0	0	0	0	4	2423.64	581.659	3	173.148	189.143
0	1	0	1	0	1	0	0	1	0	0	0	0	0	0	0	0	0	4	2424.45	573.974	3	150.093	166.088
0	1	0	0	1	1	0	0	0	0	0	0	0	1	0	0	0	0	4	2430.39	588.299	3	193.068	209.063
1	0	0	0	0	1	0	0	1	0	0	0	0	0	0	0	1	0	4	2433.2	574.608	3	151.996	167.991
0	1	0	0	0	1	0	0	1	0	0	0	0	1	0	0	0	0	4	2435.97	578.321	3	163.135	179.13
0	0	0	0	0	1	0	0	1	1	0	0	0	1	0	0	0	0	4	1865.94	415.726	4	90.0679	106.063
1	1	1	0	0	0	0	0	0	0	0	0	0	0	0	0	0	1	4	2452.24	619.986	3	288.13	304.125
0	1	0	0	0	1	0	0	0	0	0	0	0	1	1	0	0	0	4	2472.59	596.274	3	216.994	232.989
1	1	0	0	1	1	0	0	0	0	0	0	0	0	0	0	0	0	4	2482.74	537.947	3	42.013	58.0079
0	1	1	0	0	0	0	0	0	1	0	0	0	1	0	0	0	0	4	2496.37	538.298	3	43.0655	59.0604

## Sheet: Table S2B
LIST OF COMPOUNDS
Experimental mass	mz Error (ppm)	Molecular Weight	Name	Formula	CAS	KEGG	HMDB	LipidMaps	Metlin	PubChem	InChIKey	SMILES	Pathways
96.1108	0	0	No compounds found for experimental mass 96.11084998 and adduct: M
194.138	21	194.142	N-(1-Adamantyl)urea	C11H18N2O			http://www.hmdb.ca/metabolites/HMDB0244534			https://pubchem.ncbi.nlm.nih.gov/compound/64166	QYYHPAUOLCHORH-UHFFFAOYSA-N	NC(=O)NC12CC3CC(CC(C3)C1)C2
194.138	37	194.131	2,6-Diisopropylhydroquinone	C12H18O2	1988-10-9				https://metlin.scripps.edu/metabo_info.php?molid=2156
194.138	37	194.131	4-Hexyloxyphenol	C12H18O2	18979-55-0	http://www.genome.jp/dbget-bin/www_bget?cpd:C14305			https://metlin.scripps.edu/metabo_info.php?molid=69955	https://pubchem.ncbi.nlm.nih.gov/compound/29354	XIIIHRLCKLSYNH-UHFFFAOYSA-N	CCCCCCOc1ccc(O)cc1
194.138	37	194.131	4,8-Dimethyl-4E,8E-decadien-10-olide	C12H18O2				http://www.lipidmaps.org/data/LMSDRecord.php?LMID=LMFA07040024	https://metlin.scripps.edu/metabo_info.php?molid=97383		LTKMOZLKRXORCG-HZLOGALDSA-N	C1(CCC(C)=CCCC(C)=CCO1)=O
194.138	37	194.131	Cucujolide IV	C12H18O2				http://www.lipidmaps.org/data/LMSDRecord.php?LMID=LMFA07040036	https://metlin.scripps.edu/metabo_info.php?molid=97393		FAMIQKMUIARKKU-GTHUGJSGSA-N	C1(O[C@H](C)CCCC=CCC=CC1)=O
194.138	37	194.131	Cucujolide IX	C12H18O2				http://www.lipidmaps.org/data/LMSDRecord.php?LMID=LMFA07040037	https://metlin.scripps.edu/metabo_info.php?molid=97394		IDCDKEUBOYQTFY-NGNAIVRQSA-N	C1(OCCCCCC=CCC=CC1)=O
194.138	37	194.131	Parcoblattalactone	C12H18O2				http://www.lipidmaps.org/data/LMSDRecord.php?LMID=LMFA07040066			HMDULPMCUXCQQR-VRHVFUOLSA-N	O=C1CC=CCCCCCC=CCO1
194.138	37	194.131	Carvyl acetate	C12H18O2	97-42-7		http://www.hmdb.ca/metabolites/HMDB0038046		https://metlin.scripps.edu/metabo_info.php?molid=92818	https://pubchem.ncbi.nlm.nih.gov/compound/7335	YTHRBOFHFYZBRJ-UHFFFAOYSA-N	CC(=O)OC1CC(CC=C1C)C(C)=C
194.138	37	194.131	Pinocarvyl acetate	C12H18O2			http://www.hmdb.ca/metabolites/HMDB0302270			https://pubchem.ncbi.nlm.nih.gov/compound/102553	UDBAGFUFASPUFS-UHFFFAOYSA-N	CC(=O)OC1CC2CC(C1=C)C2(C)C
194.138	37	194.131	(S)-Neolyratyl acetate	C12H18O2			http://www.hmdb.ca/metabolites/HMDB0041497		https://metlin.scripps.edu/metabo_info.php?molid=95883	https://pubchem.ncbi.nlm.nih.gov/compound/101413630	OMXMXPLKVRQEIQ-UHFFFAOYSA-N	CC(C)=CC(C=C)C(=C)COC(C)=O
194.138	37	194.131	Perillyl acetate	C12H18O2	15111-96-3		http://www.hmdb.ca/metabolites/HMDB0037231		https://metlin.scripps.edu/metabo_info.php?molid=92196	https://pubchem.ncbi.nlm.nih.gov/compound/61780	WTXBCFKGCNWPLS-UHFFFAOYSA-N	CC(=O)OCC1=CCC(CC1)C(C)=C
194.138	37	194.131	Tuberose lactone	C12H18O2			http://www.hmdb.ca/metabolites/HMDB0303314			https://pubchem.ncbi.nlm.nih.gov/compound/12980879	YNHBLISDDXOUDQ-CWWKMNTPSA-N	[H]\C(CC)=C(/[H])C\C([H])=C(\[H])CC1CCC(=O)O1
194.138	37	194.131	Hexylresorcinol	C12H18O2	136-77-6		http://www.hmdb.ca/metabolites/HMDB0032567		https://metlin.scripps.edu/metabo_info.php?molid=4064	https://pubchem.ncbi.nlm.nih.gov/compound/3610	WFJIVOKAWHGMBH-UHFFFAOYSA-N	CCCCCCC1=C(O)C=C(O)C=C1
194.138	37	194.131	Neocnidilide	C12H18O2		http://www.genome.jp/dbget-bin/www_bget?cpd:C17002	http://www.hmdb.ca/metabolites/HMDB0302242			https://pubchem.ncbi.nlm.nih.gov/compound/3083857	UPJFTVFLSIQQAV-KOLCDFICSA-N	[H][C@@]1(CCCC)OC(=O)C2=CCCC[C@@]12[H]
194.138	37	194.131	(S,Z)-Lyratol acetate	C12H18O2			http://www.hmdb.ca/metabolites/HMDB0031840		https://metlin.scripps.edu/metabo_info.php?molid=87962	https://pubchem.ncbi.nlm.nih.gov/compound/6427141	MYZPBDIATBBLPX-JXMROGBWSA-N	CC(=O)OC\C(C)=C\C(C=C)C(C)=C
194.138	37	194.131	Ethyl (2E,4E,7Z)-Decatrienoate	C12H18O2	28290-88-2		http://www.hmdb.ca/metabolites/HMDB0035375		https://metlin.scripps.edu/metabo_info.php?molid=90672	https://pubchem.ncbi.nlm.nih.gov/compound/71587096	KRCQDQXKPOKJOE-APXPRGKNSA-N	CCOC(=O)\C=C\C=C\C\C=C/CC
194.138	37	194.131	2-(1-Adamantyl)-1,3-dioxetane	C12H18O2			http://www.hmdb.ca/metabolites/HMDB0257906			https://pubchem.ncbi.nlm.nih.gov/compound/57178134	DJEWMXPDGQCURG-UHFFFAOYSA-N	C1OC(O1)C12CC3CC(CC(C3)C1)C2
194.138	37	194.131	Menthadienyl acetate	C12H18O2			http://www.hmdb.ca/metabolites/HMDB0038292		https://metlin.scripps.edu/metabo_info.php?molid=93016	https://pubchem.ncbi.nlm.nih.gov/compound/524461	CCLNPVCMIJDJLR-UHFFFAOYSA-N	CC(=C)C1CCC(=C)C(C1)OC(C)=O
194.138	37	194.131	Sabinyl acetate	C12H18O2			http://www.hmdb.ca/metabolites/HMDB0302933			https://pubchem.ncbi.nlm.nih.gov/compound/94266	PBWRFXQNNGSAQG-UHFFFAOYSA-N	CC(C)C12CC1C(=C)C(C2)OC(C)=O
194.138	37	194.131	Ethyl (2E,4Z,7Z)-Decatrienoate	C12H18O2	142676-19-5		http://www.hmdb.ca/metabolites/HMDB0035376		https://metlin.scripps.edu/metabo_info.php?molid=90673	https://pubchem.ncbi.nlm.nih.gov/compound/71587513	KRCQDQXKPOKJOE-GCTHIBTKSA-N	CCOC(=O)\C=C\C=C/C\C=C/CC
194.138	37	194.131	(R)-2-Acetoxy-p-mentha-1,8-diene	C12H18O2			http://www.hmdb.ca/metabolites/HMDB0037389		https://metlin.scripps.edu/metabo_info.php?molid=92308	https://pubchem.ncbi.nlm.nih.gov/compound/101413597	JHXHCWZOYQCWJN-UHFFFAOYSA-N	CC(=C)C1CCC(C)=C(C1)OC(C)=O
194.138	37	194.131	8-Ocimenyl acetate	C12H18O2			http://www.hmdb.ca/metabolites/HMDB0039685		https://metlin.scripps.edu/metabo_info.php?molid=94240	https://pubchem.ncbi.nlm.nih.gov/compound/54275943	RNKUOBQYBVPNSU-AMMQDNIMSA-N	CC(=O)OC\C(C)=C\C\C=C(/C)C=C
194.138	37	194.131	4-Hydroxypropofol	C12H18O2			http://www.hmdb.ca/metabolites/HMDB0014018			https://pubchem.ncbi.nlm.nih.gov/compound/3014064	UFWIJKBKROBWTG-UHFFFAOYSA-N	CC(C)C1=CC(O)=CC(C(C)C)=C1O
194.138	37	194.131	Neocnidilide	C12H18O2	4567-33-3		http://www.hmdb.ca/metabolites/HMDB0034450		https://metlin.scripps.edu/metabo_info.php?molid=71493	https://pubchem.ncbi.nlm.nih.gov/compound/5018391	UPJFTVFLSIQQAV-UHFFFAOYSA-N	CCCCC1OC(=O)C2=CCCCC12
194.138	37	194.131	1-(4-methoxyphenyl)pentan-3-ol	C12H18O2			http://www.hmdb.ca/metabolites/HMDB0132986			https://pubchem.ncbi.nlm.nih.gov/compound/64513019	CBRGLZAWGGVVLG-UHFFFAOYSA-N	CCC(O)CCC1=CC=C(OC)C=C1
194.138	37	194.131	(S)-p-Mentha-1,8-dien-10-yl acetate	C12H18O2	15111-97-4		http://www.hmdb.ca/metabolites/HMDB0037018		https://metlin.scripps.edu/metabo_info.php?molid=92001	https://pubchem.ncbi.nlm.nih.gov/compound/61781	BCTDJPZNMXPMIA-UHFFFAOYSA-N	CC(=O)OCC(=C)C1CCC(C)=CC1
194.138	37	194.131	1-(2-Furanyl)-1-octanone	C12H18O2			http://www.hmdb.ca/metabolites/HMDB0040439		https://metlin.scripps.edu/metabo_info.php?molid=94943	https://pubchem.ncbi.nlm.nih.gov/compound/228593	OQMUCISCOICEGC-UHFFFAOYSA-N	CCCCCCCC(=O)C1=CC=CO1
194.138	37	194.131	(2S,4R)-p-Mentha-1(7),5-dien-2-ol acetate	C12H18O2			http://www.hmdb.ca/metabolites/HMDB0035801		https://metlin.scripps.edu/metabo_info.php?molid=91031	https://pubchem.ncbi.nlm.nih.gov/compound/101413668	FOSCFYGDBSMRFI-UHFFFAOYSA-N	CC(C)C1CC(OC(C)=O)C(=C)C=C1
194.138	37	194.131	(2,2-Diethoxyethyl)benzene	C12H18O2			http://www.hmdb.ca/metabolites/HMDB0041610		https://metlin.scripps.edu/metabo_info.php?molid=95983	https://pubchem.ncbi.nlm.nih.gov/compound/80584	FYERTDTXGGOMGT-UHFFFAOYSA-N	CCOC(CC1=CC=CC=C1)OCC
194.138	37	194.131	(±)-Myrtenyl acetate	C12H18O2			http://www.hmdb.ca/metabolites/HMDB0035126		https://metlin.scripps.edu/metabo_info.php?molid=90464	https://pubchem.ncbi.nlm.nih.gov/compound/61262	BKATZVAUANSCKN-UHFFFAOYSA-N	CC(=O)OCC1=CCC2CC1C2(C)C
194.138	37	194.131	Cnidilide	C12H18O2	3674-03-1	http://www.genome.jp/dbget-bin/www_bget?cpd:C16937	http://www.hmdb.ca/metabolites/HMDB0302259		https://metlin.scripps.edu/metabo_info.php?molid=71445	https://pubchem.ncbi.nlm.nih.gov/compound/160710	UXDIXFDKSPCUIX-AXFHLTTASA-N	CCCC[C@@H]1OC(=O)[C@@H]2C=CCC[C@H]12
194.138	37	194.131	trans-Carvyl acetate	C12H18O2			http://www.hmdb.ca/metabolites/HMDB0302275			https://pubchem.ncbi.nlm.nih.gov/compound/81505	YTHRBOFHFYZBRJ-NEPJUHHUSA-N	CC(=O)O[C@H]1C[C@@H](CC=C1C)C(C)=C
194.138	37	194.131	Dodecatrienoic acid	C12H18O2			http://www.hmdb.ca/metabolites/HMDB0302622			https://pubchem.ncbi.nlm.nih.gov/compound/54225634	QFQUMHBUJBZOBZ-UHFFFAOYSA-N	CCCCCC=CC=CC=CC(O)=O
194.138	37	194.131	P-Mentha-6,8-dien-2-ol acetate	C12H18O2			http://www.hmdb.ca/metabolites/HMDB0302258			https://pubchem.ncbi.nlm.nih.gov/compound/81544	YTHRBOFHFYZBRJ-RYUDHWBXSA-N	CC(=O)O[C@H]1C[C@H](CC=C1C)C(C)=C
194.138	37	194.131	C12:3	C12H18O2
189.024	23	189.019	4-Aminophenyl phosphate	C6H8NO4P			http://www.hmdb.ca/metabolites/HMDB0249961			https://pubchem.ncbi.nlm.nih.gov/compound/122271	FXZCCINCKDATPA-UHFFFAOYSA-N	NC1=CC=C(OP(O)(O)=O)C=C1
233.054	4	233.054	(2S)-2-[(2-Carboxy-2-oxoethyl)amino]pentanedioic acid	C8H11NO7			http://www.hmdb.ca/metabolites/HMDB0257920				XREHQPOYORRYEU-UHFFFAOYSA-N	OC(=O)CCC(NCC(=O)C(O)=O)C(O)=O
233.054	15	233.051	Brassicanal B	C12H11NO2S			http://www.hmdb.ca/metabolites/HMDB0038592		https://metlin.scripps.edu/metabo_info.php?molid=93257	https://pubchem.ncbi.nlm.nih.gov/compound/368117	ZIEFIDANMCIAOW-UHFFFAOYSA-N	CC1(O)CSC2=C(C=O)C3=CC=CC=C3N12
233.054	39	233.045	Vitamin B6	C8H12NO5P	8059-24-3				https://metlin.scripps.edu/metabo_info.php?molid=234
234.064	0	234.064	1,8-Naphthyridine-3-carboxylic acid, 1-ethyl-1,4-dihydro-7-hydroxy-4-oxo-	C11H10N2O4	54563-35-8				https://metlin.scripps.edu/metabo_info.php?molid=1413
234.064	0	234.064	2-{[hydroxy(6-hydroxy-1H-indol-3-yl)methylidene]amino}acetic acid	C11H10N2O4			http://www.hmdb.ca/metabolites/HMDB0134942			https://pubchem.ncbi.nlm.nih.gov/compound/131838622	DDYKMDUGOAVXCE-UHFFFAOYSA-N	OC(=O)CN=C(O)C1=CNC2=C1C=CC(O)=C2
234.064	0	234.064	2-{[hydroxy(4-hydroxy-1H-indol-3-yl)methylidene]amino}acetic acid	C11H10N2O4			http://www.hmdb.ca/metabolites/HMDB0134948			https://pubchem.ncbi.nlm.nih.gov/compound/71594763	UVXQRSXJRVLVPX-UHFFFAOYSA-N	OC(=O)CN=C(O)C1=CNC2=C1C(O)=CC=C2
234.064	0	234.064	2-{[hydroxy(7-hydroxy-1H-indol-3-yl)methylidene]amino}acetic acid	C11H10N2O4			http://www.hmdb.ca/metabolites/HMDB0134945			https://pubchem.ncbi.nlm.nih.gov/compound/131838625	FJCNFDVCHKLFIH-UHFFFAOYSA-N	OC(=O)CN=C(O)C1=CNC2=C1C=CC=C2O
234.064	0	234.064	2-{[hydroxy(5-hydroxy-1H-indol-3-yl)methylidene]amino}acetic acid	C11H10N2O4			http://www.hmdb.ca/metabolites/HMDB0134939			https://pubchem.ncbi.nlm.nih.gov/compound/131838619	QHAVMYGKSRARTE-UHFFFAOYSA-N	OC(=O)CN=C(O)C1=CNC2=C1C=C(O)C=C2
234.064	14	234.067	Phenelzine sulfate	C8H12N2.H2SO4	156-51-4	http://www.genome.jp/dbget-bin/www_bget?cpd:C07431				https://pubchem.ncbi.nlm.nih.gov/compound/61100	RXBKMJIPNDOHFR-UHFFFAOYSA-N	NNCCc1ccccc1.O=S(=O)(O)O
234.064	14	234.067	Hydroxyprolyl-Cysteine	C8H14N2O4S			http://www.hmdb.ca/metabolites/HMDB0028860		https://metlin.scripps.edu/metabo_info.php?molid=85768	https://pubchem.ncbi.nlm.nih.gov/compound/131750765	DTCRAYVKSFZQIQ-UHFFFAOYSA-N	OC1CNC(C1)C(=O)NC(CS)C(O)=O
234.064	14	234.067	Cysteinyl-Hydroxyproline	C8H14N2O4S			http://www.hmdb.ca/metabolites/HMDB0028776		https://metlin.scripps.edu/metabo_info.php?molid=85690	https://pubchem.ncbi.nlm.nih.gov/compound/131750737	JQNFSWJEERESHM-SRQIZXRXSA-N	N[C@@H](CS)C(=O)N1C[C@H](O)C[C@H]1C(O)=O
234.064	14	234.067	N-Acetyl-S-(2-carbamoylethyl)-L-cysteine	C8H14N2O4S			http://www.hmdb.ca/metabolites/HMDB0247489			https://pubchem.ncbi.nlm.nih.gov/compound/20499913	GGBCHNJZQQEQRX-UHFFFAOYSA-N	CC(=O)NC(CSCCC(N)=O)C(O)=O
234.064	17	234.068	1,8-Dihydroxypyrene	C16H10O2	78078-85-0	http://www.genome.jp/dbget-bin/www_bget?cpd:C18264			https://metlin.scripps.edu/metabo_info.php?molid=72108	https://pubchem.ncbi.nlm.nih.gov/compound/149604	KLWGBGFNUZJVQM-UHFFFAOYSA-N	Oc1ccc2ccc3ccc(O)c4ccc1c2c34	http://www.genome.jp/kegg-bin/show_pathway?map00624	http://www.genome.jp/kegg-bin/show_pathway?map01120
234.064	17	234.068	4,5-Dihydroxypyrene	C16H10O2		http://www.genome.jp/dbget-bin/www_bget?cpd:C18250			https://metlin.scripps.edu/metabo_info.php?molid=72094	https://pubchem.ncbi.nlm.nih.gov/compound/9543281	UKDSXSFLFJKPSJ-UHFFFAOYSA-N	Oc1c(O)c2cccc3ccc4cccc1c4c32	http://www.genome.jp/kegg-bin/show_pathway?map00624	http://www.genome.jp/kegg-bin/show_pathway?map01120
234.064	17	234.068	1-Hydroxypyrene-7,8-oxide	C16H10O2		http://www.genome.jp/dbget-bin/www_bget?cpd:C18266			https://metlin.scripps.edu/metabo_info.php?molid=72110	https://pubchem.ncbi.nlm.nih.gov/compound/9543288	MCPCTMSTXTVYSJ-UHFFFAOYSA-N	Oc1ccc2ccc3c4c(ccc1c24)C1OC1C=3	http://www.genome.jp/kegg-bin/show_pathway?map00624	http://www.genome.jp/kegg-bin/show_pathway?map01120
234.064	17	234.068	1-Hydroxypyrene-6,7-oxide	C16H10O2		http://www.genome.jp/dbget-bin/www_bget?cpd:C18265			https://metlin.scripps.edu/metabo_info.php?molid=72109	https://pubchem.ncbi.nlm.nih.gov/compound/9543287	ICDHGNQFNWCXKM-UHFFFAOYSA-N	Oc1ccc2ccc3c4c(ccc1c24)=CC1OC31	http://www.genome.jp/kegg-bin/show_pathway?map00624	http://www.genome.jp/kegg-bin/show_pathway?map01120
234.064	17	234.068	1,6-Dihydroxypyrene	C16H10O2	10262-84-7	http://www.genome.jp/dbget-bin/www_bget?cpd:C18263			https://metlin.scripps.edu/metabo_info.php?molid=72107	https://pubchem.ncbi.nlm.nih.gov/compound/165849	RQJSAJJBBSJUFF-UHFFFAOYSA-N	Oc1ccc2ccc3c(O)ccc4ccc1c2c43	http://www.genome.jp/kegg-bin/show_pathway?map00624	http://www.genome.jp/kegg-bin/show_pathway?map01120
234.064	29	234.057	3-(4'-methylthio)butylmalate	C9H14O5S			http://www.hmdb.ca/metabolites/HMDB0304107			https://pubchem.ncbi.nlm.nih.gov/compound/44237164	ZIZLDVKLMYVMNX-UHFFFAOYSA-L	CSCCCCC(C(O)C([O-])=O)C([O-])=O
234.064	29	234.057	2-(4'-methylthio)butylmalate	C9H14O5S			http://www.hmdb.ca/metabolites/HMDB0304051			https://pubchem.ncbi.nlm.nih.gov/compound/44237181	MHYITDUVXNMMNZ-UHFFFAOYSA-L	CSCCCCC(O)(CC([O-])=O)C([O-])=O
234.064	31	234.071	(2Z,4'Z)-2-(5-Methylthio-4-penten-2-ynylidene)-1,6-dioxaspiro[4.4]non-3-ene	C13H14O2S			http://www.hmdb.ca/metabolites/HMDB0032660		https://metlin.scripps.edu/metabo_info.php?molid=88601	https://pubchem.ncbi.nlm.nih.gov/compound/14540699	SOSDBVUESBQTDG-QFQHGIJPSA-N	CS\C=C/C#C\C=C1\OC2(CCCO2)C=C1
247.069	1	247.069	N2-Succinylglutamic acid	C9H13NO7					https://metlin.scripps.edu/metabo_info.php?molid=6246
247.069	1	247.069	N-Succinyl-L-glutamate	C9H13NO7		http://www.genome.jp/dbget-bin/www_bget?cpd:C05931			https://metlin.scripps.edu/metabo_info.php?molid=63479	https://pubchem.ncbi.nlm.nih.gov/compound/440847	JCNBNOQGFSXOML-YFKPBYRVSA-N	O=C(O)CCC(=O)N[C@@H](CCC(=O)O)C(=O)O	http://www.genome.jp/kegg-bin/show_pathway?map00330	http://www.genome.jp/kegg-bin/show_pathway?map01100
247.069	5	247.068	Florfenicol amine	C10H14FNO3S			http://www.hmdb.ca/metabolites/HMDB0252315			https://pubchem.ncbi.nlm.nih.gov/compound/13590085	XLSYLQDVLAXIKK-UHFFFAOYSA-N	CS(=O)(=O)C1=CC=C(C=C1)C(O)C(N)CF
247.069	23	247.063	3-Nitrofluoranthene	C16H9NO2	892-21-7	http://www.genome.jp/dbget-bin/www_bget?cpd:C14406			https://metlin.scripps.edu/metabo_info.php?molid=70035	https://pubchem.ncbi.nlm.nih.gov/compound/13462	PIHGQKMEAMSUNA-UHFFFAOYSA-N	O=[N+]([O-])c1ccc2c3c(cccc13)-c1ccccc1-2
247.069	23	247.063	4-Nitropyrene	C16H9NO2	57835-92-4	http://www.genome.jp/dbget-bin/www_bget?cpd:C19276			https://metlin.scripps.edu/metabo_info.php?molid=72994	https://pubchem.ncbi.nlm.nih.gov/compound/62134	UISKIUIWPSPSAV-UHFFFAOYSA-N	O=[N+]([O-])c1cc2cccc3ccc4cccc1c4c32
247.069	23	247.063	2-Nitropyrene	C16H9NO2	789-07-1	http://www.genome.jp/dbget-bin/www_bget?cpd:C19476			https://metlin.scripps.edu/metabo_info.php?molid=73170	https://pubchem.ncbi.nlm.nih.gov/compound/13090	MAZCGYFIOOIVHE-UHFFFAOYSA-N	O=[N+]([O-])c1cc2ccc3cccc4ccc(c1)c2c34
247.069	23	247.063	1-Nitropyrene	C16H9NO2	5522-43-0	http://www.genome.jp/dbget-bin/www_bget?cpd:C14421	http://www.hmdb.ca/metabolites/HMDB0243967		https://metlin.scripps.edu/metabo_info.php?molid=70048	https://pubchem.ncbi.nlm.nih.gov/compound/21694	ALRLPDGCPYIVHP-UHFFFAOYSA-N	O=N(=O)C1=C2C=CC3=CC=CC4=C3C2=C(C=C4)C=C1
247.069	26	247.063	Tinidazole	C8H13N3O4S	19387-91-8		http://www.hmdb.ca/metabolites/HMDB0015047		https://metlin.scripps.edu/metabo_info.php?molid=2857	https://pubchem.ncbi.nlm.nih.gov/compound/5479	HJLSLZFTEKNLFI-UHFFFAOYSA-N	CCS(=O)(=O)CCN1C(C)=NC=C1[N+]([O-])=O
247.069	35	247.06	Fluoroazomycin arabinoside	C8H10FN3O5			http://www.hmdb.ca/metabolites/HMDB0259428			https://pubchem.ncbi.nlm.nih.gov/compound/56671599	LPZSRGRDVVGMMX-UHFFFAOYSA-N	OC1C(O)C(OC1CF)N1C=CN=C1[N+]([O-])=O
247.069	39	247.059	2-Hydroxy-4-(3-azidomethylphenyl)-4-oxo-2-butenoic acid	C11H9N3O4			http://www.hmdb.ca/metabolites/HMDB0253188			https://pubchem.ncbi.nlm.nih.gov/compound/511335	ZIRLWIWYZCQZJW-UHFFFAOYSA-N	OC(=O)C(=O)C=C(O)C1=CC(CN=[N+]=[N-])=CC=C1
248.075	8	248.073	2-(5'-methylthio)pentylmalate	C10H16O5S			http://www.hmdb.ca/metabolites/HMDB0304052			https://pubchem.ncbi.nlm.nih.gov/compound/44237333	OKIIWFXZWJTTLY-UHFFFAOYSA-L	CSCCCCCC(O)(CC([O-])=O)C([O-])=O
248.075	8	248.073	3-(5'-methylthio)pentylmalate	C10H16O5S			http://www.hmdb.ca/metabolites/HMDB0304110			https://pubchem.ncbi.nlm.nih.gov/compound/44237178	YBISUHXEJDGADQ-UHFFFAOYSA-L	CSCCCCCC(C(O)C([O-])=O)C([O-])=O
248.075	14	248.072	6-Chloro-2,3,4,9-tetrahydro-1H-carbazole-1-carboxamide	C13H13ClN2O			http://www.hmdb.ca/metabolites/HMDB0246699			https://pubchem.ncbi.nlm.nih.gov/compound/5113032	FUZYTVDVLBBXDL-UHFFFAOYSA-N	NC(=O)C1CCCC2=C1NC1=C2C=C(Cl)C=C1
248.075	14	248.072	EX-527	C13H13ClN2O	49843-98-3				https://metlin.scripps.edu/metabo_info.php?molid=45194
248.075	19	248.08	p-Hydroxyphenobarbital	C12H12N2O4			http://www.hmdb.ca/metabolites/HMDB0060537			https://pubchem.ncbi.nlm.nih.gov/compound/9785	IEPXMKJNWPXDBP-UHFFFAOYSA-N	CCC1(C(=O)NC(=O)NC1=O)C1=CC=C(O)C=C1
248.075	19	248.08	Hydroxynalidixic acid	C12H12N2O4	3759-18-0		http://www.hmdb.ca/metabolites/HMDB0060826			https://pubchem.ncbi.nlm.nih.gov/compound/160716	FRJDYPGZHOEEKU-UHFFFAOYSA-N	CCN1C=C(C(O)=O)C(=O)C2=CC=C(CO)N=C12
248.075	19	248.08	5-Hydroxyindoleacetylglycine	C12H12N2O4		http://www.genome.jp/dbget-bin/www_bget?cpd:C05832	http://www.hmdb.ca/metabolites/HMDB0004185		https://metlin.scripps.edu/metabo_info.php?molid=58225	https://pubchem.ncbi.nlm.nih.gov/compound/440806	LFUCRBSGQMAKCO-UHFFFAOYSA-N	OC(=O)CNC(=O)CC1=CNC2=C1C=C(O)C=C2	http://www.genome.jp/kegg-bin/show_pathway?map00380
248.075	19	248.08	2,4,6(1H,3H,5H)-Pyrimidinetrione, 5-(2-hydroxyethyl)-5-phenyl-	C12H12N2O4	98793-61-4				https://metlin.scripps.edu/metabo_info.php?molid=1820
248.075	19	248.08	p-Hydroxyphenobarbital	C12H12N2O4	379-34-0				https://metlin.scripps.edu/metabo_info.php?molid=1821
248.075	21	248.07	3-(3-(Pyridin-3-yl)-1,2,4-oxadiazol-5-yl)benzonitrile	C14H8N4O			http://www.hmdb.ca/metabolites/HMDB0247644			https://pubchem.ncbi.nlm.nih.gov/compound/11998180	HGFXDSQLRSWUBO-UHFFFAOYSA-N	N#CC1=CC(=CC=C1)C1=NC(=NO1)C1=CN=CC=C1
248.075	26	248.069	methyl 10-acetoxy-8,9-epoxy-2Z-decen-4,6-diynoate	C13H12O5				http://www.lipidmaps.org/data/LMSDRecord.php?LMID=LMFA01070035			BNQDPVXVNJANSG-VURMDHGXSA-N	C(=C/C#CC#CC1OC1COC(C)=O)/C(=O)OC
248.075	26	248.069	Coriandrone E	C13H12O5			http://www.hmdb.ca/metabolites/HMDB0029971		https://metlin.scripps.edu/metabo_info.php?molid=86628	https://pubchem.ncbi.nlm.nih.gov/compound/131750935	FDLXWTAXBWPMFB-UHFFFAOYSA-N	COC1=C2C=COC2=CC2=C1C(=O)OC(C)C2O
248.075	26	248.069	Propanoic acid, 2-hydroxy-3-[(4-hydroxy-1-naphthalenyl)oxy]-	C13H12O5	96848-85-0				https://metlin.scripps.edu/metabo_info.php?molid=2175
248.075	30	248.068	Chloroethyl nitrosourea	C8H13ClN4O3			http://www.hmdb.ca/metabolites/HMDB0255807			https://pubchem.ncbi.nlm.nih.gov/compound/384189	ZOBZYPPNZPDEHJ-UHFFFAOYSA-N	NC(=O)C1CCCN1C(=O)N(CCCl)N=O
248.075	32	248.083	Pyrimethamine	C12H13ClN4	58-14-0	http://www.genome.jp/dbget-bin/www_bget?cpd:C07391	http://www.hmdb.ca/metabolites/HMDB0014350		https://metlin.scripps.edu/metabo_info.php?molid=2204	https://pubchem.ncbi.nlm.nih.gov/compound/4993	WKSAUQYGYAYLPV-UHFFFAOYSA-N	CCC1=C(C(N)=NC(N)=N1)C1=CC=C(Cl)C=C1
248.075	32	248.083	Chrysoidine	C12H12N4.HCl	532-82-1	http://www.genome.jp/dbget-bin/www_bget?cpd:C19369					MCTQNEBFZMBRSQ-GEEYTBSJSA-N	Cl.Nc1ccc(/N=N/c2ccccc2)c(N)c1
248.075	32	248.083	N-Formylmethionylalanine	C9H16N2O4S					https://metlin.scripps.edu/metabo_info.php?molid=44169
248.075	32	248.083	Thiamet G	C9H16N2O4S	1009816-48-1				https://metlin.scripps.edu/metabo_info.php?molid=45502
248.075	35	248.084	1-Hydroxy-6-methoxypyrene	C17H12O2		http://www.genome.jp/dbget-bin/www_bget?cpd:C18261	http://www.hmdb.ca/metabolites/HMDB0060321		https://metlin.scripps.edu/metabo_info.php?molid=72105	https://pubchem.ncbi.nlm.nih.gov/compound/9543292	BVDKRJLKWHAGMW-UHFFFAOYSA-N	COC1=C2C=CC3=C4C(C=CC(C=C1)=C24)=C(O)C=C3	http://www.genome.jp/kegg-bin/show_pathway?map00624	http://www.genome.jp/kegg-bin/show_pathway?map01120
248.075	35	248.084	1-Methoxypyrene-6,7-oxide	C17H12O2		http://www.genome.jp/dbget-bin/www_bget?cpd:C18262			https://metlin.scripps.edu/metabo_info.php?molid=72106	https://pubchem.ncbi.nlm.nih.gov/compound/9543084	NKUNJGBFRAVFHT-UHFFFAOYSA-N	COc1ccc2ccc3c4c(ccc1c24)=CC1OC31	http://www.genome.jp/kegg-bin/show_pathway?map00624	http://www.genome.jp/kegg-bin/show_pathway?map01120
248.075	35	248.084	7,8-Dihydropyrene-8-carboxylate	C17H12O2		http://www.genome.jp/dbget-bin/www_bget?cpd:C18273			https://metlin.scripps.edu/metabo_info.php?molid=72117	https://pubchem.ncbi.nlm.nih.gov/compound/9543353	KJCULGPSFZKSBJ-UHFFFAOYSA-N	O=C(O)C1CC=c2ccc3cccc4ccc1c2c43	http://www.genome.jp/kegg-bin/show_pathway?map00624	http://www.genome.jp/kegg-bin/show_pathway?map01120
248.075	35	248.084	7,8-Dihydropyrene-7-carboxylate	C17H12O2		http://www.genome.jp/dbget-bin/www_bget?cpd:C18274			https://metlin.scripps.edu/metabo_info.php?molid=72118	https://pubchem.ncbi.nlm.nih.gov/compound/9543348	BGDJGAAPLUVPMU-UHFFFAOYSA-N	O=C(O)C1C=c2ccc3cccc4ccc(c2c43)C1	http://www.genome.jp/kegg-bin/show_pathway?map00624	http://www.genome.jp/kegg-bin/show_pathway?map01120
191.043	2	191.043	Isosorbide 2-nitrate	C6H9NO6			http://www.hmdb.ca/metabolites/HMDB0253694			https://pubchem.ncbi.nlm.nih.gov/compound/2724484	YWXYYJSYQOXTPL-UHFFFAOYSA-N	OC1COC2C(COC12)O[N+]([O-])=O
191.043	2	191.043	(2s,3r,4s,5r)-3,4,5-Trihydroxy-6-oxopiperidine-2-carboxylic acid	C6H9NO6			http://www.hmdb.ca/metabolites/HMDB0242545			https://pubchem.ncbi.nlm.nih.gov/compound/451784	YEWOHTVJCCDCCS-UHFFFAOYSA-N	OC1C(O)C(NC(=O)C1O)C(O)=O
191.043	2	191.043	Nitrilotriacetic acid	C6H9NO6	139-13-9	http://www.genome.jp/dbget-bin/www_bget?cpd:C14695	http://www.hmdb.ca/metabolites/HMDB0255635		https://metlin.scripps.edu/metabo_info.php?molid=70268	https://pubchem.ncbi.nlm.nih.gov/compound/8758	MGFYIUFZLHCRTH-UHFFFAOYSA-N	OC(=O)CN(CC(O)=O)CC(O)=O
191.043	2	191.043	Isosorbide Mononitrate	C6H9NO6	16051-77-7	http://www.genome.jp/dbget-bin/www_bget?cpd:C07714	http://www.hmdb.ca/metabolites/HMDB0015155		https://metlin.scripps.edu/metabo_info.php?molid=860	https://pubchem.ncbi.nlm.nih.gov/compound/27661	YWXYYJSYQOXTPL-SLPGGIOYSA-N	[H][C@]12OC[C@@H](O[N+]([O-])=O)[C@@]1([H])OC[C@@H]2O
191.043	2	191.043	gamma-Carboxyglutamic acid	C6H9NO6	53445-96-8		http://www.hmdb.ca/metabolites/HMDB0041900		https://metlin.scripps.edu/metabo_info.php?molid=96169	https://pubchem.ncbi.nlm.nih.gov/compound/40772	UHBYWPGGCSDKFX-UHFFFAOYSA-N	NC(CC(C(O)=O)C(O)=O)C(O)=O
191.043	2	191.043	O-Oxalylhomoserine	C6H9NO6			http://www.hmdb.ca/metabolites/HMDB0302143			https://pubchem.ncbi.nlm.nih.gov/compound/75144733	VKKDEHWBBKSWQQ-UHFFFAOYSA-N	NC(CCOC(=O)C(O)=O)C(O)=O
191.043	2	191.043	Isosorbide 2-mononitrate	C6H9NO6	16106-20-0				https://metlin.scripps.edu/metabo_info.php?molid=859
191.043	2	191.043	O-Oxalylhomoserine	C6H9NO6		http://www.genome.jp/dbget-bin/www_bget?cpd:C08294			https://metlin.scripps.edu/metabo_info.php?molid=66891	https://pubchem.ncbi.nlm.nih.gov/compound/46173773	VKKDEHWBBKSWQQ-VKHMYHEASA-N	N[C@@H](CCOC(=O)C(=O)O)C(=O)O
191.043	9	191.044	6-Formylpterin	C7H5N5O2			http://www.hmdb.ca/metabolites/HMDB0247066			https://pubchem.ncbi.nlm.nih.gov/compound/135409352	LLJAQDVNMGLRBD-UHFFFAOYSA-N	OC1=NC(=N)NC2=C1N=C(C=O)C=N2
191.043	11	191.041	Brassicanal A	C10H9NOS		http://www.genome.jp/dbget-bin/www_bget?cpd:C11048			https://metlin.scripps.edu/metabo_info.php?molid=68795	https://pubchem.ncbi.nlm.nih.gov/compound/443054	QSSMEVWVRIEBSR-UHFFFAOYSA-N	CSc1[nH]c2ccccc2c1C=O
95.1085	0	0	No compounds found for experimental mass 95.10853064 and adduct: M
266.087	14	266.09	Dinex	C12H14N2O5	131-89-5	http://www.genome.jp/dbget-bin/www_bget?cpd:C19038			https://metlin.scripps.edu/metabo_info.php?molid=72789	https://pubchem.ncbi.nlm.nih.gov/compound/8540	QJYHUJAGJUHXJN-UHFFFAOYSA-N	O=[N+]([O-])c1cc(C2CCCCC2)c(O)c([N+](=O)[O-])c1
266.087	14	266.09	5-(3,4-Dihydroxy-1,5-cyclohexadien-1-yl)-5-ethylbarbituric acid	C12H14N2O5	35607-33-1				https://metlin.scripps.edu/metabo_info.php?molid=1818
266.087	14	266.09	N-(4-Aminobenzoyl)-L-glutamic acid	C12H14N2O5			http://www.hmdb.ca/metabolites/HMDB0255007			https://pubchem.ncbi.nlm.nih.gov/compound/65138	GADGMZDHLQLZRI-UHFFFAOYSA-N	NC1=CC=C(C=C1)C(=O)NC(CCC(O)=O)C(O)=O
266.087	16	266.082	6-Chloromelatonin	C13H15ClN2O2			http://www.hmdb.ca/metabolites/HMDB0247048			https://pubchem.ncbi.nlm.nih.gov/compound/1858	LUINDDOUWHRIPW-UHFFFAOYSA-N	COC1=C(Cl)C=C2NC=C(CCNC(C)=O)C2=C1
266.087	18	266.082	Ungeremine	C16H12NO3	2121-12-2	http://www.genome.jp/dbget-bin/www_bget?cpd:C12189				https://pubchem.ncbi.nlm.nih.gov/compound/159646	DFQOXFIPAAMFAU-UHFFFAOYSA-O	Oc1cc2c3c(c1)c1cc4c(cc1c[n+]3CC2)OCO4
266.087	20	266.092	10-phospho-2E-decenoic acid	C10H19O6P				http://www.lipidmaps.org/data/LMSDRecord.php?LMID=LMFA01050430			NAUNHDNEXRZFSD-SOFGYWHQSA-N	C(/C=C/CCCCCCCOP(O)(O)=O)(=O)O
266.087	28	266.079	Dihydrocitrinone	C13H14O6			http://www.hmdb.ca/metabolites/HMDB0251297			https://pubchem.ncbi.nlm.nih.gov/compound/15558919	VVVMDYGNIVXIIG-UHFFFAOYSA-N	CC1OC(=O)C2=C(O)C(C(O)=O)=C(O)C(C)=C2C1C
266.087	28	266.079	Dihydrocitrinone	C13H14O6	65718-85-6					https://pubchem.ncbi.nlm.nih.gov/compound/163095	VVVMDYGNIVXIIG-INEUFUBQSA-N	CC1C(OC(=O)C2=C(C(=C(C(=C12)C)O)C(=O)O)O)C
266.087	28	266.079	Antafumicin A	C13H14O6	151271-54-4					https://pubchem.ncbi.nlm.nih.gov/compound/197614	FTMZAUPTWYKXKM-VHSXEESVSA-N	CC(=O)C1=C(C(=C(C=C1)O)C2CC(C(=O)O2)OC)O
266.087	28	266.079	Antafumicin B	C13H14O6						https://pubchem.ncbi.nlm.nih.gov/compound/101650941	FTMZAUPTWYKXKM-UWVGGRQHSA-N	CC(=O)C1=C(C(=C(C=C1)O)C2CC(C(=O)O2)OC)O
266.087	28	266.079	Ruakuric acid	C13H14O6						https://pubchem.ncbi.nlm.nih.gov/compound/9795310	CGGAQALKXMDCPN-UHFFFAOYSA-N	CC(=O)C1=C(C2=C(C=C1)OC(CC2OC)C(=O)O)O
266.087	28	266.079	Trans-Ruakuric acid	C13H14O6						https://pubchem.ncbi.nlm.nih.gov/compound/101998506	CGGAQALKXMDCPN-VHSXEESVSA-N	CC(=O)C1=C(C2=C(C=C1)O[C@H](C[C@@H]2OC)C(=O)O)O
266.087	29	266.094	Methoxyvone	C17H14O3					https://metlin.scripps.edu/metabo_info.php?molid=43575
266.087	29	266.094	5-methyl-7-methoxyisoflavone	C17H14O3	82517-12-2				https://metlin.scripps.edu/metabo_info.php?molid=84979
266.087	29	266.094	Dracorhodin	C17H14O3			http://www.hmdb.ca/metabolites/HMDB0251617			https://pubchem.ncbi.nlm.nih.gov/compound/69509	UCZJPQIEFFTIEV-UHFFFAOYSA-N	COC1=C(C)C(=O)C=C2OC(=CC=C12)C1=CC=CC=C1
266.087	29	266.094	Benzarone	C17H14O3	1477-19-6	http://www.genome.jp/dbget-bin/www_bget?cpd:C14474	http://www.hmdb.ca/metabolites/HMDB0248975		https://metlin.scripps.edu/metabo_info.php?molid=70089	https://pubchem.ncbi.nlm.nih.gov/compound/255968	RFRXIWQYSOIBDI-UHFFFAOYSA-N	CCC1=C(C(=O)C2=CC=C(O)C=C2)C2=CC=CC=C2O1
266.087	29	266.094	(E)-4-[5-(4-Hydroxyphenoxy)-3-penten-1-ynyl]phenol	C17H14O3			http://www.hmdb.ca/metabolites/HMDB0041447		https://metlin.scripps.edu/metabo_info.php?molid=95843	https://pubchem.ncbi.nlm.nih.gov/compound/131753147	GXRXAVMCQJHRCM-IWQZZHSRSA-N	OC1=CC=C(OC\C=C/C#CC2=CC=C(O)C=C2)C=C1
266.087	29	266.094	7-Methoxy-2-methylisoflavone	C17H14O3			http://www.hmdb.ca/metabolites/HMDB0033980	http://www.lipidmaps.org/data/LMSDRecord.php?LMID=LMPK12050002	https://metlin.scripps.edu/metabo_info.php?molid=47525	https://pubchem.ncbi.nlm.nih.gov/compound/354368	XRGWZIGGCNSFRY-UHFFFAOYSA-N	COC1=CC2=C(C=C1)C(=O)C(=C(C)O2)C1=CC=CC=C1
266.087	29	266.094	(-)-microperfuranone	C17H14O3						https://pubchem.ncbi.nlm.nih.gov/compound/10563682	MFURXTOJWOOSEM-UHFFFAOYSA-N	OC1OC(=O)C(=C1Cc1ccccc1)c1ccccc1
234.052	2	234.053	2-O,3-Dimethylflaviolin	C12H10O5		http://www.genome.jp/dbget-bin/www_bget?cpd:C21001					MMVQTVRCJUHCSV-UHFFFAOYSA-N	COC1=C(C)C(=O)c2c(O)cc(O)cc2C1=O
234.052	2	234.053	cis-3-(6-Hydroxy-7-methoxy-5-benzofuranyl)acrylic acid	C12H10O5	64955-46-0				https://metlin.scripps.edu/metabo_info.php?molid=1203
234.052	2	234.053	7H-Furo[3,2-g][1]benzopyran-7-one, 2,3-dihydro-2-hydroxy-9-methoxy-	C12H10O5	66510-32-5				https://metlin.scripps.edu/metabo_info.php?molid=1207
234.052	2	234.053	Anhydrobrazilic Acid	C12H10O5					https://metlin.scripps.edu/metabo_info.php?molid=43627
234.052	2	234.053	2-Hydroxy-6-oxo-6-(2-hydroxyphenyl)-hexa-2,4-dienoate	C12H10O5		http://www.genome.jp/dbget-bin/www_bget?cpd:C07731			https://metlin.scripps.edu/metabo_info.php?molid=66732	https://pubchem.ncbi.nlm.nih.gov/compound/135398753	MWGXDZHCLRMDFE-TZFLZTJBSA-N	O=C(O)/C(O)=C\C=C/C(=O)c1ccccc1O	http://www.genome.jp/kegg-bin/show_pathway?map01120	http://www.genome.jp/kegg-bin/show_pathway?map01220	http://www.genome.jp/kegg-bin/show_pathway?map01100	http://www.genome.jp/kegg-bin/show_pathway?map00621
234.052	2	234.053	4-(hydroxymethyl)-2-oxo-2H-chromen-7-yl acetate	C12H10O5			http://www.hmdb.ca/metabolites/HMDB0136751			https://pubchem.ncbi.nlm.nih.gov/compound/49845256	UWMRMIGAWCOVMG-UHFFFAOYSA-N	CC(=O)OC1=CC2=C(C=C1)C(CO)=CC(=O)O2
234.052	2	234.053	6-hydroxy-4-methyl-2-oxo-2H-chromen-7-yl acetate	C12H10O5			http://www.hmdb.ca/metabolites/HMDB0136750			https://pubchem.ncbi.nlm.nih.gov/compound/45489841	CQGSHLMBMVXGKB-UHFFFAOYSA-N	CC(=O)OC1=C(O)C=C2C(C)=CC(=O)OC2=C1
234.052	2	234.053	Armillarisin A	C12H10O5			http://www.hmdb.ca/metabolites/HMDB0248606			https://pubchem.ncbi.nlm.nih.gov/compound/5320192	XVZWWNMZVZWQKU-UHFFFAOYSA-N	CC(=O)C1=CC2=C(CO)C=C(O)C=C2OC1=O
234.052	2	234.053	4-methyl-2-oxo-2H-chromen-7-yl 2-hydroxyacetate	C12H10O5			http://www.hmdb.ca/metabolites/HMDB0136754			https://pubchem.ncbi.nlm.nih.gov/compound/131839401	NJBKBNXVUZMYPS-UHFFFAOYSA-N	CC1=CC(=O)OC2=C1C=CC(OC(=O)CO)=C2
234.052	2	234.053	8-hydroxy-4-methyl-2-oxo-2H-chromen-7-yl acetate	C12H10O5			http://www.hmdb.ca/metabolites/HMDB0136752			https://pubchem.ncbi.nlm.nih.gov/compound/131839400	KEXKBZJUPRCVCM-UHFFFAOYSA-N	CC(=O)OC1=C(O)C2=C(C=C1)C(C)=CC(=O)O2
234.052	2	234.053	5-hydroxy-4-methyl-2-oxo-2H-chromen-7-yl acetate	C12H10O5			http://www.hmdb.ca/metabolites/HMDB0136753			https://pubchem.ncbi.nlm.nih.gov/compound/85801965	VVQZYQKYRJOPQE-UHFFFAOYSA-N	CC(=O)OC1=CC(O)=C2C(C)=CC(=O)OC2=C1
234.052	2	234.053	3-(4-methoxy-1-benzofuran-5-yl)-3-oxopropanoic acid	C12H10O5			http://www.hmdb.ca/metabolites/HMDB0129372			https://pubchem.ncbi.nlm.nih.gov/compound/131835628	IEPNGHJZYHRSLD-UHFFFAOYSA-N	COC1=C(C=CC2=C1C=CO2)C(=O)CC(O)=O
234.052	2	234.053	7-Hydroxy-2-methyl-4-oxo-4H-1-benzopyran-5-acetic acid	C12H10O5			http://www.hmdb.ca/metabolites/HMDB0040408		https://metlin.scripps.edu/metabo_info.php?molid=94917	https://pubchem.ncbi.nlm.nih.gov/compound/14429402	AWGUDSPRBOCEJK-UHFFFAOYSA-N	CC1=CC(=O)C2=C(O1)C=C(O)C=C2CC(O)=O
234.052	2	234.053	7-Acetoxy-6-methoxycoumarin	C12H10O5			http://www.hmdb.ca/metabolites/HMDB0034345		https://metlin.scripps.edu/metabo_info.php?molid=89864	https://pubchem.ncbi.nlm.nih.gov/compound/9991610	HYCLWDHZALFLJV-UHFFFAOYSA-N	COC1=C(OC(C)=O)C=C2OC(=O)C=CC2=C1
234.052	2	234.053	6,8-dihydroxy-3-(2-oxopropyl)-isocoumarin	C12H10O5						https://pubchem.ncbi.nlm.nih.gov/compound/102304306	ASXQQFFJWJUYLO-UHFFFAOYSA-N	C(C1=CC=2C(C(O1)=O)=C(C=C(C2)O)O)C(C)=O
234.052	9	234.05	Benzo[b]naphtho[2,1-d]thiophene	C16H10S	239-35-0	http://www.genome.jp/dbget-bin/www_bget?cpd:C20124			https://metlin.scripps.edu/metabo_info.php?molid=73542		YEUHHUCOSQOCIX-UHFFFAOYSA-N	c1ccc2c(c1)ccc1c3ccccc3sc21
234.052	21	234.057	3-(4'-methylthio)butylmalate	C9H14O5S			http://www.hmdb.ca/metabolites/HMDB0304107			https://pubchem.ncbi.nlm.nih.gov/compound/44237164	ZIZLDVKLMYVMNX-UHFFFAOYSA-L	CSCCCCC(C(O)C([O-])=O)C([O-])=O
234.052	21	234.057	2-(4'-methylthio)butylmalate	C9H14O5S			http://www.hmdb.ca/metabolites/HMDB0304051			https://pubchem.ncbi.nlm.nih.gov/compound/44237181	MHYITDUVXNMMNZ-UHFFFAOYSA-L	CSCCCCC(O)(CC([O-])=O)C([O-])=O
233.051	1	233.051	Brassicanal B	C12H11NO2S			http://www.hmdb.ca/metabolites/HMDB0038592		https://metlin.scripps.edu/metabo_info.php?molid=93257	https://pubchem.ncbi.nlm.nih.gov/compound/368117	ZIEFIDANMCIAOW-UHFFFAOYSA-N	CC1(O)CSC2=C(C=O)C3=CC=CC=C3N12
233.051	12	233.054	(2S)-2-[(2-Carboxy-2-oxoethyl)amino]pentanedioic acid	C8H11NO7			http://www.hmdb.ca/metabolites/HMDB0257920				XREHQPOYORRYEU-UHFFFAOYSA-N	OC(=O)CCC(NCC(=O)C(O)=O)C(O)=O
233.051	24	233.045	Vitamin B6	C8H12NO5P	8059-24-3				https://metlin.scripps.edu/metabo_info.php?molid=234
541.383	0	0	No compounds found for experimental mass 541.3830536 and adduct: M
234.062	11	234.064	2-{[hydroxy(6-hydroxy-1H-indol-3-yl)methylidene]amino}acetic acid	C11H10N2O4			http://www.hmdb.ca/metabolites/HMDB0134942			https://pubchem.ncbi.nlm.nih.gov/compound/131838622	DDYKMDUGOAVXCE-UHFFFAOYSA-N	OC(=O)CN=C(O)C1=CNC2=C1C=CC(O)=C2
234.062	11	234.064	2-{[hydroxy(4-hydroxy-1H-indol-3-yl)methylidene]amino}acetic acid	C11H10N2O4			http://www.hmdb.ca/metabolites/HMDB0134948			https://pubchem.ncbi.nlm.nih.gov/compound/71594763	UVXQRSXJRVLVPX-UHFFFAOYSA-N	OC(=O)CN=C(O)C1=CNC2=C1C(O)=CC=C2
234.062	11	234.064	2-{[hydroxy(7-hydroxy-1H-indol-3-yl)methylidene]amino}acetic acid	C11H10N2O4			http://www.hmdb.ca/metabolites/HMDB0134945			https://pubchem.ncbi.nlm.nih.gov/compound/131838625	FJCNFDVCHKLFIH-UHFFFAOYSA-N	OC(=O)CN=C(O)C1=CNC2=C1C=CC=C2O
234.062	11	234.064	2-{[hydroxy(5-hydroxy-1H-indol-3-yl)methylidene]amino}acetic acid	C11H10N2O4			http://www.hmdb.ca/metabolites/HMDB0134939			https://pubchem.ncbi.nlm.nih.gov/compound/131838619	QHAVMYGKSRARTE-UHFFFAOYSA-N	OC(=O)CN=C(O)C1=CNC2=C1C=C(O)C=C2
234.062	11	234.064	1,8-Naphthyridine-3-carboxylic acid, 1-ethyl-1,4-dihydro-7-hydroxy-4-oxo-	C11H10N2O4	54563-35-8				https://metlin.scripps.edu/metabo_info.php?molid=1413
234.062	18	234.057	3-(4'-methylthio)butylmalate	C9H14O5S			http://www.hmdb.ca/metabolites/HMDB0304107			https://pubchem.ncbi.nlm.nih.gov/compound/44237164	ZIZLDVKLMYVMNX-UHFFFAOYSA-L	CSCCCCC(C(O)C([O-])=O)C([O-])=O
234.062	18	234.057	2-(4'-methylthio)butylmalate	C9H14O5S			http://www.hmdb.ca/metabolites/HMDB0304051			https://pubchem.ncbi.nlm.nih.gov/compound/44237181	MHYITDUVXNMMNZ-UHFFFAOYSA-L	CSCCCCC(O)(CC([O-])=O)C([O-])=O
234.062	25	234.067	Phenelzine sulfate	C8H12N2.H2SO4	156-51-4	http://www.genome.jp/dbget-bin/www_bget?cpd:C07431				https://pubchem.ncbi.nlm.nih.gov/compound/61100	RXBKMJIPNDOHFR-UHFFFAOYSA-N	NNCCc1ccccc1.O=S(=O)(O)O
234.062	25	234.067	Hydroxyprolyl-Cysteine	C8H14N2O4S			http://www.hmdb.ca/metabolites/HMDB0028860		https://metlin.scripps.edu/metabo_info.php?molid=85768	https://pubchem.ncbi.nlm.nih.gov/compound/131750765	DTCRAYVKSFZQIQ-UHFFFAOYSA-N	OC1CNC(C1)C(=O)NC(CS)C(O)=O
234.062	25	234.067	Cysteinyl-Hydroxyproline	C8H14N2O4S			http://www.hmdb.ca/metabolites/HMDB0028776		https://metlin.scripps.edu/metabo_info.php?molid=85690	https://pubchem.ncbi.nlm.nih.gov/compound/131750737	JQNFSWJEERESHM-SRQIZXRXSA-N	N[C@@H](CS)C(=O)N1C[C@H](O)C[C@H]1C(O)=O
234.062	25	234.067	N-Acetyl-S-(2-carbamoylethyl)-L-cysteine	C8H14N2O4S			http://www.hmdb.ca/metabolites/HMDB0247489			https://pubchem.ncbi.nlm.nih.gov/compound/20499913	GGBCHNJZQQEQRX-UHFFFAOYSA-N	CC(=O)NC(CSCCC(N)=O)C(O)=O
234.062	28	234.068	1,8-Dihydroxypyrene	C16H10O2	78078-85-0	http://www.genome.jp/dbget-bin/www_bget?cpd:C18264			https://metlin.scripps.edu/metabo_info.php?molid=72108	https://pubchem.ncbi.nlm.nih.gov/compound/149604	KLWGBGFNUZJVQM-UHFFFAOYSA-N	Oc1ccc2ccc3ccc(O)c4ccc1c2c34	http://www.genome.jp/kegg-bin/show_pathway?map00624	http://www.genome.jp/kegg-bin/show_pathway?map01120
234.062	28	234.068	4,5-Dihydroxypyrene	C16H10O2		http://www.genome.jp/dbget-bin/www_bget?cpd:C18250			https://metlin.scripps.edu/metabo_info.php?molid=72094	https://pubchem.ncbi.nlm.nih.gov/compound/9543281	UKDSXSFLFJKPSJ-UHFFFAOYSA-N	Oc1c(O)c2cccc3ccc4cccc1c4c32	http://www.genome.jp/kegg-bin/show_pathway?map00624	http://www.genome.jp/kegg-bin/show_pathway?map01120
234.062	28	234.068	1-Hydroxypyrene-7,8-oxide	C16H10O2		http://www.genome.jp/dbget-bin/www_bget?cpd:C18266			https://metlin.scripps.edu/metabo_info.php?molid=72110	https://pubchem.ncbi.nlm.nih.gov/compound/9543288	MCPCTMSTXTVYSJ-UHFFFAOYSA-N	Oc1ccc2ccc3c4c(ccc1c24)C1OC1C=3	http://www.genome.jp/kegg-bin/show_pathway?map00624	http://www.genome.jp/kegg-bin/show_pathway?map01120
234.062	28	234.068	1-Hydroxypyrene-6,7-oxide	C16H10O2		http://www.genome.jp/dbget-bin/www_bget?cpd:C18265			https://metlin.scripps.edu/metabo_info.php?molid=72109	https://pubchem.ncbi.nlm.nih.gov/compound/9543287	ICDHGNQFNWCXKM-UHFFFAOYSA-N	Oc1ccc2ccc3c4c(ccc1c24)=CC1OC31	http://www.genome.jp/kegg-bin/show_pathway?map00624	http://www.genome.jp/kegg-bin/show_pathway?map01120
234.062	28	234.068	1,6-Dihydroxypyrene	C16H10O2	10262-84-7	http://www.genome.jp/dbget-bin/www_bget?cpd:C18263			https://metlin.scripps.edu/metabo_info.php?molid=72107	https://pubchem.ncbi.nlm.nih.gov/compound/165849	RQJSAJJBBSJUFF-UHFFFAOYSA-N	Oc1ccc2ccc3c(O)ccc4ccc1c2c43	http://www.genome.jp/kegg-bin/show_pathway?map00624	http://www.genome.jp/kegg-bin/show_pathway?map01120
234.062	37	234.053	6,8-dihydroxy-3-(2-oxopropyl)-isocoumarin	C12H10O5						https://pubchem.ncbi.nlm.nih.gov/compound/102304306	ASXQQFFJWJUYLO-UHFFFAOYSA-N	C(C1=CC=2C(C(O1)=O)=C(C=C(C2)O)O)C(C)=O
234.062	37	234.053	7-Hydroxy-2-methyl-4-oxo-4H-1-benzopyran-5-acetic acid	C12H10O5			http://www.hmdb.ca/metabolites/HMDB0040408		https://metlin.scripps.edu/metabo_info.php?molid=94917	https://pubchem.ncbi.nlm.nih.gov/compound/14429402	AWGUDSPRBOCEJK-UHFFFAOYSA-N	CC1=CC(=O)C2=C(O1)C=C(O)C=C2CC(O)=O
234.062	37	234.053	7-Acetoxy-6-methoxycoumarin	C12H10O5			http://www.hmdb.ca/metabolites/HMDB0034345		https://metlin.scripps.edu/metabo_info.php?molid=89864	https://pubchem.ncbi.nlm.nih.gov/compound/9991610	HYCLWDHZALFLJV-UHFFFAOYSA-N	COC1=C(OC(C)=O)C=C2OC(=O)C=CC2=C1
234.062	37	234.053	4-(hydroxymethyl)-2-oxo-2H-chromen-7-yl acetate	C12H10O5			http://www.hmdb.ca/metabolites/HMDB0136751			https://pubchem.ncbi.nlm.nih.gov/compound/49845256	UWMRMIGAWCOVMG-UHFFFAOYSA-N	CC(=O)OC1=CC2=C(C=C1)C(CO)=CC(=O)O2
234.062	37	234.053	6-hydroxy-4-methyl-2-oxo-2H-chromen-7-yl acetate	C12H10O5			http://www.hmdb.ca/metabolites/HMDB0136750			https://pubchem.ncbi.nlm.nih.gov/compound/45489841	CQGSHLMBMVXGKB-UHFFFAOYSA-N	CC(=O)OC1=C(O)C=C2C(C)=CC(=O)OC2=C1
234.062	37	234.053	Armillarisin A	C12H10O5			http://www.hmdb.ca/metabolites/HMDB0248606			https://pubchem.ncbi.nlm.nih.gov/compound/5320192	XVZWWNMZVZWQKU-UHFFFAOYSA-N	CC(=O)C1=CC2=C(CO)C=C(O)C=C2OC1=O
234.062	37	234.053	4-methyl-2-oxo-2H-chromen-7-yl 2-hydroxyacetate	C12H10O5			http://www.hmdb.ca/metabolites/HMDB0136754			https://pubchem.ncbi.nlm.nih.gov/compound/131839401	NJBKBNXVUZMYPS-UHFFFAOYSA-N	CC1=CC(=O)OC2=C1C=CC(OC(=O)CO)=C2
234.062	37	234.053	8-hydroxy-4-methyl-2-oxo-2H-chromen-7-yl acetate	C12H10O5			http://www.hmdb.ca/metabolites/HMDB0136752			https://pubchem.ncbi.nlm.nih.gov/compound/131839400	KEXKBZJUPRCVCM-UHFFFAOYSA-N	CC(=O)OC1=C(O)C2=C(C=C1)C(C)=CC(=O)O2
234.062	37	234.053	5-hydroxy-4-methyl-2-oxo-2H-chromen-7-yl acetate	C12H10O5			http://www.hmdb.ca/metabolites/HMDB0136753			https://pubchem.ncbi.nlm.nih.gov/compound/85801965	VVQZYQKYRJOPQE-UHFFFAOYSA-N	CC(=O)OC1=CC(O)=C2C(C)=CC(=O)OC2=C1
234.062	37	234.053	3-(4-methoxy-1-benzofuran-5-yl)-3-oxopropanoic acid	C12H10O5			http://www.hmdb.ca/metabolites/HMDB0129372			https://pubchem.ncbi.nlm.nih.gov/compound/131835628	IEPNGHJZYHRSLD-UHFFFAOYSA-N	COC1=C(C=CC2=C1C=CO2)C(=O)CC(O)=O
234.062	37	234.053	cis-3-(6-Hydroxy-7-methoxy-5-benzofuranyl)acrylic acid	C12H10O5	64955-46-0				https://metlin.scripps.edu/metabo_info.php?molid=1203
234.062	37	234.053	7H-Furo[3,2-g][1]benzopyran-7-one, 2,3-dihydro-2-hydroxy-9-methoxy-	C12H10O5	66510-32-5				https://metlin.scripps.edu/metabo_info.php?molid=1207
234.062	37	234.053	Anhydrobrazilic Acid	C12H10O5					https://metlin.scripps.edu/metabo_info.php?molid=43627
234.062	37	234.053	2-Hydroxy-6-oxo-6-(2-hydroxyphenyl)-hexa-2,4-dienoate	C12H10O5		http://www.genome.jp/dbget-bin/www_bget?cpd:C07731			https://metlin.scripps.edu/metabo_info.php?molid=66732	https://pubchem.ncbi.nlm.nih.gov/compound/135398753	MWGXDZHCLRMDFE-TZFLZTJBSA-N	O=C(O)/C(O)=C\C=C/C(=O)c1ccccc1O	http://www.genome.jp/kegg-bin/show_pathway?map01120	http://www.genome.jp/kegg-bin/show_pathway?map01220	http://www.genome.jp/kegg-bin/show_pathway?map01100	http://www.genome.jp/kegg-bin/show_pathway?map00621
234.062	38	234.053	2-O,3-Dimethylflaviolin	C12H10O5		http://www.genome.jp/dbget-bin/www_bget?cpd:C21001					MMVQTVRCJUHCSV-UHFFFAOYSA-N	COC1=C(C)C(=O)c2c(O)cc(O)cc2C1=O
541.373	0	0	No compounds found for experimental mass 541.3730438 and adduct: M
64.9829	0	0	No compounds found for experimental mass 64.98292029 and adduct: M
191.092	6	191.091	4-Hydroxycitrulline	C6H13N3O4			http://www.hmdb.ca/metabolites/HMDB0029384		https://metlin.scripps.edu/metabo_info.php?molid=86233	https://pubchem.ncbi.nlm.nih.gov/compound/87253507	WSFLFFUIEVIDJY-UHFFFAOYSA-N	NC(CC(O)CNC(O)=N)C(O)=O
191.092	15	191.095	3-(2-Methylperoxyethyl)-1H-indole	C11H13NO2			http://www.hmdb.ca/metabolites/HMDB0258019			https://pubchem.ncbi.nlm.nih.gov/compound/20138300	WRULQSSKQAORKA-UHFFFAOYSA-N	COOCCC1=CNC2=CC=CC=C12
191.092	15	191.095	5-Methoxytryptophol	C11H13NO2	712-09-4		http://www.hmdb.ca/metabolites/HMDB0001896		https://metlin.scripps.edu/metabo_info.php?molid=58062	https://pubchem.ncbi.nlm.nih.gov/compound/12835	QLWKTGDEPLRFAT-UHFFFAOYSA-N	COC1=CC=C2NC=C(CCO)C2=C1
191.092	15	191.095	(E)-5-(3,4,5,6-Tetrahydro-3-pyridylidenemethyl)-2-furanmethanol	C11H13NO2			http://www.hmdb.ca/metabolites/HMDB0033560		https://metlin.scripps.edu/metabo_info.php?molid=89370	https://pubchem.ncbi.nlm.nih.gov/compound/131751455	HKIPZBSQJPFABU-TWGQIWQCSA-N	OCC1=CC=C(O1)\C=C1\CCCN=C1
191.092	15	191.095	N-Isopropylterephthalaldehydamide	C11H13NO2	13255-50-0				https://metlin.scripps.edu/metabo_info.php?molid=2109
191.092	15	191.095	Ephedroxane	C11H13NO2	16251-46-0	http://www.genome.jp/dbget-bin/www_bget?cpd:C17902			https://metlin.scripps.edu/metabo_info.php?molid=71935	https://pubchem.ncbi.nlm.nih.gov/compound/161171	MNYARIILPGRTQL-WPRPVWTQSA-N	C[C@H]1[C@@H](c2ccccc2)OC(=O)N1C
191.092	33	191.098	D,L-Buthionine	C8H17NO2S			http://www.hmdb.ca/metabolites/HMDB0250809			https://pubchem.ncbi.nlm.nih.gov/compound/2724716	LAXXPOJCFVMVAX-UHFFFAOYSA-N	CCCCSCCC(N)C(O)=O
191.092	33	191.098	Thiostatin	C8H17NO2S			http://www.hmdb.ca/metabolites/HMDB0259033				VQLRGRRXGZBIBG-UHFFFAOYSA-N	CC(C)CC(N)C(O)CC(S)=O
191.092	33	191.098	Trihomomethionine	C8H17NO2S		http://www.genome.jp/dbget-bin/www_bget?cpd:C17221			https://metlin.scripps.edu/metabo_info.php?molid=64500	https://pubchem.ncbi.nlm.nih.gov/compound/22266650	UKDJCWUSWYBRDM-ZETCQYMHSA-N	CSCCCCC[C@H](N)C(=O)O	http://www.genome.jp/kegg-bin/show_pathway?map00966	http://www.genome.jp/kegg-bin/show_pathway?map01210
94.9888	0	0	No compounds found for experimental mass 94.98877967 and adduct: M
168.994	3	168.993	5-Chlorobenzo[d]isoxazol-3-ol	C7H4ClNO2			http://www.hmdb.ca/metabolites/HMDB0246770			https://pubchem.ncbi.nlm.nih.gov/compound/3714169	WIZWHBRFTCYPDN-UHFFFAOYSA-N	ClC1=CC2=C(ONC2=O)C=C1
168.994	3	168.993	6-Chloro-2-benzoxazolinone	C7H4ClNO2			http://www.hmdb.ca/metabolites/HMDB0244856			https://pubchem.ncbi.nlm.nih.gov/compound/29858	MATCZHXABVLZIE-UHFFFAOYSA-N	OC1=NC2=C(O1)C=C(Cl)C=C2
168.994	3	168.993	Chlorzoxazone	C7H4ClNO2	95-25-0	http://www.genome.jp/dbget-bin/www_bget?cpd:C07931	http://www.hmdb.ca/metabolites/HMDB0014500		https://metlin.scripps.edu/metabo_info.php?molid=3960	https://pubchem.ncbi.nlm.nih.gov/compound/2733	TZFWDZFKRBELIQ-UHFFFAOYSA-N	ClC1=CC2=C(OC(=O)N2)C=C1
253.17	8	253.168	2-({[(4-Methoxyphenyl)methyl](methyl)amino}methyl)-2-methylpropane-1,3-diol	C14H23NO3		http://www.genome.jp/dbget-bin/www_bget?cpd:C21776					LGEIPBYULZCRGR-UHFFFAOYSA-N	COc1ccc(CN(C)CC(C)(CO)CO)cc1
253.17	8	253.168	O-Demethylmetoprolol	C14H23NO3			http://www.hmdb.ca/metabolites/HMDB0255850			https://pubchem.ncbi.nlm.nih.gov/compound/162181	CUKXSBOAIJILRY-UHFFFAOYSA-N	CC(C)NCC(O)COC1=CC=C(CCO)C=C1
253.17	8	253.168	1R-cis-3,3,5-Trimethylcyclohexyl ester5-oxo-L-proline	C14H23NO3			http://www.hmdb.ca/metabolites/HMDB0244460			https://pubchem.ncbi.nlm.nih.gov/compound/60724	FXAAOALUHHXBSO-UHFFFAOYSA-N	CC1CC(CC(C)(C)C1)OC(=O)C1CCC(=O)N1
253.17	8	253.168	3-O-Methylisoetharine	C14H23NO3	32459-44-2				https://metlin.scripps.edu/metabo_info.php?molid=845
253.17	8	253.168	O-Demethylmetoprolol	C14H23NO3	62572-94-5				https://metlin.scripps.edu/metabo_info.php?molid=1252
867.42	38	867.452	Cyclosquamosin C	C39H65N9O11S			http://www.hmdb.ca/metabolites/HMDB0303376			https://pubchem.ncbi.nlm.nih.gov/compound/56671523	FIFLPXKROTYZFP-XQJMZRAESA-N	[H][C@@](C)(O)[C@]1([H])N=C(O)[C@@]([H])(N=C(O)[C@]2([H])CCCN2C(=O)[C@]2([H])CCCN2C(=O)[C@]([H])(CCC(O)=N)N=C(O)[C@]([H])(CCSOC)N=C(O)[C@]([H])(CC(C)C)N=C(O)CN(C)C1=O)[C@]([H])(C)CC
584.262	1	584.262	Pubescenol	C32H40O10				http://www.lipidmaps.org/data/LMSDRecord.php?LMID=LMPR0104300001	https://metlin.scripps.edu/metabo_info.php?molid=53677		MTGQAODUFPLLOP-IAXITCCYSA-N	CC1(C)C=C[C@@H](C)C(=O)C2(C[C@H](C)[C@H](Oc3ccccc3)[C@]2(O)[C@@H](OC(C)=O)C(=C)CC(OC(C)=O)C1=O)OC(C)=O
584.262	3	584.264	Lumirubin	C33H36N4O6			http://www.hmdb.ca/metabolites/HMDB0254205			https://pubchem.ncbi.nlm.nih.gov/compound/136614764	BYVDUQYJIIPFIB-UHFFFAOYSA-N	CC1C(=O)NC2=CC3=NC(CC4=C(CCC(O)=O)C(C)=C(N4)C=C4NC(=O)C(C=C)=C4C)=C(CCC(O)=O)C3(C)CC=C12
584.262	3	584.264	(4E,15E)-Bilirubin	C33H36N4O6			http://www.hmdb.ca/metabolites/HMDB0240584			https://pubchem.ncbi.nlm.nih.gov/compound/5315454	BPYKTIZUTYGOLE-BMNRKXRESA-N	CC1=C(C=C)\C(NC1=O)=C/C1=C(C)C(CCC(O)=O)=C(CC2=C(CCC(O)=O)C(C)=C(N2)\C=C2\NC(=O)C(C=C)=C2C)N1
584.262	3	584.264	Bilirubin	C33H36N4O6	635-65-4	http://www.genome.jp/dbget-bin/www_bget?cpd:C00486	http://www.hmdb.ca/metabolites/HMDB0000054		https://metlin.scripps.edu/metabo_info.php?molid=81	https://pubchem.ncbi.nlm.nih.gov/compound/5280352	BPYKTIZUTYGOLE-IFADSCNNSA-N	CC1=C(C=C)\C(NC1=O)=C\C1=C(C)C(CCC(O)=O)=C(CC2=C(CCC(O)=O)C(C)=C(N2)\C=C2/NC(=O)C(C=C)=C2C)N1	http://www.genome.jp/kegg-bin/show_pathway?map00860	http://www.genome.jp/kegg-bin/show_pathway?map04976	http://www.genome.jp/kegg-bin/show_pathway?map01100	http://www.genome.jp/kegg-bin/show_pathway?map01110
584.262	3	584.264	4E,15Z-Bilirubin IXa	C33H36N4O6			http://www.hmdb.ca/metabolites/HMDB0000488		https://metlin.scripps.edu/metabo_info.php?molid=5475	https://pubchem.ncbi.nlm.nih.gov/compound/5280352	BPYKTIZUTYGOLE-KDUUSRDASA-N	CC1=C(C=C)\C(NC1=O)=C\C1=C(C)C(CCC(O)=O)=C(CC2=C(CCC(O)=O)C(C)=C(N2)\C=C2\NC(=O)C(C=C)=C2C)N1
584.262	3	584.264	15,16-Dihydrobiliverdin	C33H36N4O6	137429-14-2	http://www.genome.jp/dbget-bin/www_bget?cpd:C11630			https://metlin.scripps.edu/metabo_info.php?molid=63934		ZQHDSLZHMAUUQK-ZTYGKHTCSA-N	C=CC1=C(C)[C@@H](CC2=N/C(=C\c3[nH]c(/C=C4\NC(=O)C(C)=C4C=C)c(C)c3CCC(=O)O)C(CCC(=O)O)=C2C)NC1=O	http://www.genome.jp/kegg-bin/show_pathway?map00860	http://www.genome.jp/kegg-bin/show_pathway?map01110
584.262	3	584.264	4Z,15E-Bilirubin IXa	C33H36N4O6					https://metlin.scripps.edu/metabo_info.php?molid=5445
584.262	3	584.264	(3Z)-Phytochromobilin	C33H36N4O6		http://www.genome.jp/dbget-bin/www_bget?cpd:C05913			https://metlin.scripps.edu/metabo_info.php?molid=63938		DKMLMZVDTGOEGU-AIKFXVFZSA-N	C=CC1=C(C)/C(=C/C2=N/C(=C\c3[nH]c(/C=C4\NC(=O)[C@H](C)\C4=C\C)c(C)c3CCC(=O)O)C(CCC(=O)O)=C2C)NC1=O	http://www.genome.jp/kegg-bin/show_pathway?map00860	http://www.genome.jp/kegg-bin/show_pathway?map01110
584.262	4	584.264	12-Ethyl-8-propyl-3-vinylbacteriochlorophyllide d	C35H36MgN4O3		http://www.genome.jp/dbget-bin/www_bget?cpd:C21428					KEGFWQJFYCEKAJ-ZWHLOQRUSA-L	C=Cc1c(C)c2n3c1C=C1N=C(C=c4c(CC)c5c(n4[Mg]3)=C(CC5=O)C3=NC(=C2)[C@@H](C)[C@@H]3CCC(=O)O)C(CCC)=C1C	http://www.genome.jp/kegg-bin/show_pathway?map00860	http://www.genome.jp/kegg-bin/show_pathway?map01110
584.262	17	584.252	Sampatrilat	C26H40N4O9S			http://www.hmdb.ca/metabolites/HMDB0257476			https://pubchem.ncbi.nlm.nih.gov/compound/20725583	LPUDGHQMOAHMMF-UHFFFAOYSA-N	CS(=O)(=O)NC(CCCCN)C(=O)NCC(CC1(CCCC1)C(=O)NC(CC1=CC=C(O)C=C1)C(O)=O)C(O)=O
584.262	29	584.279	Laniquidar	C37H36N4O3			http://www.hmdb.ca/metabolites/HMDB0253974			https://pubchem.ncbi.nlm.nih.gov/compound/6450806	TULGGJGJQXESOO-UHFFFAOYSA-N	COC(=O)C1=CN=C2N1CCC1=CC=CC=C1C2=C1CCN(CCC2=CC=C(OCC3=CC=C4C=CC=CC4=N3)C=C2)CC1
584.262	37	584.283	Acolongifloriside K	C29H44O12			http://www.hmdb.ca/metabolites/HMDB0247956			https://pubchem.ncbi.nlm.nih.gov/compound/4605	LPMXVESGRSUGHW-UHFFFAOYSA-N	CC1OC(OC2CC(O)C3(CO)C4C(O)CC5(C)C(CCC5(O)C4CCC3(O)C2)C2=CC(=O)OC2)C(O)C(O)C1O
584.262	37	584.283	Glycosides	C29H44O12			http://www.hmdb.ca/metabolites/HMDB0031448		https://metlin.scripps.edu/metabo_info.php?molid=87688	https://pubchem.ncbi.nlm.nih.gov/compound/637579	LPMXVESGRSUGHW-NZMIQZKWSA-N	C[C@H]1O[C@@H](O[C@H]2C[C@H](O)[C@]3(CO)[C@H]4[C@H](O)C[C@]5(C)[C@@H](CC[C@@]5(O)[C@@H]4CC[C@@]3(O)C2)C2=CC(=O)OC2)[C@H](O)[C@H](O)[C@@H]1O
584.262	37	584.283	Ouabain	C29H44O12	630-60-4	http://www.genome.jp/dbget-bin/www_bget?cpd:C01443	http://www.hmdb.ca/metabolites/HMDB0015224		https://metlin.scripps.edu/metabo_info.php?molid=1670	https://pubchem.ncbi.nlm.nih.gov/compound/439501	LPMXVESGRSUGHW-HBYQJFLCSA-N	[H][C@@]12CC[C@]3(O)C[C@H](C[C@@H](O)[C@]3(CO)[C@@]1([H])[C@H](O)C[C@]1(C)[C@H](CC[C@]21O)C1=CC(=O)OC1)O[C@@H]1O[C@@H](C)[C@H](O)[C@@H](O)[C@H]1O	http://www.genome.jp/kegg-bin/show_pathway?map04976
584.262	37	584.283	Ouabain	C29H44O12				http://www.lipidmaps.org/data/LMSDRecord.php?LMID=LMST01120022			LPMXVESGRSUGHW-PCZRPPSHSA-N	C[C@@]12C[C@H](O)[C@@H]3[C@H](CC[C@@]4(O)C[C@@H](C[C@H](O)[C@]43CO)OC3OC(C)[C@@H](O)C(O)[C@H]3O)[C@]1(O)CC[C@H]2C1COC(=O)C=1
118.028	12	118.027	Methyl oxalate	C4H6O4	553-90-2	http://www.genome.jp/dbget-bin/www_bget?cpd:C10900			https://metlin.scripps.edu/metabo_info.php?molid=68670	https://pubchem.ncbi.nlm.nih.gov/compound/11120	LOMVENUNSWAXEN-UHFFFAOYSA-N	COC(=O)C(=O)OC
118.028	12	118.027	2(3H)-Furanone, dihydro-3,4-dihydroxy	C4H6O4	15667-21-7				https://metlin.scripps.edu/metabo_info.php?molid=6695
118.028	12	118.027	4-Hydroxy-2-oxobutanoic acid	C4H6O4			http://www.hmdb.ca/metabolites/HMDB0031204		https://metlin.scripps.edu/metabo_info.php?molid=87493	https://pubchem.ncbi.nlm.nih.gov/compound/11963036	PUWWONYMIXRVQF-UHFFFAOYSA-N	OCCC(=O)C(O)=O
118.028	12	118.027	xi-3-Hydroxy-2-oxobutanoic acid	C4H6O4			http://www.hmdb.ca/metabolites/HMDB0039324	http://www.lipidmaps.org/data/LMSDRecord.php?LMID=LMFA01050528	https://metlin.scripps.edu/metabo_info.php?molid=93907	https://pubchem.ncbi.nlm.nih.gov/compound/188958	QWZIITCYKKSZGN-UHFFFAOYSA-N	CC(O)C(=O)C(O)=O
118.028	12	118.027	Succinic acid	C4H6O4	110-15-6	http://www.genome.jp/dbget-bin/www_bget?cpd:C00042	http://www.hmdb.ca/metabolites/HMDB0000254	http://www.lipidmaps.org/data/LMSDRecord.php?LMID=LMFA01170043	https://metlin.scripps.edu/metabo_info.php?molid=114	https://pubchem.ncbi.nlm.nih.gov/compound/1110	KDYFGRWQOYBRFD-UHFFFAOYSA-N	OC(=O)CCC(O)=O	http://www.genome.jp/kegg-bin/show_pathway?map00650	http://www.genome.jp/kegg-bin/show_pathway?map00350	http://www.genome.jp/kegg-bin/show_pathway?map00250	http://www.genome.jp/kegg-bin/show_pathway?map00330	http://www.genome.jp/kegg-bin/show_pathway?map00020	http://www.genome.jp/kegg-bin/show_pathway?map00072	http://www.genome.jp/kegg-bin/show_pathway?map00310	http://www.genome.jp/kegg-bin/show_pathway?map00760	http://www.genome.jp/kegg-bin/show_pathway?map00360	http://www.genome.jp/kegg-bin/show_pathway?map00640	http://www.genome.jp/kegg-bin/show_pathway?map00620	http://www.genome.jp/kegg-bin/show_pathway?map00280	http://www.genome.jp/kegg-bin/show_pathway?map00190	http://www.genome.jp/kegg-bin/show_pathway?map00920	http://www.genome.jp/kegg-bin/show_pathway?map01120	http://www.genome.jp/kegg-bin/show_pathway?map01220	http://www.genome.jp/kegg-bin/show_pathway?map01100	http://www.genome.jp/kegg-bin/show_pathway?map01110	http://www.genome.jp/kegg-bin/show_pathway?map00630	http://www.genome.jp/kegg-bin/show_pathway?map00720	http://www.genome.jp/kegg-bin/show_pathway?map01060	http://www.genome.jp/kegg-bin/show_pathway?map01061	http://www.genome.jp/kegg-bin/show_pathway?map01062	http://www.genome.jp/kegg-bin/show_pathway?map01063	http://www.genome.jp/kegg-bin/show_pathway?map01064	http://www.genome.jp/kegg-bin/show_pathway?map01065	http://www.genome.jp/kegg-bin/show_pathway?map01066	http://www.genome.jp/kegg-bin/show_pathway?map01070	http://www.genome.jp/kegg-bin/show_pathway?map01130	http://www.genome.jp/kegg-bin/show_pathway?map01200	http://www.genome.jp/kegg-bin/show_pathway?map04922	http://www.genome.jp/kegg-bin/show_pathway?map05230	http://www.genome.jp/kegg-bin/show_pathway?map02020	http://www.genome.jp/kegg-bin/show_pathway?map04024	http://www.genome.jp/kegg-bin/show_pathway?map04727	http://www.genome.jp/kegg-bin/show_pathway?map00361
118.028	12	118.027	Threonolactone	C4H6O4			http://www.hmdb.ca/metabolites/HMDB0000940		https://metlin.scripps.edu/metabo_info.php?molid=5888	https://pubchem.ncbi.nlm.nih.gov/compound/2724794	SGMJBNSHAZVGMC-STHAYSLISA-N	O[C@H]1COC(=O)[C@@H]1O
118.028	12	118.027	Erythrono-1,4-lactone	C4H6O4			http://www.hmdb.ca/metabolites/HMDB0000349		https://metlin.scripps.edu/metabo_info.php?molid=5338	https://pubchem.ncbi.nlm.nih.gov/compound/5325915	SGMJBNSHAZVGMC-PWNYCUMCSA-N	O[C@@H]1COC(=O)[C@@H]1O
118.028	12	118.027	Methylmalonic acid	C4H6O4	516-05-2	http://www.genome.jp/dbget-bin/www_bget?cpd:C02170	http://www.hmdb.ca/metabolites/HMDB0000202	http://www.lipidmaps.org/data/LMSDRecord.php?LMID=LMFA01170118	https://metlin.scripps.edu/metabo_info.php?molid=3712	https://pubchem.ncbi.nlm.nih.gov/compound/487	ZIYVHBGGAOATLY-UHFFFAOYSA-N	CC(C(O)=O)C(O)=O	http://www.genome.jp/kegg-bin/show_pathway?map00640	http://www.genome.jp/kegg-bin/show_pathway?map00240	http://www.genome.jp/kegg-bin/show_pathway?map00280	http://www.genome.jp/kegg-bin/show_pathway?map01100
118.028	12	118.027	3-methoxy-3-oxopropanoic acid	C4H6O4			http://www.hmdb.ca/metabolites/HMDB0130020			https://pubchem.ncbi.nlm.nih.gov/compound/538366	PBVZQAXFSQKDKK-UHFFFAOYSA-N	COC(=O)CC(O)=O
118.028	12	118.027	(3R)-3-Hydroxy-4-oxobutanoate	C4H6O4		http://www.genome.jp/dbget-bin/www_bget?cpd:C21761					QWHDXIUUXWGQME-GSVOUGTGSA-N	O=C[C@H](O)CC(=O)O
79.0009	0	0	No compounds found for experimental mass 79.00092566 and adduct: M
79.9961	36	79.9932	Methanesulfinic acid	CH4O2S		http://www.genome.jp/dbget-bin/www_bget?cpd:C21398	http://www.hmdb.ca/metabolites/HMDB0254519			https://pubchem.ncbi.nlm.nih.gov/compound/87251	XNEFVTBPCXGIRX-UHFFFAOYSA-N	CS(O)=O
62.9821	0	0	No compounds found for experimental mass 62.98212684 and adduct: M
192.045	2	192.045	Monodechloroaminopyrrolnitrin	C10H9ClN2		http://www.genome.jp/dbget-bin/www_bget?cpd:C21110					VLWKKIHFPGKVHZ-UHFFFAOYSA-N	Nc1c(Cl)cccc1-c1cc[nH]c1	http://www.genome.jp/kegg-bin/show_pathway?map01100	http://www.genome.jp/kegg-bin/show_pathway?map01110	http://www.genome.jp/kegg-bin/show_pathway?map01130	http://www.genome.jp/kegg-bin/show_pathway?map00404
192.045	11	192.047	6-(Allylthio)purine	C8H8N4S		http://www.genome.jp/dbget-bin/www_bget?cpd:C15348			https://metlin.scripps.edu/metabo_info.php?molid=70821	https://pubchem.ncbi.nlm.nih.gov/compound/3633259	GXEFKTJFALYILZ-UHFFFAOYSA-N	C=CCSc1ncnc2nc[nH]c12
192.045	14	192.042	Naphthalene-1,2,4,8-tetrol	C10H8O4		http://www.genome.jp/dbget-bin/www_bget?cpd:C21414					JNLWKNHLUVQHPV-UHFFFAOYSA-N	Oc1cc(O)c2cccc(O)c2c1O
192.045	14	192.042	4,7-dihydroxy-5-methylcoumarin	C10H8O4						https://pubchem.ncbi.nlm.nih.gov/compound/54707775	OZEQMLIYSCBNBR-UHFFFAOYSA-N	C1(=CC(=CC2=C1C(=CC(O2)=O)O)O)C
192.045	14	192.042	Anemonin	C10H8O4	508-44-1	http://www.genome.jp/dbget-bin/www_bget?cpd:C16913			https://metlin.scripps.edu/metabo_info.php?molid=71427	https://pubchem.ncbi.nlm.nih.gov/compound/46173847	JLUQTCXCAFSSLD-NXEZZACHSA-N	O=C1C=C[C@]2(CC[C@]23C=CC(=O)O3)O1
192.045	14	192.042	2,10-dihydroxy-4,6,8-decatriynoic acid	C10H8O4					https://metlin.scripps.edu/metabo_info.php?molid=35596
192.045	14	192.042	4-Methyldaphnetin	C10H8O4	2107-77-9				https://metlin.scripps.edu/metabo_info.php?molid=43740
192.045	14	192.042	4-Methylesculetin	C10H8O4	529-84-0				https://metlin.scripps.edu/metabo_info.php?molid=43957
192.045	14	192.042	5,7-Dihydroxy-4-Methylcoumarin	C10H8O4	2107-76-8				https://metlin.scripps.edu/metabo_info.php?molid=44270
192.045	14	192.042	6,8-Dihydroxy-3-methylisocoumarin	C10H8O4
192.045	14	192.042	trans-o-Hydroxybenzylidenepyruvate	C10H8O4		http://www.genome.jp/dbget-bin/www_bget?cpd:C06203			https://metlin.scripps.edu/metabo_info.php?molid=66353	https://pubchem.ncbi.nlm.nih.gov/compound/5280911	HMXOGGUFCBUALL-AATRIKPKSA-N	O=C(O)C(=O)/C=C/c1ccccc1O	http://www.genome.jp/kegg-bin/show_pathway?map01120	http://www.genome.jp/kegg-bin/show_pathway?map01220	http://www.genome.jp/kegg-bin/show_pathway?map01100	http://www.genome.jp/kegg-bin/show_pathway?map00626
192.045	14	192.042	6,8-dihydroxy-3-methylisocoumarin	C10H8O4		http://www.genome.jp/dbget-bin/www_bget?cpd:C03830			https://metlin.scripps.edu/metabo_info.php?molid=66055	https://pubchem.ncbi.nlm.nih.gov/compound/5280627	OHHKDUWFPNAEHQ-UHFFFAOYSA-N	Cc1cc2cc(O)cc(O)c2c(=O)o1
192.045	14	192.042	Methylenedioxycinnamic acid	C10H8O4		http://www.genome.jp/dbget-bin/www_bget?cpd:C18077			https://metlin.scripps.edu/metabo_info.php?molid=72014	https://pubchem.ncbi.nlm.nih.gov/compound/643181	QFQYZMGOKIROEC-DUXPYHPUSA-N	O=C(O)/C=C/c1ccc2c(c1)OCO2
192.045	14	192.042	Acamelin	C10H8O4	74161-27-6	http://www.genome.jp/dbget-bin/www_bget?cpd:C10290			https://metlin.scripps.edu/metabo_info.php?molid=68221	https://pubchem.ncbi.nlm.nih.gov/compound/156280	DNQLVCZXYPFUHF-UHFFFAOYSA-N	COC1=CC(=O)c2cc(C)oc2C1=O
192.045	14	192.042	1,3,6,8-Naphthalenetetrol	C10H8O4		http://www.genome.jp/dbget-bin/www_bget?cpd:C04033			https://metlin.scripps.edu/metabo_info.php?molid=66101	https://pubchem.ncbi.nlm.nih.gov/compound/440202	BCMKHWMDTMUUSI-UHFFFAOYSA-N	Oc1cc(O)c2c(O)cc(O)cc2c1
192.045	14	192.042	2,10-dihydroxy-4,6,8-decatriynoic acid	C10H8O4				http://www.lipidmaps.org/data/LMSDRecord.php?LMID=LMFA01050235	https://metlin.scripps.edu/metabo_info.php?molid=74607		RPSSCYORFZCANO-UHFFFAOYSA-N	C(C(O)CC#CC#CC#CCO)(=O)O
192.045	14	192.042	2-Hydroxychromene-2-carboxylate	C10H8O4		http://www.genome.jp/dbget-bin/www_bget?cpd:C06204			https://metlin.scripps.edu/metabo_info.php?molid=66354	https://pubchem.ncbi.nlm.nih.gov/compound/584	LGYIZQLNYONEFJ-UHFFFAOYSA-N	O=C(O)C1(O)C=Cc2ccccc2O1	http://www.genome.jp/kegg-bin/show_pathway?map01120	http://www.genome.jp/kegg-bin/show_pathway?map01220	http://www.genome.jp/kegg-bin/show_pathway?map01100	http://www.genome.jp/kegg-bin/show_pathway?map00626
192.045	14	192.042	6-hydroxy-7-methoxy-2H-chromen-2-one	C10H8O4		http://www.genome.jp/dbget-bin/www_bget?cpd:C18079	http://www.hmdb.ca/metabolites/HMDB0132246		https://metlin.scripps.edu/metabo_info.php?molid=72016	https://pubchem.ncbi.nlm.nih.gov/compound/69894	SYTYLPHCLSSCOJ-UHFFFAOYSA-N	COC1=C(O)C=C2C=CC(=O)OC2=C1	http://www.genome.jp/kegg-bin/show_pathway?map00999
192.045	14	192.042	5,7-Dihydroxy-2-methyl-4H-chromen-4-one	C10H8O4	1013-69-0	http://www.genome.jp/dbget-bin/www_bget?cpd:C20462	http://www.hmdb.ca/metabolites/HMDB0303562			https://pubchem.ncbi.nlm.nih.gov/compound/5375252	NCUJRUDLFCGVOE-UHFFFAOYSA-N	CC1=CC(=O)C2=C(O1)C=C(O)C=C2O
192.045	14	192.042	8-Hydroxy-7-methoxy-2H-1-benzopyran-2-one	C10H8O4	19492-03-6		http://www.hmdb.ca/metabolites/HMDB0030692		https://metlin.scripps.edu/metabo_info.php?molid=87142	https://pubchem.ncbi.nlm.nih.gov/compound/146487	KIGCGZUAVODHMD-UHFFFAOYSA-N	COC1=C(O)C2=C(C=CC(=O)O2)C=C1
192.045	14	192.042	5-hydroxy-7-methoxy-2H-chromen-2-one	C10H8O4			http://www.hmdb.ca/metabolites/HMDB0136674			https://pubchem.ncbi.nlm.nih.gov/compound/5748603	CPPAWCQANCLZEO-UHFFFAOYSA-N	COC1=CC(O)=C2C=CC(=O)OC2=C1
192.045	14	192.042	6,7-dihydroxy-4-methyl-2H-chromen-2-one	C10H8O4			http://www.hmdb.ca/metabolites/HMDB0136755			https://pubchem.ncbi.nlm.nih.gov/compound/5319502	KVOJTUXGYQVLAJ-UHFFFAOYSA-N	CC1=CC(=O)OC2=C1C=C(O)C(O)=C2
192.045	14	192.042	5-hydroxy-3-(hydroxymethyl)-1H-isochromen-1-one	C10H8O4			http://www.hmdb.ca/metabolites/HMDB0128622			https://pubchem.ncbi.nlm.nih.gov/compound/131834926	AAVFMXAPTMYWIR-UHFFFAOYSA-N	OCC1=CC2=C(C=CC=C2O)C(=O)O1
192.045	14	192.042	7-hydroxy-3-(hydroxymethyl)-1H-isochromen-1-one	C10H8O4			http://www.hmdb.ca/metabolites/HMDB0128620			https://pubchem.ncbi.nlm.nih.gov/compound/131834924	HCFGZEWOHLZFHH-UHFFFAOYSA-N	OCC1=CC2=C(C=C(O)C=C2)C(=O)O1
192.045	14	192.042	7,8-dihydroxy-6-methyl-2H-chromen-2-one	C10H8O4			http://www.hmdb.ca/metabolites/HMDB0136776			https://pubchem.ncbi.nlm.nih.gov/compound/131839403	FSDIVQRWIGIGMF-UHFFFAOYSA-N	CC1=CC2=C(OC(=O)C=C2)C(O)=C1O
192.045	14	192.042	Scopoletin	C10H8O4	92-61-5	http://www.genome.jp/dbget-bin/www_bget?cpd:C01752	http://www.hmdb.ca/metabolites/HMDB0034344		https://metlin.scripps.edu/metabo_info.php?molid=6956	https://pubchem.ncbi.nlm.nih.gov/compound/5280460	RODXRVNMMDRFIK-UHFFFAOYSA-N	COC1=C(O)C=C2OC(=O)C=CC2=C1	http://www.genome.jp/kegg-bin/show_pathway?map01110	http://www.genome.jp/kegg-bin/show_pathway?map01061	http://www.genome.jp/kegg-bin/show_pathway?map00940	http://www.genome.jp/kegg-bin/show_pathway?map00999
192.045	14	192.042	7,8-dihydroxy-4-methyl-2H-chromen-2-one	C10H8O4			http://www.hmdb.ca/metabolites/HMDB0136757			https://pubchem.ncbi.nlm.nih.gov/compound/5355836	NWQBYMPNIJXFNQ-UHFFFAOYSA-N	CC1=CC(=O)OC2=C1C=CC(O)=C2O
192.045	14	192.042	7-hydroxy-4-(hydroxymethyl)-2H-chromen-2-one	C10H8O4			http://www.hmdb.ca/metabolites/HMDB0136756			https://pubchem.ncbi.nlm.nih.gov/compound/19905797	IWPNSXBCZANXBC-UHFFFAOYSA-N	OCC1=CC(=O)OC2=C1C=CC(O)=C2
192.045	14	192.042	5,7-dihydroxy-4-methyl-2H-chromen-2-one	C10H8O4			http://www.hmdb.ca/metabolites/HMDB0136758			https://pubchem.ncbi.nlm.nih.gov/compound/5354284	QNVWGEJMXOQQPM-UHFFFAOYSA-N	CC1=CC(=O)OC2=CC(O)=CC(O)=C12
192.045	14	192.042	7-hydroxy-5-methoxy-2H-chromen-2-one	C10H8O4			http://www.hmdb.ca/metabolites/HMDB0136675			https://pubchem.ncbi.nlm.nih.gov/compound/5487854	IFIRYJJHHOCCHT-UHFFFAOYSA-N	COC1=C2C=CC(=O)OC2=CC(O)=C1
192.045	14	192.042	4-methoxy-1-benzofuran-5-carboxylic acid	C10H8O4			http://www.hmdb.ca/metabolites/HMDB0129374			https://pubchem.ncbi.nlm.nih.gov/compound/14017873	LLDXCAGJPYOHLG-UHFFFAOYSA-N	COC1=C(C=CC2=C1C=CO2)C(O)=O
192.045	14	192.042	7-hydroxy-6-(hydroxymethyl)-2H-chromen-2-one	C10H8O4			http://www.hmdb.ca/metabolites/HMDB0136775			https://pubchem.ncbi.nlm.nih.gov/compound/89738055	IUHDLLLDNICALX-UHFFFAOYSA-N	OCC1=CC2=C(OC(=O)C=C2)C=C1O
192.045	14	192.042	6-hydroxy-3-(hydroxymethyl)-1H-isochromen-1-one	C10H8O4			http://www.hmdb.ca/metabolites/HMDB0128621			https://pubchem.ncbi.nlm.nih.gov/compound/131834925	AKDURWIHFYTBDT-UHFFFAOYSA-N	OCC1=CC2=CC(O)=CC=C2C(=O)O1
192.045	27	192.04	2-(Trifluoromethoxy)anisole	C8H7F3O2			http://www.hmdb.ca/metabolites/HMDB0243914			https://pubchem.ncbi.nlm.nih.gov/compound/2777185	TUXDRFWDZPJPPD-UHFFFAOYSA-N	COC1=CC=CC=C1OC(F)(F)F
192.045	30	192.039	N-Nitrosothialdine	C6H12N2OS2			http://www.hmdb.ca/metabolites/HMDB0031186		https://metlin.scripps.edu/metabo_info.php?molid=87478	https://pubchem.ncbi.nlm.nih.gov/compound/54779	HAKZNKDZKQNRNW-UHFFFAOYSA-N	CC1SC(C)N(N=O)C(C)S1
192.045	33	192.051	1-bromooctane	C8H17Br					https://metlin.scripps.edu/metabo_info.php?molid=96344
191.043	1	191.043	Isosorbide 2-mononitrate	C6H9NO6	16106-20-0				https://metlin.scripps.edu/metabo_info.php?molid=859
191.043	1	191.043	O-Oxalylhomoserine	C6H9NO6		http://www.genome.jp/dbget-bin/www_bget?cpd:C08294			https://metlin.scripps.edu/metabo_info.php?molid=66891	https://pubchem.ncbi.nlm.nih.gov/compound/46173773	VKKDEHWBBKSWQQ-VKHMYHEASA-N	N[C@@H](CCOC(=O)C(=O)O)C(=O)O
191.043	1	191.043	Nitrilotriacetic acid	C6H9NO6	139-13-9	http://www.genome.jp/dbget-bin/www_bget?cpd:C14695	http://www.hmdb.ca/metabolites/HMDB0255635		https://metlin.scripps.edu/metabo_info.php?molid=70268	https://pubchem.ncbi.nlm.nih.gov/compound/8758	MGFYIUFZLHCRTH-UHFFFAOYSA-N	OC(=O)CN(CC(O)=O)CC(O)=O
191.043	1	191.043	Isosorbide Mononitrate	C6H9NO6	16051-77-7	http://www.genome.jp/dbget-bin/www_bget?cpd:C07714	http://www.hmdb.ca/metabolites/HMDB0015155		https://metlin.scripps.edu/metabo_info.php?molid=860	https://pubchem.ncbi.nlm.nih.gov/compound/27661	YWXYYJSYQOXTPL-SLPGGIOYSA-N	[H][C@]12OC[C@@H](O[N+]([O-])=O)[C@@]1([H])OC[C@@H]2O
191.043	1	191.043	gamma-Carboxyglutamic acid	C6H9NO6	53445-96-8		http://www.hmdb.ca/metabolites/HMDB0041900		https://metlin.scripps.edu/metabo_info.php?molid=96169	https://pubchem.ncbi.nlm.nih.gov/compound/40772	UHBYWPGGCSDKFX-UHFFFAOYSA-N	NC(CC(C(O)=O)C(O)=O)C(O)=O
191.043	1	191.043	O-Oxalylhomoserine	C6H9NO6			http://www.hmdb.ca/metabolites/HMDB0302143			https://pubchem.ncbi.nlm.nih.gov/compound/75144733	VKKDEHWBBKSWQQ-UHFFFAOYSA-N	NC(CCOC(=O)C(O)=O)C(O)=O
191.043	1	191.043	Isosorbide 2-nitrate	C6H9NO6			http://www.hmdb.ca/metabolites/HMDB0253694			https://pubchem.ncbi.nlm.nih.gov/compound/2724484	YWXYYJSYQOXTPL-UHFFFAOYSA-N	OC1COC2C(COC12)O[N+]([O-])=O
191.043	1	191.043	(2s,3r,4s,5r)-3,4,5-Trihydroxy-6-oxopiperidine-2-carboxylic acid	C6H9NO6			http://www.hmdb.ca/metabolites/HMDB0242545			https://pubchem.ncbi.nlm.nih.gov/compound/451784	YEWOHTVJCCDCCS-UHFFFAOYSA-N	OC1C(O)C(NC(=O)C1O)C(O)=O
191.043	6	191.044	6-Formylpterin	C7H5N5O2			http://www.hmdb.ca/metabolites/HMDB0247066			https://pubchem.ncbi.nlm.nih.gov/compound/135409352	LLJAQDVNMGLRBD-UHFFFAOYSA-N	OC1=NC(=N)NC2=C1N=C(C=O)C=N2
191.043	14	191.041	Brassicanal A	C10H9NOS		http://www.genome.jp/dbget-bin/www_bget?cpd:C11048			https://metlin.scripps.edu/metabo_info.php?molid=68795	https://pubchem.ncbi.nlm.nih.gov/compound/443054	QSSMEVWVRIEBSR-UHFFFAOYSA-N	CSc1[nH]c2ccccc2c1C=O
339.148	3	339.147	Sinactine	C20H21NO4	38853-67-7	http://www.genome.jp/dbget-bin/www_bget?cpd:C17898			https://metlin.scripps.edu/metabo_info.php?molid=71932	https://pubchem.ncbi.nlm.nih.gov/compound/5321317	UWEHVAXMSWXKRW-UHFFFAOYSA-N	COc1cc2c(cc1OC)C1Cc3ccc4c(c3CN1CC2)OCO4
339.148	3	339.147	Eschscholtzidine	C20H21NO4	6451-67-8	http://www.genome.jp/dbget-bin/www_bget?cpd:C09426			https://metlin.scripps.edu/metabo_info.php?molid=67686	https://pubchem.ncbi.nlm.nih.gov/compound/442222	YTZIQRTXKBDFKM-HOTGVXAUSA-N	COc1cc2c(cc1OC)[C@@H]1Cc3cc4c(cc3[C@H](C2)N1C)OCO4
339.148	3	339.147	(S)-Canadine	C20H21NO4	5096-57-1	http://www.genome.jp/dbget-bin/www_bget?cpd:C03329			https://metlin.scripps.edu/metabo_info.php?molid=64374	https://pubchem.ncbi.nlm.nih.gov/compound/21171	VZTUIEROBZXUFA-INIZCTEOSA-N	COc1ccc2c(c1OC)CN1CCc3cc4c(cc3[C@@H]1C2)OCO4	http://www.genome.jp/kegg-bin/show_pathway?map01100	http://www.genome.jp/kegg-bin/show_pathway?map01110	http://www.genome.jp/kegg-bin/show_pathway?map00950
339.148	3	339.147	DL-Canadine	C20H21NO4	29074-38-2				https://metlin.scripps.edu/metabo_info.php?molid=85099
339.148	3	339.147	Dicentrine	C20H21NO4	517-66-8	http://www.genome.jp/dbget-bin/www_bget?cpd:C17426			https://metlin.scripps.edu/metabo_info.php?molid=71682	https://pubchem.ncbi.nlm.nih.gov/compound/101300	YJWBWQWUHVXPNC-AWEZNQCLSA-N	COc1cc2c(cc1OC)-c1c3c(cc4c1[C@H](C2)N(C)CC4)OCO3
339.148	3	339.147	Evoprenine	C20H21NO4		http://www.genome.jp/dbget-bin/www_bget?cpd:C10666			https://metlin.scripps.edu/metabo_info.php?molid=68476	https://pubchem.ncbi.nlm.nih.gov/compound/5281839	SKJRDJBAXQXFJY-UHFFFAOYSA-N	COc1c(OCC=C(C)C)cc2c(c1O)c(=O)c1ccccc1n2C
339.148	3	339.147	(R)-Canadine	C20H21NO4	2086-96-6	http://www.genome.jp/dbget-bin/www_bget?cpd:C11818			https://metlin.scripps.edu/metabo_info.php?molid=64394	https://pubchem.ncbi.nlm.nih.gov/compound/443422	VZTUIEROBZXUFA-MRXNPFEDSA-N	COc1ccc2c(c1OC)CN1CCc3cc4c(cc3[C@H]1C2)OCO4	http://www.genome.jp/kegg-bin/show_pathway?map01110	http://www.genome.jp/kegg-bin/show_pathway?map00950
339.148	3	339.147	Nantenine	C20H21NO4	2565-01-7	http://www.genome.jp/dbget-bin/www_bget?cpd:C19985			https://metlin.scripps.edu/metabo_info.php?molid=73472		WSVWKHTVFGTTKJ-AWEZNQCLSA-N	COc1cc2c3c(c1OC)-c1cc4c(cc1C[C@@H]3N(C)CC2)OCO4
339.148	3	339.147	Litebamine	C20H21NO4	137031-56-2		http://www.hmdb.ca/metabolites/HMDB0038629		https://metlin.scripps.edu/metabo_info.php?molid=93290	https://pubchem.ncbi.nlm.nih.gov/compound/196885	QOWFEPGZJDCIKG-UHFFFAOYSA-N	COC1=C(O)C=C2C=CC3=C4CCN(C)CC4=C(O)C(OC)=C3C2=C1
339.148	3	339.147	N-Methoxycarbonyl-N-nornuciferine	C20H21NO4			http://www.hmdb.ca/metabolites/HMDB0036988		https://metlin.scripps.edu/metabo_info.php?molid=91976	https://pubchem.ncbi.nlm.nih.gov/compound/49840374	NZPPZYPCWOGFIQ-UHFFFAOYSA-N	COC(=O)N1CCC2=CC(OC)=C(OC)C3=C2C1CC1=C3C=CC=C1
339.148	3	339.147	Papaverine	C20H21NO4		http://www.genome.jp/dbget-bin/www_bget?cpd:C06533	http://www.hmdb.ca/metabolites/HMDB0015245		https://metlin.scripps.edu/metabo_info.php?molid=1702	https://pubchem.ncbi.nlm.nih.gov/compound/4680	XQYZDYMELSJDRZ-UHFFFAOYSA-N	COC1=C(OC)C=C(CC2=NC=CC3=CC(OC)=C(OC)C=C23)C=C1	http://www.genome.jp/kegg-bin/show_pathway?map01110	http://www.genome.jp/kegg-bin/show_pathway?map00950	http://www.genome.jp/kegg-bin/show_pathway?map01063
339.148	3	339.147	(+/-)-Dicentrine	C20H21NO4			http://www.hmdb.ca/metabolites/HMDB0242273			https://pubchem.ncbi.nlm.nih.gov/compound/630859	YJWBWQWUHVXPNC-UHFFFAOYSA-N	COC1=CC2=C(C=C1OC)C1=C3C(C2)N(C)CCC3=CC2=C1OCO2
339.148	3	339.147	16,17-Dimethoxy-6,8-dioxa-1-azapentacyclo[11.8.0.03,11.05,9.014,19]henicosa-3,5(9),10,14,16,18-hexaene	C20H21NO4			http://www.hmdb.ca/metabolites/HMDB0256908			https://pubchem.ncbi.nlm.nih.gov/compound/15629571	KWYWQCHJJCVHPW-UHFFFAOYSA-N	COC1=C(OC)C=C2C3CC4=CC5=C(OCO5)C=C4CN3CCC2=C1
339.148	3	339.147	(R)-Canadine	C20H21NO4			http://www.hmdb.ca/metabolites/HMDB0243674			https://pubchem.ncbi.nlm.nih.gov/compound/34458	VZTUIEROBZXUFA-UHFFFAOYSA-N	COC1=CC=C2CC3N(CCC4=CC5=C(OCO5)C=C34)CC2=C1OC
339.148	15	339.143	Ser Ala Tyr	C15H21N3O6					https://metlin.scripps.edu/metabo_info.php?molid=15643
339.148	15	339.143	Thr Gly Tyr	C15H21N3O6					https://metlin.scripps.edu/metabo_info.php?molid=15682
339.148	15	339.143	Tyr Ala Ser	C15H21N3O6					https://metlin.scripps.edu/metabo_info.php?molid=16680
339.148	15	339.143	Phe Ser Ser	C15H21N3O6					https://metlin.scripps.edu/metabo_info.php?molid=16965
339.148	15	339.143	Ser Ser Phe	C15H21N3O6					https://metlin.scripps.edu/metabo_info.php?molid=17229
339.148	15	339.143	Ser Tyr Ala	C15H21N3O6					https://metlin.scripps.edu/metabo_info.php?molid=18784
339.148	15	339.143	Tyr Gly Thr	C15H21N3O6					https://metlin.scripps.edu/metabo_info.php?molid=18919
339.148	15	339.143	Tyr Ser Ala	C15H21N3O6					https://metlin.scripps.edu/metabo_info.php?molid=18931
339.148	15	339.143	Ser Phe Ser	C15H21N3O6					https://metlin.scripps.edu/metabo_info.php?molid=19669
339.148	15	339.143	Thr Tyr Gly	C15H21N3O6					https://metlin.scripps.edu/metabo_info.php?molid=19673
339.148	15	339.143	Gly Tyr Thr	C15H21N3O6					https://metlin.scripps.edu/metabo_info.php?molid=20158
339.148	15	339.143	Ala Tyr Ser	C15H21N3O6					https://metlin.scripps.edu/metabo_info.php?molid=20217
339.148	15	339.143	Gly Thr Tyr	C15H21N3O6					https://metlin.scripps.edu/metabo_info.php?molid=22461
339.148	15	339.143	Tyr Thr Gly	C15H21N3O6					https://metlin.scripps.edu/metabo_info.php?molid=22737
339.148	15	339.143	Ala Ser Tyr	C15H21N3O6					https://metlin.scripps.edu/metabo_info.php?molid=23270
339.148	15	339.143	Abu-Lys-OH	C15H21N3O6					https://metlin.scripps.edu/metabo_info.php?molid=65270
339.148	15	339.143	Lys-Abu-OH	C15H21N3O6					https://metlin.scripps.edu/metabo_info.php?molid=65289
339.148	18	339.154	His Ser Pro	C14H21N5O5					https://metlin.scripps.edu/metabo_info.php?molid=16090
339.148	18	339.154	Pro His Ser	C14H21N5O5					https://metlin.scripps.edu/metabo_info.php?molid=16926
339.148	18	339.154	Pro Ser His	C14H21N5O5					https://metlin.scripps.edu/metabo_info.php?molid=19211
339.148	18	339.154	Ser His Pro	C14H21N5O5					https://metlin.scripps.edu/metabo_info.php?molid=20096
339.148	18	339.154	His Pro Ser	C14H21N5O5					https://metlin.scripps.edu/metabo_info.php?molid=20381
339.148	18	339.154	Ser Pro His	C14H21N5O5					https://metlin.scripps.edu/metabo_info.php?molid=23175
339.148	27	339.139	JWH 203	C21H22ClNO	864445-54-5				https://metlin.scripps.edu/metabo_info.php?molid=64902
339.148	27	339.139	JWH203-3 Chrophenyl isomer	C21H22ClNO	864445-56-7				https://metlin.scripps.edu/metabo_info.php?molid=85085
339.148	27	339.139	JWH 203 4-chlorophenyl isomer	C21H22ClNO					https://metlin.scripps.edu/metabo_info.php?molid=96581
250.055	5	250.057	10-bromo-decanoic acid	C10H19BrO2				http://www.lipidmaps.org/data/LMSDRecord.php?LMID=LMFA01090002	https://metlin.scripps.edu/metabo_info.php?molid=35884		PGVRSPIEZYGOAD-UHFFFAOYSA-N	C(CCCCCCCCCBr)(=O)O
250.055	5	250.057	2-bromo-decanoic acid	C10H19BrO2				http://www.lipidmaps.org/data/LMSDRecord.php?LMID=LMFA01090003	https://metlin.scripps.edu/metabo_info.php?molid=35885		KNLOTZNPRIFUAR-UHFFFAOYSA-N	C(C(Br)CCCCCCCC)(=O)O
250.055	5	250.057	9-bromo-decanoic acid	C10H19BrO2				http://www.lipidmaps.org/data/LMSDRecord.php?LMID=LMFA01090004	https://metlin.scripps.edu/metabo_info.php?molid=74822		NALSZVIUTARYSI-UHFFFAOYSA-N	C(CCCCCCCC(Br)C)(=O)O
250.055	12	250.052	Sulfadiazine	C10H10N4O2S	68-35-9	http://www.genome.jp/dbget-bin/www_bget?cpd:C07658	http://www.hmdb.ca/metabolites/HMDB0014503		https://metlin.scripps.edu/metabo_info.php?molid=2434	https://pubchem.ncbi.nlm.nih.gov/compound/5215	SEEPANYCNGTZFQ-UHFFFAOYSA-N	NC1=CC=C(C=C1)S(=O)(=O)NC1=NC=CC=N1
250.055	21	250.061	Tris(2-carboxyethyl)phosphine	C9H15O6P			http://www.hmdb.ca/metabolites/HMDB0247005			https://pubchem.ncbi.nlm.nih.gov/compound/119411	PZBFGYYEXUXCOF-UHFFFAOYSA-N	OC(=O)CCP(CCC(O)=O)CCC(O)=O
250.055	21	250.061	TCEP	C9H15O6P	51805-45-9				https://metlin.scripps.edu/metabo_info.php?molid=85167
250.055	27	250.062	Cysteinyl-Glutamate	C8H14N2O5S					https://metlin.scripps.edu/metabo_info.php?molid=85688
250.055	27	250.062	Glu Cys	C8H14N2O5S					https://metlin.scripps.edu/metabo_info.php?molid=23732
250.055	27	250.062	Cys Glu	C8H14N2O5S					https://metlin.scripps.edu/metabo_info.php?molid=23809
250.055	27	250.062	L-gamma-glutamyl-L-cysteine	C8H14N2O5S	636-58-8	http://www.genome.jp/dbget-bin/www_bget?cpd:C00669	http://www.hmdb.ca/metabolites/HMDB0001049		https://metlin.scripps.edu/metabo_info.php?molid=3379	https://pubchem.ncbi.nlm.nih.gov/compound/123938	RITKHVBHSGLULN-WHFBIAKZSA-N	N[C@@H](CCC(=O)N[C@@H](CS)C(O)=O)C(O)=O	http://www.genome.jp/kegg-bin/show_pathway?map00270	http://www.genome.jp/kegg-bin/show_pathway?map00250	http://www.genome.jp/kegg-bin/show_pathway?map00480	http://www.genome.jp/kegg-bin/show_pathway?map01100	http://www.genome.jp/kegg-bin/show_pathway?map04216	http://www.genome.jp/kegg-bin/show_pathway?map01240
250.055	27	250.062	N-gamma-Glutamylcysteine	C8H14N2O5S			http://www.hmdb.ca/metabolites/HMDB0303807			https://pubchem.ncbi.nlm.nih.gov/compound/842	RITKHVBHSGLULN-UHFFFAOYSA-N	NC(CCC(O)=NC(CS)C(O)=O)C(O)=O
250.055	27	250.062	(4S)-4-Amino-5-[(2R)-2-amino-3-sulfanylpropanoyl]oxy-5-oxopentanoic acid	C8H14N2O5S			http://www.hmdb.ca/metabolites/HMDB0257667				ANDRTDSFNRRDHQ-UHFFFAOYSA-N	NC(CS)C(=O)OC(=O)C(N)CCC(O)=O
250.055	27	250.062	Glutamylcysteine	C8H14N2O5S			http://www.hmdb.ca/metabolites/HMDB0028816		https://metlin.scripps.edu/metabo_info.php?molid=85730	https://pubchem.ncbi.nlm.nih.gov/compound/10171468	PABVKUJVLNMOJP-WHFBIAKZSA-N	N[C@@H](CCC(O)=O)C(=O)N[C@@H](CS)C(O)=O
250.055	27	250.062	(2S)-2-Amino-5-[(2R)-2-amino-3-sulfanylpropanoyl]oxy-5-oxopentanoic acid	C8H14N2O5S			http://www.hmdb.ca/metabolites/HMDB0257907				IMWRWHDOCPANDP-UHFFFAOYSA-N	NC(CCC(=O)OC(=O)C(N)CS)C(O)=O
250.055	31	250.048	2H-1-Benzopyran-6-acetic acid, 7-hydroxy-8-methoxy-2-oxo-	C12H10O6	71942-06-8				https://metlin.scripps.edu/metabo_info.php?molid=1210
250.055	31	250.048	2-Hydroxy-6-oxo-6-(2-hydroxyphenoxy)-hexa-2,4-dienoate	C12H10O6		http://www.genome.jp/dbget-bin/www_bget?cpd:C07734			https://metlin.scripps.edu/metabo_info.php?molid=66735	https://pubchem.ncbi.nlm.nih.gov/compound/54675786	CULGWEQEASHZHP-NINQLNBYSA-N	O=C(/C=C\C=C(\O)C(=O)O)Oc1ccccc1O	http://www.genome.jp/kegg-bin/show_pathway?map01120	http://www.genome.jp/kegg-bin/show_pathway?map01220	http://www.genome.jp/kegg-bin/show_pathway?map01100	http://www.genome.jp/kegg-bin/show_pathway?map00621
250.055	31	250.048	Diacetyl benzene-1,2-dicarboxylate	C12H10O6			http://www.hmdb.ca/metabolites/HMDB0257835			https://pubchem.ncbi.nlm.nih.gov/compound/22178470	HCGVMMGWYCBDDX-UHFFFAOYSA-N	CC(=O)OC(=O)C1=CC=CC=C1C(=O)OC(C)=O
248.037	4	248.036	(4-ethyl-2-hydroxy-6-methoxyphenyl)oxidanesulfonic acid	C9H12O6S			http://www.hmdb.ca/metabolites/HMDB0128019			https://pubchem.ncbi.nlm.nih.gov/compound/131834394	SJFRKGTUKUNZBL-UHFFFAOYSA-N	CCC1=CC(O)=C(OS(O)(=O)=O)C(OC)=C1
248.037	4	248.036	Homovanillyl alcohol sulfate	C9H12O6S			http://www.hmdb.ca/metabolites/HMDB0240528			https://pubchem.ncbi.nlm.nih.gov/compound/102599558	LWTDOJAWTHMBFG-UHFFFAOYSA-N	COC1=C(OS(O)(=O)=O)C=CC(CCO)=C1
248.037	4	248.036	4-Methoxyphenylethanol sulfate	C9H12O6S			http://www.hmdb.ca/metabolites/HMDB0029229			https://pubchem.ncbi.nlm.nih.gov/compound/131750818	SRZCRBFHVMZXGO-UHFFFAOYSA-L	[O-]S([O-])(=O)=O.COC1=CC=C(CCO)C=C1
248.037	8	248.038	Thionazin	C8H13N2O3PS	297-97-2	http://www.genome.jp/dbget-bin/www_bget?cpd:C19036			https://metlin.scripps.edu/metabo_info.php?molid=72787	https://pubchem.ncbi.nlm.nih.gov/compound/9272	IRVDMKJLOCGUBJ-UHFFFAOYSA-N	CCOP(=S)(OCC)Oc1cnccn1
248.037	13	248.04	Fludioxonil	C12H6F2N2O2	131341-86-1	http://www.genome.jp/dbget-bin/www_bget?cpd:C18462	http://www.hmdb.ca/metabolites/HMDB0252328		https://metlin.scripps.edu/metabo_info.php?molid=72268	https://pubchem.ncbi.nlm.nih.gov/compound/86398	MUJOIMFVNIBMKC-UHFFFAOYSA-N	FC1(F)OC2=CC=CC(=C2O1)C1=CNC=C1C#N
248.037	18	248.032	7-Deshydroxypyrogallin-4-Carboxylic Acid	C12H8O6					https://metlin.scripps.edu/metabo_info.php?molid=43605
248.037	27	248.043	(E)-2-(2-Furyl)-3-(5-nitro-2-furyl)acrylamide	C11H8N2O5		http://www.genome.jp/dbget-bin/www_bget?cpd:C04621			https://metlin.scripps.edu/metabo_info.php?molid=66225	https://pubchem.ncbi.nlm.nih.gov/compound/5280706	LYAHJFZLDZDIOH-SOFGYWHQSA-N	NC(=O)/C(=C/c1ccc([N+](=O)[O-])o1)c1ccco1
248.037	27	248.043	(Z)-2-(2-Furyl)-3-(5-nitro-2-furyl)acrylamide	C11H8N2O5		http://www.genome.jp/dbget-bin/www_bget?cpd:C04622			https://metlin.scripps.edu/metabo_info.php?molid=66226	https://pubchem.ncbi.nlm.nih.gov/compound/5280707	LYAHJFZLDZDIOH-VURMDHGXSA-N	NC(=O)/C(=C\c1ccc([N+](=O)[O-])o1)c1ccco1
248.037	27	248.043	Furylfuramide	C11H8N2O5			http://www.hmdb.ca/metabolites/HMDB0252550			https://pubchem.ncbi.nlm.nih.gov/compound/19390	LYAHJFZLDZDIOH-UHFFFAOYSA-N	NC(=O)C(=CC1=CC=C(O1)[N+]([O-])=O)C1=CC=CO1
248.037	28	248.03	Triflusal	C10H7F3O4			http://www.hmdb.ca/metabolites/HMDB0259212			https://pubchem.ncbi.nlm.nih.gov/compound/9458	RMWVZGDJPAKBDE-UHFFFAOYSA-N	CC(=O)OC1=C(C=CC(=C1)C(F)(F)F)C(O)=O
265.046	21	265.052	5-Hydroxysulfapyridine	C11H11N3O3S	50930-57-9				https://metlin.scripps.edu/metabo_info.php?molid=2553
265.046	36	265.037	(2-Carbamoyl-7-oxo-1,6-diazabicyclo[3.2.1]octan-6-yl) hydrogen sulfate	C7H11N3O6S			http://www.hmdb.ca/metabolites/HMDB0242465			https://pubchem.ncbi.nlm.nih.gov/compound/9838180	NDCUAPJVLWFHHB-UHFFFAOYSA-N	NC(=O)C1CCC2CN1C(=O)N2OS(O)(=O)=O
265.096	2	265.095	Nigerloxin	C13H15NO5	477935-15-2					https://pubchem.ncbi.nlm.nih.gov/compound/10378172	UOIRNFVLBXIGKH-SNAWJCMRSA-N	c1(c(c(c(c(c1O)/C=C/C)C)OC)C(=O)O)C(=O)N
265.096	2	265.095	2-(2-Phenylacetoxy)propionylglycine	C13H15NO5			http://www.hmdb.ca/metabolites/HMDB0059732			https://pubchem.ncbi.nlm.nih.gov/compound/124202120	CFIIOIQADIQNGQ-UHFFFAOYSA-N	CCC(=O)NC(OC(=O)CC1=CC=CC=C1)C(O)=O
265.096	2	265.095	N-Phenylacetylglutamic acid	C13H15NO5			http://www.hmdb.ca/metabolites/HMDB0059772			https://pubchem.ncbi.nlm.nih.gov/compound/11579826	PTSRBZOZSRJCKX-JTQLQIEISA-N	OC(=O)CC[C@H](NC(=O)CC1=CC=CC=C1)C(O)=O
265.096	2	265.095	Nigerloxin	C13H15NO5			http://www.hmdb.ca/metabolites/HMDB0255600				UOIRNFVLBXIGKH-UHFFFAOYSA-N	COC1=C(C)C(C=CC)=C(O)C(C(N)=O)=C1C(O)=O
265.096	2	265.095	CAY10487	C13H15NO5	778624-05-8				https://metlin.scripps.edu/metabo_info.php?molid=44933
265.096	17	265.091	Streptozocin	C8H15N3O7		http://www.genome.jp/dbget-bin/www_bget?cpd:C07313	http://www.hmdb.ca/metabolites/HMDB0014572		https://metlin.scripps.edu/metabo_info.php?molid=592	https://pubchem.ncbi.nlm.nih.gov/compound/29327	ZSJLQEPLLKMAKR-GKHCUFPYSA-N	CN(N=O)C(=O)N[C@H]1[C@@H](O)O[C@H](CO)[C@@H](O)[C@@H]1O
265.096	17	265.091	STREPTOZOTOCIN	C8H15N3O7			http://www.hmdb.ca/metabolites/HMDB0258513			https://pubchem.ncbi.nlm.nih.gov/compound/5300	ZSJLQEPLLKMAKR-UHFFFAOYSA-N	CN(N=O)C(=O)NC1C(O)OC(CO)C(O)C1O
265.096	17	265.091	D-Glucose, 2-deoxy-2-[[(methylnitrosoamino)carbonyl]amino]-	C8H15N3O7			http://www.hmdb.ca/metabolites/HMDB0258518			https://pubchem.ncbi.nlm.nih.gov/compound/5299	AGRCPNMCOXLKFO-UHFFFAOYSA-N	CN(N=O)C(=O)NC(C=O)C(O)C(O)C(O)CO
265.096	27	265.089	H-8	C12H15N3O2S	113276-94-1				https://metlin.scripps.edu/metabo_info.php?molid=45237
265.096	27	265.089	Dansyl hydrazine	C12H15N3O2S			http://www.hmdb.ca/metabolites/HMDB0246159			https://pubchem.ncbi.nlm.nih.gov/compound/94442	KPQYDVAFRDWIBW-UHFFFAOYSA-N	CN(C)C1=CC=CC2=C1C=CC=C2S(=O)(=O)NN
265.096	27	265.089	Albendazole	C12H15N3O2S	54965-21-8	http://www.genome.jp/dbget-bin/www_bget?cpd:C01779	http://www.hmdb.ca/metabolites/HMDB0014659		https://metlin.scripps.edu/metabo_info.php?molid=793	https://pubchem.ncbi.nlm.nih.gov/compound/2082	HXHWSAZORRCQMX-UHFFFAOYSA-N	CCCSC1=CC2=C(C=C1)N=C(NC(=O)OC)N2
265.096	27	265.089	N-(2-(Methylamino)ethyl)-5-isoquinolinesulfonamide	C12H15N3O2S			http://www.hmdb.ca/metabolites/HMDB0247517			https://pubchem.ncbi.nlm.nih.gov/compound/3540	PJWUXKNZVMEPPH-UHFFFAOYSA-N	CNCCNS(=O)(=O)C1=CC=CC2=C1C=CN=C2
167.992	24	167.988	Thioxolone	C7H4O3S	4991-65-5				https://metlin.scripps.edu/metabo_info.php?molid=43846
168.154	18	168.151	10-Undecen-2-one	C11H20O	36219-73-5		http://www.hmdb.ca/metabolites/HMDB0033577	http://www.lipidmaps.org/data/LMSDRecord.php?LMID=LMFA12000157	https://metlin.scripps.edu/metabo_info.php?molid=89386	https://pubchem.ncbi.nlm.nih.gov/compound/118928	FJHNSGVMPSITEQ-UHFFFAOYSA-N	CC(=O)CCCCCCCC=C
168.154	18	168.151	9-Undecenal	C11H20O	143-14-6		http://www.hmdb.ca/metabolites/HMDB0037807		https://metlin.scripps.edu/metabo_info.php?molid=92619	https://pubchem.ncbi.nlm.nih.gov/compound/6431148	ZFMUIJVOIVHGCF-NSCUHMNNSA-N	C\C=C\CCCCCCCC=O
168.154	18	168.151	(+/-)-trans- and cis-4,8-Dimethyl-3,7-nonadien-2-ol	C11H20O	67845-50-5		http://www.hmdb.ca/metabolites/HMDB0032238		https://metlin.scripps.edu/metabo_info.php?molid=88287	https://pubchem.ncbi.nlm.nih.gov/compound/5365818	NYPOJSCNHYUZRG-CSKARUKUSA-N	CC(O)\C=C(/C)CCC=C(C)C
168.154	18	168.151	(1R,2R)-1,2,7,7-Tetramethylbicyclo[2.2.1]heptan-2-ol	C11H20O			http://www.hmdb.ca/metabolites/HMDB0035417		https://metlin.scripps.edu/metabo_info.php?molid=90707	https://pubchem.ncbi.nlm.nih.gov/compound/16913	LFYXNXGVLGKVCJ-UHFFFAOYSA-N	CC1(C)C2CCC1(C)C(C)(O)C2
168.154	18	168.151	2-undecenal	C11H20O	2463-77-6		http://www.hmdb.ca/metabolites/HMDB0040247	http://www.lipidmaps.org/data/LMSDRecord.php?LMID=LMFA06000065	https://metlin.scripps.edu/metabo_info.php?molid=36585	https://pubchem.ncbi.nlm.nih.gov/compound/5283356	PANBRUWVURLWGY-MDZDMXLPSA-N	CCCCCCCC\C=C\C=O
168.154	18	168.151	10-undecenal	C11H20O	112-45-8		http://www.hmdb.ca/metabolites/HMDB0031128	http://www.lipidmaps.org/data/LMSDRecord.php?LMID=LMFA06000067	https://metlin.scripps.edu/metabo_info.php?molid=75345	https://pubchem.ncbi.nlm.nih.gov/compound/8187	OFHHDSQXFXLTKC-UHFFFAOYSA-N	C=CCCCCCCCCC=O
168.154	18	168.151	3,4,7-Trimethyl-2E,6-octadien-1-ol	C11H20O				http://www.lipidmaps.org/data/LMSDRecord.php?LMID=LMFA05000125	https://metlin.scripps.edu/metabo_info.php?molid=46078		ZPIKDJYPRJOHLN-YRNVUSSQSA-N	OC/C=C(C)/C(C)C/C=C(C)/C
168.154	18	168.151	2-Methylisoborneol	C11H20O		http://www.genome.jp/dbget-bin/www_bget?cpd:C20243		http://www.lipidmaps.org/data/LMSDRecord.php?LMID=LMPR0102090066	https://metlin.scripps.edu/metabo_info.php?molid=102882		LFYXNXGVLGKVCJ-BOBPJJCASA-N	CC1(C)C2C[C@@](C)(O)C1(C)CC2
168.154	18	168.151	3-Methyl-3E-decen-2-one	C11H20O				http://www.lipidmaps.org/data/LMSDRecord.php?LMID=LMFA12000023	https://metlin.scripps.edu/metabo_info.php?molid=98090		FKAXTVXZKQJKBJ-MDZDMXLPSA-N	CC(=O)/C(/C)=C/CCCCCC
168.154	18	168.151	4-undecenal	C11H20O				http://www.lipidmaps.org/data/LMSDRecord.php?LMID=LMFA06000066	https://metlin.scripps.edu/metabo_info.php?molid=75344		QGNDNDFXCNBMKI-BQYQJAHWSA-N	C(C)CCCC/C=C/CCC([H])=O
232.197	12	232.194	Aloperine	C15H24N2	56293-29-9	http://www.genome.jp/dbget-bin/www_bget?cpd:C10748			https://metlin.scripps.edu/metabo_info.php?molid=68547	https://pubchem.ncbi.nlm.nih.gov/compound/21769900	SKOLRLSBMUGVOY-NEXFUWMNSA-N	C1=C2CCCN[C@H]2[C@H]2C[C@H]1[C@H]1CCCCN1C2
232.197	12	232.194	2,3-Didehydrosparteine	C15H24N2			http://www.hmdb.ca/metabolites/HMDB0245094			https://pubchem.ncbi.nlm.nih.gov/compound/523578	BWKNRAAXVUYXAH-UHFFFAOYSA-N	C1CCN2CC3CC(CN4C=CCCC34)C2C1
232.197	12	232.194	5,6-Didehydrosparteine	C15H24N2			http://www.hmdb.ca/metabolites/HMDB0246775			https://pubchem.ncbi.nlm.nih.gov/compound/13994061	YIHBNZCJQJSZJP-UHFFFAOYSA-N	C1CCN2CC3CC(CN4CCCC=C34)C2C1
232.197	12	232.194	Aloperine	C15H24N2			http://www.hmdb.ca/metabolites/HMDB0248180			https://pubchem.ncbi.nlm.nih.gov/compound/3772951	SKOLRLSBMUGVOY-UHFFFAOYSA-N	C1CCN2CC3CC(C=C4CCCNC34)C2C1
239.068	12	239.065	9-Carboxymethoxymethylguanine	C8H9N5O4			http://www.hmdb.ca/metabolites/HMDB0060805			https://pubchem.ncbi.nlm.nih.gov/compound/133521	MICNQLKUSOVNNG-UHFFFAOYSA-N	OC(=O)COCN1C=NC2=C1NC(=N)N=C2O
239.068	12	239.065	Acyclovir (8-hydroxy-9-(2-hydroxythoxymethyl)guanine	C8H9N5O4					https://metlin.scripps.edu/metabo_info.php?molid=791
239.068	13	239.071	Clomazone	C12H14ClNO2	81777-89-1	http://www.genome.jp/dbget-bin/www_bget?cpd:C11095	http://www.hmdb.ca/metabolites/HMDB0250348		https://metlin.scripps.edu/metabo_info.php?molid=68836	https://pubchem.ncbi.nlm.nih.gov/compound/54778	KIEDNEWSYUYDSN-UHFFFAOYSA-N	CC1(C)CON(CC2=C(Cl)C=CC=C2)C1=O
239.068	13	239.071	6-Hydroxynorketamine	C12H14ClNO2			http://www.hmdb.ca/metabolites/HMDB0243590			https://pubchem.ncbi.nlm.nih.gov/compound/133669	CFBVGSWSOJBYGC-UHFFFAOYSA-N	NC1(CCCC(O)C1=O)C1=CC=CC=C1Cl
239.068	13	239.071	Ketamine metabolite (Cyclohexanone, 2-amino-2-(2-chlorophenyl)-6-hydroxy-)	C12H14ClNO2	81395-70-2				https://metlin.scripps.edu/metabo_info.php?molid=883
239.068	13	239.071	Ketamine metabolite (Cyclohexanone, 2-amino-2-(2-chlorophenyl)-5-hydroxy-)	C12H14ClNO2	95261-37-3				https://metlin.scripps.edu/metabo_info.php?molid=885
239.068	19	239.073	Albendazole-2-aminosulfone	C10H13N3O2S	80983-34-2	http://www.genome.jp/dbget-bin/www_bget?cpd:C16627	http://www.hmdb.ca/metabolites/HMDB0247482		https://metlin.scripps.edu/metabo_info.php?molid=797	https://pubchem.ncbi.nlm.nih.gov/compound/88125	WTPBIYSMFKUQKY-UHFFFAOYSA-N	CCCS(=O)(=O)C1=CC2=C(C=C1)N=C(N)N2
239.068	28	239.062	S-Phenylmercapturic acid	C11H13NO3S	4775-80-8		http://www.hmdb.ca/metabolites/HMDB0042011		https://metlin.scripps.edu/metabo_info.php?molid=96205	https://pubchem.ncbi.nlm.nih.gov/compound/95526	CICOZWHZVMOPJS-UHFFFAOYSA-N	CC(O)=NC(CSC1=CC=CC=C1)C(O)=O
488.276	2	488.277	Asperfloroid	C28H40O7						https://pubchem.ncbi.nlm.nih.gov/compound/146682055	KAWJFORYVWDFHD-DDKJNFERSA-N	CC(C)[C@@H](C)[C@@H](O)[C@@H]1O[C@H]2C[C@]3(O)C4=C(C(=O)[C@H](O)[C@]3(C)[C@H]2[C@@H]1C)[C@@]1(C)CC[C@H](O)CC1=CC4=O
488.276	2	488.277	Spiroterreusnoid C	C28H40O7						https://pubchem.ncbi.nlm.nih.gov/compound/146682438	HOTGAJUCOXYBKH-FZBNHVRJSA-N	C=C1C[C@H]2[C@]3(C)CCC4(O[C@@H](C)[C@H](C)O4)C(C)(C)[C@H]3C(=O)[C@@H](O)[C@]2(C)[C@H]2C(=O)O[C@@H](C)C(=O)[C@]12C
488.276	2	488.277	2,3-Dihydrowithanolide E	C28H40O7			http://www.hmdb.ca/metabolites/HMDB0034057		https://metlin.scripps.edu/metabo_info.php?molid=89685	https://pubchem.ncbi.nlm.nih.gov/compound/131751517	OILCCDVXJXTPHF-UHFFFAOYSA-N	CC1=C(C)C(=O)OC(C1)C(C)(O)C1(O)CCC2(O)C3CC4OC44CCCC(=O)C4(C)C3CCC12C
488.276	2	488.277	Perulactone B	C28H40O7			http://www.hmdb.ca/metabolites/HMDB0030119		https://metlin.scripps.edu/metabo_info.php?molid=86734	https://pubchem.ncbi.nlm.nih.gov/compound/131750961	GRNQXNIWEPWACV-UHFFFAOYSA-N	CC1C(CC(O)C(C)(O)C2(O)CCC3(O)C4CC=C5CC=CC(=O)C5(C)C4CCC23C)COC1=O
488.276	2	488.277	14alpha-Hydroxyixocarpanolide	C28H40O7			http://www.hmdb.ca/metabolites/HMDB0034334		https://metlin.scripps.edu/metabo_info.php?molid=89855	https://pubchem.ncbi.nlm.nih.gov/compound/14605187	SPZVPSAUINZULS-UHFFFAOYSA-N	CC1CC(OC(=O)C1C)C(C)(O)C1CCC2(O)C3C4OC4C4(O)CC=CC(=O)C4(C)C3CCC12C
488.276	2	488.277	Withaphysacarpin	C28H40O7			http://www.hmdb.ca/metabolites/HMDB0033690		https://metlin.scripps.edu/metabo_info.php?molid=89478	https://pubchem.ncbi.nlm.nih.gov/compound/75072261	CZKZWDJWVZTWCF-UHFFFAOYSA-N	CC1CC(OC(=O)C1C)C(C)(O)C1C(O)CC2C3CC4OC44C(O)C=CC(=O)C4(C)C3CCC12C
488.276	2	488.277	Hydrocortisone butyrate propionate	C28H40O7		http://www.genome.jp/dbget-bin/www_bget?cpd:C13358		http://www.lipidmaps.org/data/LMSDRecord.php?LMID=LMST02030128	https://metlin.scripps.edu/metabo_info.php?molid=41881	https://pubchem.ncbi.nlm.nih.gov/compound/636398	FOGXJPFPZOHSQS-AYVLZSQQSA-N	CCC(=O)OCC(=O)[C@@]1(CC[C@@H]2[C@H]3CCC4=CC(=O)CC[C@@]4(C)[C@@H]3[C@H](O)C[C@@]12C)OC(=O)CCC
488.276	4	488.278	2,6-Ditert-butyl-4-[(3,5-ditert-butyl-4-hydroxyphenyl)sulfanylmethylsulfanyl]phenol	C29H44O2S2			http://www.hmdb.ca/metabolites/HMDB0254375			https://pubchem.ncbi.nlm.nih.gov/compound/131127	GAABJUNZYPATIQ-UHFFFAOYSA-N	CC(C)(C)C1=CC(SCSC2=CC(=C(O)C(=C2)C(C)(C)C)C(C)(C)C)=CC(=C1O)C(C)(C)C
488.276	18	488.267	4-Quinolone-3-Carboxamide Furan CB2 Agonist	C30H36N2O4	1314230-75-5				https://metlin.scripps.edu/metabo_info.php?molid=96482
488.276	19	488.286	Arg Lys Trp	C23H36N8O4					https://metlin.scripps.edu/metabo_info.php?molid=15741
488.276	19	488.286	Trp Arg Lys	C23H36N8O4					https://metlin.scripps.edu/metabo_info.php?molid=16727
488.276	19	488.286	Lys Trp Arg	C23H36N8O4					https://metlin.scripps.edu/metabo_info.php?molid=17865
488.276	19	488.286	Lys Arg Trp	C23H36N8O4					https://metlin.scripps.edu/metabo_info.php?molid=18699
488.276	19	488.286	Arg Trp Lys	C23H36N8O4					https://metlin.scripps.edu/metabo_info.php?molid=20289
488.276	19	488.286	Trp Lys Arg	C23H36N8O4					https://metlin.scripps.edu/metabo_info.php?molid=23259
488.276	29	488.262	alpha-Ionol O-[arabinosyl-(1->6)-glucoside]	C24H40O10			http://www.hmdb.ca/metabolites/HMDB0038732		https://metlin.scripps.edu/metabo_info.php?molid=93385	https://pubchem.ncbi.nlm.nih.gov/compound/131752442	MITNBWXSDQNKSU-BQYQJAHWSA-N	CC(OC1OC(COC2OC(CO)C(O)C2O)C(O)C(O)C1O)\C=C\C1C(C)=CCCC1(C)C
233.071	7	233.072	1-Hydroxy-2-(N-acetylcysteinyl)-3-butene	C9H15NO4S			http://www.hmdb.ca/metabolites/HMDB0244631			https://pubchem.ncbi.nlm.nih.gov/compound/3547512	CVFXMLXLNNEEJM-UHFFFAOYSA-N	CC(=O)NC(CSC(CO)C=C)C(O)=O
233.071	7	233.072	(2R)-2-Acetamido-6-hydroxy-2-(sulfanylmethyl)hex-3-enoic acid	C9H15NO4S			http://www.hmdb.ca/metabolites/HMDB0257715				HICXXZOMOLMOII-UHFFFAOYSA-N	CC(=O)NC(CS)(C=CCCO)C(O)=O
233.071	8	233.069	2-Hydroxy-6-oxo-(2'-aminophenyl)-hexa-2,4-dienoate	C12H11NO4		http://www.genome.jp/dbget-bin/www_bget?cpd:C08062			https://metlin.scripps.edu/metabo_info.php?molid=66796		AFPIGEHQFVBSJA-TZFLZTJBSA-N	Nc1ccccc1C(=O)/C=C\C=C(\O)C(=O)O	http://www.genome.jp/kegg-bin/show_pathway?map01120	http://www.genome.jp/kegg-bin/show_pathway?map01220	http://www.genome.jp/kegg-bin/show_pathway?map01100	http://www.genome.jp/kegg-bin/show_pathway?map00621
233.071	8	233.069	Casimiroin	C12H11NO4	477-89-4	http://www.genome.jp/dbget-bin/www_bget?cpd:C10654	http://www.hmdb.ca/metabolites/HMDB0033349		https://metlin.scripps.edu/metabo_info.php?molid=68468	https://pubchem.ncbi.nlm.nih.gov/compound/124075	DPXXJCMMMXZVSW-UHFFFAOYSA-N	COC1=CC(=O)N(C)C2=C1C=CC1=C2OCO1
233.071	19	233.075	Bis(1-aziridinyl)morpholinophosphine sulfide	C8H16N3OPS	2168-68-5	http://www.genome.jp/dbget-bin/www_bget?cpd:C19347			https://metlin.scripps.edu/metabo_info.php?molid=73052	https://pubchem.ncbi.nlm.nih.gov/compound/62432	RQOLZRKNRJWASP-UHFFFAOYSA-N	S=P(N1CCOCC1)(N1CC1)N1CC1
233.071	25	233.065	Dicarbamoyl (2S)-2-aminopentanedioate	C7H11N3O6			http://www.hmdb.ca/metabolites/HMDB0258093			https://pubchem.ncbi.nlm.nih.gov/compound/87142341	MVHVWFHSXLHXEU-UHFFFAOYSA-N	NC(CCC(=O)OC(N)=O)C(=O)OC(N)=O
233.071	29	233.077	Serylglutamic acid	C8H13N2O6			http://www.hmdb.ca/metabolites/HMDB0029038			https://pubchem.ncbi.nlm.nih.gov/compound/3613616	LAFKUZYWNCHOHT-WHFBIAKZSA-N	N[C@@H](CO)C(=O)N[C@@H](CCC(O)=O)C(O)=O
82.0531	0	82.0531	Fomepizole	C4H6N2	7554-65-6	http://www.genome.jp/dbget-bin/www_bget?cpd:C07837	http://www.hmdb.ca/metabolites/HMDB0015344		https://metlin.scripps.edu/metabo_info.php?molid=66749	https://pubchem.ncbi.nlm.nih.gov/compound/3406	RIKMMFOAQPJVMX-UHFFFAOYSA-N	CC1=CNN=C1
82.0531	0	82.0531	4-Methylimidazole	C4H6N2	822-36-6	http://www.genome.jp/dbget-bin/www_bget?cpd:C19262	http://www.hmdb.ca/metabolites/HMDB0246511		https://metlin.scripps.edu/metabo_info.php?molid=72982	https://pubchem.ncbi.nlm.nih.gov/compound/13195	XLSZMDLNRCVEIJ-UHFFFAOYSA-N	CC1=CN=CN1
82.0531	0	82.0531	2-Methylimidazole	C4H6N2	693-98-1	http://www.genome.jp/dbget-bin/www_bget?cpd:C19261	http://www.hmdb.ca/metabolites/HMDB0245233		https://metlin.scripps.edu/metabo_info.php?molid=72981	https://pubchem.ncbi.nlm.nih.gov/compound/12749	LXBGSDVWAMZHDD-UHFFFAOYSA-N	CC1=NC=CN1
82.0531	0	82.0531	2-Aminopyrrole	C4H6N2			http://www.hmdb.ca/metabolites/HMDB0245028			https://pubchem.ncbi.nlm.nih.gov/compound/5324781	QLSWIGRIBOSFMV-UHFFFAOYSA-N	NC1=CC=CN1
82.0531	0	82.0531	Dihydropyridazine	C4H6N2			http://www.hmdb.ca/metabolites/HMDB0251325			https://pubchem.ncbi.nlm.nih.gov/compound/426233	BKWQKVJYXODDAC-UHFFFAOYSA-N	N1NC=CC=C1
82.0531	0	82.0531	2,5-Dihydropyrimidine	C4H6N2			http://www.hmdb.ca/metabolites/HMDB0245497			https://pubchem.ncbi.nlm.nih.gov/compound/21865347	WRLAXLNSBDVNRL-UHFFFAOYSA-N	C1C=NCN=C1
82.0531	0	82.0531	1-Methylimidazole	C4H6N2			http://www.hmdb.ca/metabolites/HMDB0243940			https://pubchem.ncbi.nlm.nih.gov/compound/1390	MCTWTZJPVLRJOU-UHFFFAOYSA-N	CN1C=CN=C1
82.0531	0	82.0531	Dihydropyrimidine	C4H6N2			http://www.hmdb.ca/metabolites/HMDB0251326			https://pubchem.ncbi.nlm.nih.gov/compound/1056	WCFAPJDPAPDDAQ-UHFFFAOYSA-N	C1NC=CC=N1
170.117	24	170.113	p-Menth-3-ene-3-thiol	C10H18S			http://www.hmdb.ca/metabolites/HMDB0038192		https://metlin.scripps.edu/metabo_info.php?molid=92928	https://pubchem.ncbi.nlm.nih.gov/compound/3022213	MUUULGAGZBWUDA-UHFFFAOYSA-N	CC(C)C1CCC(C)CC1=S
170.117	24	170.113	(+/-)-2,8-Epithio-cis-p-menthane	C10H18S	68398-18-5		http://www.hmdb.ca/metabolites/HMDB0032251		https://metlin.scripps.edu/metabo_info.php?molid=88299	https://pubchem.ncbi.nlm.nih.gov/compound/109332	FAXNZPOZWCWYBD-UHFFFAOYSA-N	CC1CCC2CC1SC2(C)C
170.117	24	170.113	Thiogeraniol	C10H18S	39067-80-6		http://www.hmdb.ca/metabolites/HMDB0036106		https://metlin.scripps.edu/metabo_info.php?molid=91266	https://pubchem.ncbi.nlm.nih.gov/compound/6435868	FACAUSJJVBMWLV-YFHOEESVSA-N	CC(C)=CCC\C(C)=C/CS
170.117	24	170.113	2,3 or 10-Mercaptopinane	C10H18S	23832-18-0		http://www.hmdb.ca/metabolites/HMDB0032377		https://metlin.scripps.edu/metabo_info.php?molid=88404	https://pubchem.ncbi.nlm.nih.gov/compound/90984	ZPUCQOXKFCVYGL-UHFFFAOYSA-N	CC1(C)C2CC1C(C)(S)CC2
170.117	24	170.113	p-Menth-1-ene-8-thiol	C10H18S	71159-90-5		http://www.hmdb.ca/metabolites/HMDB0035703		https://metlin.scripps.edu/metabo_info.php?molid=90963	https://pubchem.ncbi.nlm.nih.gov/compound/6427135	ZQPCOAKGRYBBMR-UHFFFAOYSA-N	CC1=CCC(CC1)C(C)(C)S
170.117	24	170.113	(2E)-3,7-Dimethylocta-2,6-diene-1-thiol	C10H18S		http://www.genome.jp/dbget-bin/www_bget?cpd:C22269					FACAUSJJVBMWLV-JXMROGBWSA-N	CC(C)=CCC/C(C)=C/CS
540.262	4	540.264	Saccharocin	C21H40N4O12		http://www.genome.jp/dbget-bin/www_bget?cpd:C17998			https://metlin.scripps.edu/metabo_info.php?molid=71994	https://pubchem.ncbi.nlm.nih.gov/compound/15588758	WKKBQRRWYZAXFF-VJCYLLSFSA-N	CN[C@@H]1[C@@H](O[C@H]2O[C@H](CO)[C@@H](O)[C@H](O)[C@H]2O)O[C@H]2C[C@@H](N)[C@@H](O[C@@H]3[C@@H](N)C[C@@H](N)[C@H](O)[C@H]3O)O[C@@H]2[C@@H]1O
540.262	9	540.257	Tetrahydroaldosterone-3-glucuronide	C27H40O11	20605-81-6		http://www.hmdb.ca/metabolites/HMDB0010357	http://www.lipidmaps.org/data/LMSDRecord.php?LMID=LMST05010067	https://metlin.scripps.edu/metabo_info.php?molid=61672	https://pubchem.ncbi.nlm.nih.gov/compound/167918	CGIURIOFMWUPSV-RUQPETGGSA-N	[H][C@@]12CC3(C(O)O1)C(CC[C@@H]3C(=O)CO)C1CCC3CC(CC[C@]3(C)C21)O[C@@H]1O[C@@H]([C@@H](O)[C@@H](O)[C@H]1O)C(O)=O
540.262	9	540.257	17-a, 21-Dihydroxy-11,20-dioxo-5-ß-pregnan-3-a-yl-ß-d-glucuronide	C27H40O11					https://metlin.scripps.edu/metabo_info.php?molid=4094
540.262	10	540.267	6,19-epidioxy-26,26,26,27,27,27-hexafluoro-25-hydroxy-6,19-dihydrovitamin D3 / 6,19-epidioxy-26,26,26,27,27,27-hexafluoro-25-hydroxy-6,19-dihydrocholecalciferol	C27H38F6O4				http://www.lipidmaps.org/data/LMSDRecord.php?LMID=LMST03020087	https://metlin.scripps.edu/metabo_info.php?molid=42027		PZXHPUCNJAGWRH-YVUUEZKQSA-N	C[C@@]12CCC/C(=C\C3OOCC4CC[C@@H](O)CC=43)/[C@H]1CC[C@H]2[C@@H](C)CCCC(O)(C(F)(F)F)C(F)(F)F
540.262	10	540.267	(23S)-26,26,26,27,27,27-hexafluoro-1alpha,23,25-trihydroxyvitamin D3 / (23S)-26,26,26,27,27,27-hexafluoro-1alpha,23,25-trihydroxycholecalciferol	C27H38F6O4				http://www.lipidmaps.org/data/LMSDRecord.php?LMID=LMST03020090	https://metlin.scripps.edu/metabo_info.php?molid=42030		SVMOCCGIPIDIDM-JXGVRYCNSA-N	C[C@@]12CCC/C(=C\C=C3\C[C@H](O)C[C@@H](O)C\3=C)/[C@H]1CC[C@H]2[C@@H](C)C[C@@H](O)CC(O)(C(F)(F)F)C(F)(F)F
540.262	24	540.249	PA(22:5(4Z,7Z,10Z,13Z,19Z)-O(16,17)/2:0)	C27H41O9P			http://www.hmdb.ca/metabolites/HMDB0266570				WOOPRCQQZHOWDE-WFNASVJKSA-N	[H][C@@](COC(=O)CC\C=C/C\C=C/C\C=C/C\C=C/CC1OC1C\C=C/CC)(COP(O)(O)=O)OC(C)=O
540.262	24	540.249	PA(2:0/22:6(4Z,7Z,10Z,12E,16Z,19Z)-OH(14))	C27H41O9P			http://www.hmdb.ca/metabolites/HMDB0266563				CQBAPQGAQLTXIU-YEQLHKMLSA-N	[H][C@@](COC(C)=O)(COP(O)(O)=O)OC(=O)CC\C=C/C\C=C/C\C=C/C=C/C(O)C\C=C/C\C=C/CC
540.262	24	540.249	PA(22:6(4Z,7Z,10Z,13E,15E,19Z)-OH(17)/2:0)	C27H41O9P			http://www.hmdb.ca/metabolites/HMDB0266566				AQWMIOKFDNEXRD-JNUNFCONSA-N	[H][C@@](COC(=O)CC\C=C/C\C=C/C\C=C/C\C=C\C=C\C(O)C\C=C/CC)(COP(O)(O)=O)OC(C)=O
540.262	24	540.249	PA(22:6(4Z,7Z,10Z,12E,16Z,19Z)-OH(14)/2:0)	C27H41O9P			http://www.hmdb.ca/metabolites/HMDB0266564				HXWQQQYVGDLGNZ-YEQLHKMLSA-N	[H][C@@](COC(=O)CC\C=C/C\C=C/C\C=C/C=C/C(O)C\C=C/C\C=C/CC)(COP(O)(O)=O)OC(C)=O
540.262	24	540.249	PA(2:0/22:6(5Z,7Z,10Z,13Z,16Z,19Z)-OH(4))	C27H41O9P			http://www.hmdb.ca/metabolites/HMDB0266560				BZSNPJDDMWENLL-VHBUVJTLSA-N	[H][C@@](COC(C)=O)(COP(O)(O)=O)OC(=O)CCC(O)\C=C/C=C\C\C=C/C\C=C/C\C=C/C\C=C/CC
540.262	24	540.249	PA(2:0/22:5(4Z,7Z,10Z,13Z,19Z)-O(16,17))	C27H41O9P			http://www.hmdb.ca/metabolites/HMDB0266569				BKVPDQJKTDVZIA-WFNASVJKSA-N	[H][C@@](COC(C)=O)(COP(O)(O)=O)OC(=O)CC\C=C/C\C=C/C\C=C/C\C=C/CC1OC1C\C=C/CC
540.262	24	540.249	PA(2:0/22:6(4Z,7Z,10Z,13E,15E,19Z)-OH(17))	C27H41O9P			http://www.hmdb.ca/metabolites/HMDB0266565				OJLXAKVAGOBQER-JNUNFCONSA-N	[H][C@@](COC(C)=O)(COP(O)(O)=O)OC(=O)CC\C=C/C\C=C/C\C=C/C\C=C\C=C\C(O)C\C=C/CC
540.262	24	540.249	PA(22:6(4Z,8Z,10Z,13Z,16Z,19Z)-OH(7)/2:0)	C27H41O9P			http://www.hmdb.ca/metabolites/HMDB0266562				NRHOGEVYDMVCPR-KKOJMNEDSA-N	[H][C@@](COC(=O)CC\C=C/CC(O)\C=C/C=C\C\C=C/C\C=C/C\C=C/CC)(COP(O)(O)=O)OC(C)=O
540.262	24	540.249	PA(2:0/22:6(4Z,8Z,10Z,13Z,16Z,19Z)-OH(7))	C27H41O9P			http://www.hmdb.ca/metabolites/HMDB0266561				DBKOLHUEYCVNRW-VHBUVJTLSA-N	[H][C@@](COC(=O)CCC(O)\C=C/C=C\C\C=C/C\C=C/C\C=C/C\C=C/CC)(COP(O)(O)=O)OC(C)=O
540.262	36	540.242	Atorvastatin lactone	C33H33FN2O4			http://www.hmdb.ca/metabolites/HMDB0248704			https://pubchem.ncbi.nlm.nih.gov/compound/13923664	OUCSEDFVYPBLLF-UHFFFAOYSA-N	CC(C)C1=C(C(=O)NC2=CC=CC=C2)C(=C(N1CCC1CC(O)CC(=O)O1)C1=CC=C(F)C=C1)C1=CC=CC=C1
540.262	40	540.284	TMC-1D	C30H40N2O7				http://www.lipidmaps.org/data/LMSDRecord.php?LMID=LMFA08020206			VAHXVYDDBKCOFD-NGQXCVFISA-N	C(=C/C=C/C=C/C(=O)NC1=C(O)CCC1=O)[C@@]1(C=C(C(=O)C[C@H]1O)NC(=O)/C=C/C(C)CC(C)CCCC)O
1470.71	18	1470.74	PIM4(17:0/16:1(9Z))	C66H119O33P				http://www.lipidmaps.org/data/LMSDRecord.php?LMID=LMGP15010154			GKKAZBIDZORLIR-KNNJFDOHSA-N	CCCCCCCCCCCCCCCCC(=O)OC[C@@H](COP(O)(=O)O[C@@H]1[C@@H](O[C@@H]2OC(CO)[C@H](O)C(O)[C@@H]2O)C(O)[C@@H](O)C(O)C1O[C@H]1OC(CO[C@H]2OC(CO[C@H]3OC(CO)[C@@H](O)C(O)[C@H]3O)[C@@H](O)C(O)[C@H]2O)[C@@H](O)C(O)[C@H]1O)OC(=O)CCCCCCC/C=CCCCCCC
1470.71	18	1470.74	PIM4(19:1(9Z)/14:0)	C66H119O33P				http://www.lipidmaps.org/data/LMSDRecord.php?LMID=LMGP15010182			KPSKLLYDKBQIQP-RTNFVQGTSA-N	CCCCCCCCC/C=CCCCCCCCC(=O)OC[C@@H](COP(O)(=O)O[C@@H]1[C@@H](O[C@@H]2OC(CO)[C@H](O)C(O)[C@@H]2O)C(O)[C@@H](O)C(O)C1O[C@H]1OC(CO[C@H]2OC(CO[C@H]3OC(CO)[C@@H](O)C(O)[C@H]3O)[C@@H](O)C(O)[C@H]2O)[C@@H](O)C(O)[C@H]1O)OC(=O)CCCCCCCCCCCCC
235.011	19	235.015	LY404039	C7H9NO6S	635318-11-5	http://www.genome.jp/dbget-bin/www_bget?cpd:C21577					AVDUGNCTZRCAHH-MDASVERJSA-N	N[C@@]1(C(=O)O)CS(=O)(=O)[C@H]2[C@H](C(=O)O)[C@H]21
385.187	5	385.189	Kreysigine	C22H27NO5		http://www.genome.jp/dbget-bin/www_bget?cpd:C16714			https://metlin.scripps.edu/metabo_info.php?molid=64402	https://pubchem.ncbi.nlm.nih.gov/compound/15560400	SXGHNTVPXYHQSN-UHFFFAOYSA-N	COc1cc2c3c(c1O)-c1c(cc(OC)c(OC)c1OC)CCC3N(C)CC2	http://www.genome.jp/kegg-bin/show_pathway?map00950	http://www.genome.jp/kegg-bin/show_pathway?map01063
385.187	5	385.189	O-Methylandrocymbine	C22H27NO5		http://www.genome.jp/dbget-bin/www_bget?cpd:C16709			https://metlin.scripps.edu/metabo_info.php?molid=64398	https://pubchem.ncbi.nlm.nih.gov/compound/15286666	AYPIIWGCGUQVNZ-OYHNWAKOSA-N	COC1=C[C@@]23CCN(C)[C@@H](CCc4cc(OC)c(OC)c(OC)c42)C3=CC1=O	http://www.genome.jp/kegg-bin/show_pathway?map01110	http://www.genome.jp/kegg-bin/show_pathway?map00950	http://www.genome.jp/kegg-bin/show_pathway?map01063
385.187	5	385.189	Thalicpureine	C22H27NO5			http://www.hmdb.ca/metabolites/HMDB0033032		https://metlin.scripps.edu/metabo_info.php?molid=88924	https://pubchem.ncbi.nlm.nih.gov/compound/10430190	VMIFHEUVQQHIOK-UHFFFAOYSA-N	CNCCC1=C(OC)C(OC)=C(OC)C2=C1C=CC1=C2C=C(OC)C(OC)=C1
385.187	7	385.184	JWH 307	C26H24FNO					https://metlin.scripps.edu/metabo_info.php?molid=85204
385.187	7	385.184	JWH 368	C26H24FNO	914458-31-4				https://metlin.scripps.edu/metabo_info.php?molid=85206
385.187	21	385.179	Bifeprunox	C24H23N3O2			http://www.hmdb.ca/metabolites/HMDB0249198			https://pubchem.ncbi.nlm.nih.gov/compound/208951	CYGODHVAJQTCBG-UHFFFAOYSA-N	O=C1NC2=C(O1)C(=CC=C2)N1CCN(CC2=CC(=CC=C2)C2=CC=CC=C2)CC1
385.187	22	385.178	His Val Met	C16H27N5O4S					https://metlin.scripps.edu/metabo_info.php?molid=15685
385.187	22	385.178	Val Met His	C16H27N5O4S					https://metlin.scripps.edu/metabo_info.php?molid=15965
385.187	22	385.178	Val His Met	C16H27N5O4S					https://metlin.scripps.edu/metabo_info.php?molid=16094
385.187	22	385.178	Met Val His	C16H27N5O4S					https://metlin.scripps.edu/metabo_info.php?molid=18362
385.187	22	385.178	Met His Val	C16H27N5O4S					https://metlin.scripps.edu/metabo_info.php?molid=18547
385.187	22	385.178	His Met Val	C16H27N5O4S					https://metlin.scripps.edu/metabo_info.php?molid=19120
385.187	31	385.175	Isopropylphenyladenosine	C19H23N5O4			http://www.hmdb.ca/metabolites/HMDB0253681			https://pubchem.ncbi.nlm.nih.gov/compound/44275974	FOQCCKILBKXEHH-UHFFFAOYSA-N	CC(C)N(C1=CC=CC=C1)C1=NC=NC2=C1N=CN2C1OC(CO)C(O)C1O
385.187	31	385.175	(R)-N-(1-Methyl-2-phenylethyl)adenosine	C19H23N5O4			http://www.hmdb.ca/metabolites/HMDB0243695			https://pubchem.ncbi.nlm.nih.gov/compound/5022	RIRGCFBBHQEQQH-UHFFFAOYSA-N	CC(CC1=CC=CC=C1)NC1=NC=NC2=C1N=CN2C1OC(CO)C(O)C1O
385.187	31	385.175	n6-phenylisopropyladenosine	C19H23N5O4			http://www.hmdb.ca/metabolites/HMDB0255302				KYOSRONGDTVPDJ-UHFFFAOYSA-N	CC(C)C1(OC(CO)C(O)C1O)N1C=NC2=C1N=CN=C2NC1=CC=CC=C1
584.294	4	584.296	PI(17:1(9Z)/0:0)	C26H49O12P				http://www.lipidmaps.org/data/LMSDRecord.php?LMID=LMGP06050032	https://metlin.scripps.edu/metabo_info.php?molid=81197		WVYBCWJZPKDINL-ILNVZCFKSA-N	CCCCCCC/C=C\CCCCCCCC(=O)OC[C@@H](O)COP(O)(=O)O[C@@H]1C(O)[C@H](O)C(O)C(O)C1O
584.294	4	584.296	PS-PG	C26H49O12P				http://www.lipidmaps.org/data/LMSDRecord.php?LMID=LMGP20060018			FQNQGYMALZXNFZ-XZOQPEGZSA-N	[H][C@](O)(CO)COP(OC[C@]([H])(OC(CCC(=O)O)=O)COC(CCCCCCCCCCCCCCC)=O)(=O)O
584.294	4	584.296	PI(17:1(10Z)/0:0)	C26H49O12P				http://www.lipidmaps.org/data/LMSDRecord.php?LMID=LMGP06050003	https://metlin.scripps.edu/metabo_info.php?molid=46745		IJYZXEQPMZTSQX-NFDVZVEYSA-N	CCCCCC/C=C\CCCCCCCCC(=O)OC[C@@H](O)COP(O)(=O)O[C@@H]1C(O)[C@H](O)C(O)C(O)C1O
584.294	8	584.298	Euphornin	C33H44O9	80454-47-3	http://www.genome.jp/dbget-bin/www_bget?cpd:C19991			https://metlin.scripps.edu/metabo_info.php?molid=73476		BRVXVMOWTHQKHC-LVYIKVSWSA-N	CC(=O)OC1CC(OC(C)=O)C(C)(C)C=CC(C)C(OC(C)=O)C2(O)CC(C)C(OC(=O)c3ccccc3)C2C=C1C
584.294	18	584.283	Ouabain	C29H44O12				http://www.lipidmaps.org/data/LMSDRecord.php?LMID=LMST01120022			LPMXVESGRSUGHW-PCZRPPSHSA-N	C[C@@]12C[C@H](O)[C@@H]3[C@H](CC[C@@]4(O)C[C@@H](C[C@H](O)[C@]43CO)OC3OC(C)[C@@H](O)C(O)[C@H]3O)[C@]1(O)CC[C@H]2C1COC(=O)C=1
584.294	18	584.283	Glycosides	C29H44O12			http://www.hmdb.ca/metabolites/HMDB0031448		https://metlin.scripps.edu/metabo_info.php?molid=87688	https://pubchem.ncbi.nlm.nih.gov/compound/637579	LPMXVESGRSUGHW-NZMIQZKWSA-N	C[C@H]1O[C@@H](O[C@H]2C[C@H](O)[C@]3(CO)[C@H]4[C@H](O)C[C@]5(C)[C@@H](CC[C@@]5(O)[C@@H]4CC[C@@]3(O)C2)C2=CC(=O)OC2)[C@H](O)[C@H](O)[C@@H]1O
584.294	18	584.283	Ouabain	C29H44O12	630-60-4	http://www.genome.jp/dbget-bin/www_bget?cpd:C01443	http://www.hmdb.ca/metabolites/HMDB0015224		https://metlin.scripps.edu/metabo_info.php?molid=1670	https://pubchem.ncbi.nlm.nih.gov/compound/439501	LPMXVESGRSUGHW-HBYQJFLCSA-N	[H][C@@]12CC[C@]3(O)C[C@H](C[C@@H](O)[C@]3(CO)[C@@]1([H])[C@H](O)C[C@]1(C)[C@H](CC[C@]21O)C1=CC(=O)OC1)O[C@@H]1O[C@@H](C)[C@H](O)[C@@H](O)[C@H]1O	http://www.genome.jp/kegg-bin/show_pathway?map04976
584.294	18	584.283	Acolongifloriside K	C29H44O12			http://www.hmdb.ca/metabolites/HMDB0247956			https://pubchem.ncbi.nlm.nih.gov/compound/4605	LPMXVESGRSUGHW-UHFFFAOYSA-N	CC1OC(OC2CC(O)C3(CO)C4C(O)CC5(C)C(CCC5(O)C4CCC3(O)C2)C2=CC(=O)OC2)C(O)C(O)C1O
584.294	26	584.279	Laniquidar	C37H36N4O3			http://www.hmdb.ca/metabolites/HMDB0253974			https://pubchem.ncbi.nlm.nih.gov/compound/6450806	TULGGJGJQXESOO-UHFFFAOYSA-N	COC(=O)C1=CN=C2N1CCC1=CC=CC=C1C2=C1CCN(CCC2=CC=C(OCC3=CC=C4C=CC=CC4=N3)C=C2)CC1
584.294	27	584.31	Lappaconitine	C32H44N2O8	32854-75-4	http://www.genome.jp/dbget-bin/www_bget?cpd:C08694			https://metlin.scripps.edu/metabo_info.php?molid=67128	https://pubchem.ncbi.nlm.nih.gov/compound/441743	NWBWCXBPKTTZNQ-BAERZWJTSA-N	CCN1C[C@]2(OC(=O)c3ccccc3NC(C)=O)CC[C@H](OC)[C@]34C1[C@H](C[C@H]23)[C@@]1(O)C[C@H](OC)[C@H]2C[C@@H]4[C@]1(O)[C@H]2OC
584.294	36	584.315	Caracurine V	C38H40N4O2	630-87-5	http://www.genome.jp/dbget-bin/www_bget?cpd:C09100			https://metlin.scripps.edu/metabo_info.php?molid=67427	https://pubchem.ncbi.nlm.nih.gov/compound/168927	CIRUUTNLDXXBKU-HCKBHOMASA-N	C1=C2CN3CC[C@]45c6ccccc6N6[C@H]4[C@@H]([C@H]2C[C@H]35)[C@@H](OC1)N1c2ccccc2[C@@]23CCN4CC5=CCO[C@@H]6[C@@H]([C@H]12)[C@H]5C[C@H]43
431.204	20	431.213	Gln Arg Glu	C16H29N7O7					https://metlin.scripps.edu/metabo_info.php?molid=15919
431.204	20	431.213	Glu Arg Gln	C16H29N7O7					https://metlin.scripps.edu/metabo_info.php?molid=16296
431.204	20	431.213	Arg Gln Glu	C16H29N7O7					https://metlin.scripps.edu/metabo_info.php?molid=16786
431.204	20	431.213	Arg Glu Gln	C16H29N7O7					https://metlin.scripps.edu/metabo_info.php?molid=20240
431.204	20	431.213	Glu Gln Arg	C16H29N7O7					https://metlin.scripps.edu/metabo_info.php?molid=20736
431.204	20	431.213	Gln Glu Arg	C16H29N7O7					https://metlin.scripps.edu/metabo_info.php?molid=21914
431.204	23	431.194	Fusarin C	C23H29NO7	79748-81-5		http://www.hmdb.ca/metabolites/HMDB0033337		https://metlin.scripps.edu/metabo_info.php?molid=72964	https://pubchem.ncbi.nlm.nih.gov/compound/53436785	FZFYFSUIOSWLHW-OFIJGTIXSA-N	COC(=O)\C(=C/C)\C=C(/C)\C=C(\C)/C=C/C=C(\C)C(=O)C12OC1C(O)(CCO)NC2=O
431.204	23	431.194	Fusarin C	C23H29NO7		http://www.genome.jp/dbget-bin/www_bget?cpd:C19243				https://pubchem.ncbi.nlm.nih.gov/compound/6435894	FZFYFSUIOSWLHW-UNZVFGKVSA-N	C/C=C(\C=C(C)/C=C(C)/C=C/C=C(\C)C(=O)[C@]12O[C@H]1[C@@](O)(CCO)NC2=O)C(=O)OC
431.204	29	431.217	His Tyr Ile	C21H29N5O5					https://metlin.scripps.edu/metabo_info.php?molid=16027
431.204	29	431.217	Trp Ile Asn	C21H29N5O5					https://metlin.scripps.edu/metabo_info.php?molid=16033
431.204	29	431.217	Leu Asn Trp	C21H29N5O5					https://metlin.scripps.edu/metabo_info.php?molid=16362
431.204	29	431.217	Asn Trp Ile	C21H29N5O5					https://metlin.scripps.edu/metabo_info.php?molid=16444
431.204	29	431.217	Gln Val Trp	C21H29N5O5					https://metlin.scripps.edu/metabo_info.php?molid=16878
431.204	29	431.217	Leu Tyr His	C21H29N5O5					https://metlin.scripps.edu/metabo_info.php?molid=17587
431.204	29	431.217	Ile Asn Trp	C21H29N5O5					https://metlin.scripps.edu/metabo_info.php?molid=17936
431.204	29	431.217	Gln Trp Val	C21H29N5O5					https://metlin.scripps.edu/metabo_info.php?molid=17959
431.204	29	431.217	His Leu Tyr	C21H29N5O5					https://metlin.scripps.edu/metabo_info.php?molid=18877
431.204	29	431.217	Trp Asn Ile	C21H29N5O5					https://metlin.scripps.edu/metabo_info.php?molid=18968
431.204	29	431.217	Tyr His Leu	C21H29N5O5					https://metlin.scripps.edu/metabo_info.php?molid=19005
431.204	29	431.217	Ile Tyr His	C21H29N5O5					https://metlin.scripps.edu/metabo_info.php?molid=19042
431.204	29	431.217	His Ile Tyr	C21H29N5O5					https://metlin.scripps.edu/metabo_info.php?molid=19092
431.204	29	431.217	Trp Val Gln	C21H29N5O5					https://metlin.scripps.edu/metabo_info.php?molid=19178
431.204	29	431.217	Ile Trp Asn	C21H29N5O5					https://metlin.scripps.edu/metabo_info.php?molid=19478
431.204	29	431.217	Asn Trp Leu	C21H29N5O5					https://metlin.scripps.edu/metabo_info.php?molid=19520
431.204	29	431.217	Val Gln Trp	C21H29N5O5					https://metlin.scripps.edu/metabo_info.php?molid=19549
431.204	29	431.217	Trp Asn Leu	C21H29N5O5					https://metlin.scripps.edu/metabo_info.php?molid=19644
431.204	29	431.217	Tyr His Ile	C21H29N5O5					https://metlin.scripps.edu/metabo_info.php?molid=19683
431.204	29	431.217	Tyr Ile His	C21H29N5O5					https://metlin.scripps.edu/metabo_info.php?molid=21051
431.204	29	431.217	Leu Trp Asn	C21H29N5O5					https://metlin.scripps.edu/metabo_info.php?molid=21734
431.204	29	431.217	Asn Leu Trp	C21H29N5O5					https://metlin.scripps.edu/metabo_info.php?molid=21792
431.204	29	431.217	Trp Leu Asn	C21H29N5O5					https://metlin.scripps.edu/metabo_info.php?molid=21876
431.204	29	431.217	His Tyr Leu	C21H29N5O5					https://metlin.scripps.edu/metabo_info.php?molid=21946
431.204	29	431.217	Leu His Tyr	C21H29N5O5					https://metlin.scripps.edu/metabo_info.php?molid=22146
431.204	29	431.217	Ile His Tyr	C21H29N5O5					https://metlin.scripps.edu/metabo_info.php?molid=22240
431.204	29	431.217	Trp Gln Val	C21H29N5O5					https://metlin.scripps.edu/metabo_info.php?molid=22571
431.204	29	431.217	Val Trp Gln	C21H29N5O5					https://metlin.scripps.edu/metabo_info.php?molid=22640
431.204	29	431.217	Asn Ile Trp	C21H29N5O5					https://metlin.scripps.edu/metabo_info.php?molid=23399
431.204	29	431.217	Tyr Leu His	C21H29N5O5					https://metlin.scripps.edu/metabo_info.php?molid=23545
431.204	30	431.191	3beta-Chloro-N,N-bis(2-chloroethyl)-androst-5-en-17beta-amine	C23H36Cl3N		http://www.genome.jp/dbget-bin/www_bget?cpd:C14914			https://metlin.scripps.edu/metabo_info.php?molid=70416	https://pubchem.ncbi.nlm.nih.gov/compound/11954081	WSFHWKVFVZZVNI-FQJIPJFPSA-N	C[C@]12CC[C@H]3[C@@H](CC=C4C[C@@H](Cl)CC[C@@]43C)[C@@H]1CC[C@@H]2N(CCCl)CCCl
431.204	34	431.19	Glenvastatin	C27H26FNO3	122254-45-9	http://www.genome.jp/dbget-bin/www_bget?cpd:C11699			https://metlin.scripps.edu/metabo_info.php?molid=69164	https://pubchem.ncbi.nlm.nih.gov/compound/5281970	LJIZUXQINHXGAO-ITWZMISCSA-N	CC(C)c1nc(-c2ccccc2)cc(-c2ccc(F)cc2)c1/C=C/[C@@H]1C[C@@H](O)CC(=O)O1
431.204	38	431.188	Lafutidine	C22H29N3O4S	118288-08-7		http://www.hmdb.ca/metabolites/HMDB0240216			https://pubchem.ncbi.nlm.nih.gov/compound/5282136	KMZQAVXSMUKBPD-DJWKRKHSSA-N	O=C(CS(=O)CC1=CC=CO1)NC\C=C/COC1=NC=CC(CN2CCCCC2)=C1
431.204	39	431.221	Tirbanibulin	C26H29N3O3			http://www.hmdb.ca/metabolites/HMDB0304857			https://pubchem.ncbi.nlm.nih.gov/compound/23635314	HUNGUWOZPQBXGX-UHFFFAOYSA-N	O=C(CC1=CC=C(C=N1)C1=CC=C(OCCN2CCOCC2)C=C1)NCC1=CC=CC=C1
431.204	39	431.221	(-)-Stephacidin A	C26H29N3O3						https://pubchem.ncbi.nlm.nih.gov/compound/10274385	YCWBTRJVYADFLQ-UHFFFAOYSA-N	N12C(=O)[C@]34NC(=O)[C@]1(CCC2)C[C@@H]3C(C)(C)c1c(C4)c2c([nH]1)c1c(cc2)OC(C=C1)(C)C
431.204	39	431.221	Stephacidin A	C26H29N3O3	360765-74-8					https://pubchem.ncbi.nlm.nih.gov/compound/16127922	YCWBTRJVYADFLQ-VCJFGIBBNA-N	C1(C=Cc2c(O1)ccc1c2[nH]c2c1C[C@]13[C@H](C2(C)C)C[C@]2(N(C1=O)CCC2)C(=O)N3)(C)C
431.204	39	431.221	6-epi-stephacidin A	C26H29N3O3						https://pubchem.ncbi.nlm.nih.gov/compound/23643064	YCWBTRJVYADFLQ-LROUJFHJSA-N	CC1(C=CC2=C(O1)C=CC3=C2NC4=C3C[C@]56[C@@H](C4(C)C)C[C@@]7(CCCN7C5=O)C(=O)N6)C
431.204	39	431.221	Asperversiamide D	C26H29N3O3						https://pubchem.ncbi.nlm.nih.gov/compound/139591451	VQSGPNFTKPKYOS-CNVLFFCLSA-N	CC1(C=CC2=C(O1)C=C3C(=C2)C4=C(N3)C([C@@H]5C[C@]67CCCN6C(=O)[C@@]5(C4)NC7=O)(C)C)C
431.204	39	431.221	Asperversiamide E	C26H29N3O3						https://pubchem.ncbi.nlm.nih.gov/compound/139591452	VQSGPNFTKPKYOS-PBXQCXKZSA-N	CC1(C=CC2=C(O1)C=C3C(=C2)C4=C(N3)C([C@H]5C[C@]67CCCN6C(=O)[C@@]5(C4)NC7=O)(C)C)C
431.204	39	431.221	Asperversiamide G	C26H29N3O3						https://pubchem.ncbi.nlm.nih.gov/compound/139591453	AKAUPSSPCRCSAB-DTBYZMGXSA-N	CC1(C=CC2=C(O1)C=C3C(=C2)C(=C(N3)C(C)(C)C=C)/C=C\4/C(=O)N5CCC[C@H]5C(=O)N4)C
393.225	3	393.226	Tyr Val Ile	C20H31N3O5					https://metlin.scripps.edu/metabo_info.php?molid=15790
393.225	3	393.226	Val Tyr Leu	C20H31N3O5					https://metlin.scripps.edu/metabo_info.php?molid=15800
393.225	3	393.226	Tyr Leu Val	C20H31N3O5					https://metlin.scripps.edu/metabo_info.php?molid=15886
393.225	3	393.226	Tyr Val Leu	C20H31N3O5					https://metlin.scripps.edu/metabo_info.php?molid=15924
393.225	3	393.226	Tyr Ile Val	C20H31N3O5					https://metlin.scripps.edu/metabo_info.php?molid=16333
393.225	3	393.226	Leu Tyr Val	C20H31N3O5					https://metlin.scripps.edu/metabo_info.php?molid=16483
393.225	3	393.226	Val Tyr Ile	C20H31N3O5					https://metlin.scripps.edu/metabo_info.php?molid=16674
393.225	3	393.226	Leu Val Tyr	C20H31N3O5					https://metlin.scripps.edu/metabo_info.php?molid=17041
393.225	3	393.226	Ile Tyr Val	C20H31N3O5					https://metlin.scripps.edu/metabo_info.php?molid=17043
393.225	3	393.226	Val Ile Tyr	C20H31N3O5					https://metlin.scripps.edu/metabo_info.php?molid=19460
393.225	3	393.226	Val Leu Tyr	C20H31N3O5					https://metlin.scripps.edu/metabo_info.php?molid=22406
393.225	3	393.226	Ile Val Tyr	C20H31N3O5					https://metlin.scripps.edu/metabo_info.php?molid=23584
393.225	7	393.228	Retreversine	C21H27N7O					https://metlin.scripps.edu/metabo_info.php?molid=64635
393.225	7	393.228	Reversine	C21H27N7O	656820-32-5				https://metlin.scripps.edu/metabo_info.php?molid=64646
393.225	7	393.228	Oxidized Cypridina luciferin	C21H27N7O		http://www.genome.jp/dbget-bin/www_bget?cpd:C03887			https://metlin.scripps.edu/metabo_info.php?molid=66072	https://pubchem.ncbi.nlm.nih.gov/compound/11953827	PSYJEEMZZIZTSR-ZDUSSCGKSA-N	CC[C@H](C)C(=O)Nc1ncc(-c2c[nH]c3ccccc23)nc1CCCNC(=N)N
393.225	9	393.222	Lumateperone	C24H28FN3O			http://www.hmdb.ca/metabolites/HMDB0253721			https://pubchem.ncbi.nlm.nih.gov/compound/9821941	HOIIHACBCFLJET-UHFFFAOYSA-N	CN1CCN2C3CCN(CCCC(=O)C4=CC=C(F)C=C4)CC3C3=C2C1=CC=C3
393.225	13	393.23	2,2-Dimethyl-3-(4-methoxyphenyl)-4-ethyl-8-(1-pyrrolidinylmethyl)-2H-1-benzopyran-7-ol	C25H31NO3		http://www.genome.jp/dbget-bin/www_bget?cpd:C15162			https://metlin.scripps.edu/metabo_info.php?molid=70652	https://pubchem.ncbi.nlm.nih.gov/compound/257434	SBRIHEHOOSDSDU-UHFFFAOYSA-N	CCC1=C(c2ccc(OC)cc2)C(C)(C)Oc2c1ccc(O)c2CN1CCCC1
393.225	13	393.23	2,2-Dimethyl-3-(4-methoxyphenyl)-4-ethyl-6-(1-pyrrolidinylmethyl)-2H-1-benzopyran-7-ol	C25H31NO3		http://www.genome.jp/dbget-bin/www_bget?cpd:C15160			https://metlin.scripps.edu/metabo_info.php?molid=70650	https://pubchem.ncbi.nlm.nih.gov/compound/257435	KVMDJZAOBOVORV-UHFFFAOYSA-N	CCC1=C(c2ccc(OC)cc2)C(C)(C)Oc2cc(O)c(CN3CCCC3)cc21
393.225	13	393.23	Estradiol 17-dihydrotrigonelline	C25H31NO3			http://www.hmdb.ca/metabolites/HMDB0259553			https://pubchem.ncbi.nlm.nih.gov/compound/13731091	KTMLJZFJHDUEAU-UHFFFAOYSA-N	CN1C=CCC(=C1)C(=O)OC1CCC2C3CCC4=C(C=CC(O)=C4)C3CCC12C
393.225	13	393.23	Acidissiminol	C25H31NO3			http://www.hmdb.ca/metabolites/HMDB0038618		https://metlin.scripps.edu/metabo_info.php?molid=93279	https://pubchem.ncbi.nlm.nih.gov/compound/14506785	FDTDKBQVKSHHIE-CAPFRKAQSA-N	CC(C)=CCC(O)C(\C)=C\COC1=CC=C(CCNC(=O)C2=CC=CC=C2)C=C1
77.9927	38	77.9898	Aluminum hydroxide	Al(OH)3	21645-51-2	http://www.genome.jp/dbget-bin/www_bget?cpd:C13391	http://www.hmdb.ca/metabolites/HMDB0303413			https://pubchem.ncbi.nlm.nih.gov/compound/10176082	WNROFYMDJYEPJX-UHFFFAOYSA-K	[OH-].[OH-].[OH-].[Al+3]
265.043	21	265.037	(2-Carbamoyl-7-oxo-1,6-diazabicyclo[3.2.1]octan-6-yl) hydrogen sulfate	C7H11N3O6S			http://www.hmdb.ca/metabolites/HMDB0242465			https://pubchem.ncbi.nlm.nih.gov/compound/9838180	NDCUAPJVLWFHHB-UHFFFAOYSA-N	NC(=O)C1CCC2CN1C(=O)N2OS(O)(=O)=O
265.043	36	265.052	5-Hydroxysulfapyridine	C11H11N3O3S	50930-57-9				https://metlin.scripps.edu/metabo_info.php?molid=2553
586.269	0	586.269	N-[1-[4-[(2,4-Dimethoxyphenyl)methyl]-5-(2-phenylethyl)-1,2,4-triazol-3-yl]-2-(1H-indol-3-yl)ethyl]pyridine-2-carboxamide	C35H34N6O3			http://www.hmdb.ca/metabolites/HMDB0253735			https://pubchem.ncbi.nlm.nih.gov/compound/53394052	UMGBPWZCCHVQAY-UHFFFAOYSA-N	COC1=CC(OC)=C(CN2C(CCC3=CC=CC=C3)=NN=C2C(CC2=CNC3=CC=CC=C23)NC(=O)C2=CC=CC=N2)C=C1
586.269	0	586.269	JMV3002	C35H34N6O3	925239-03-8				https://metlin.scripps.edu/metabo_info.php?molid=45361
586.269	11	586.275	PtdIns-(1,2-dioctanoyl)	C25H47O13P					https://metlin.scripps.edu/metabo_info.php?molid=44997
586.269	15	586.278	Khivorin	C32H42O10	2524-38-1				https://metlin.scripps.edu/metabo_info.php?molid=43687
586.269	17	586.279	(2R,3Z)-Phycocyanobilin	C33H38N4O6			http://www.hmdb.ca/metabolites/HMDB0242598			https://pubchem.ncbi.nlm.nih.gov/compound/365902	NNMALANKTSRILL-UHFFFAOYSA-N	CCC1=C(C)C(C=C2NC(=CC3=C(CCC(O)=O)C(C)=C(N3)C=C3NC(=O)C(C)C3=CC)C(CCC(O)=O)=C2C)=NC1=O
586.269	17	586.279	7-Ethyl-10-[4-(1-piperidino)-1-piperidino]carbonyloxycamptothecin	C33H38N4O6			http://www.hmdb.ca/metabolites/HMDB0247250			https://pubchem.ncbi.nlm.nih.gov/compound/24878416	XOTOKKABOQTUMI-UHFFFAOYSA-N	CCC1=C2N=C3C(CN4C3=CC3=C(COC(=O)C3(O)CC)C4=O)=CC2=C(OC(=O)N2CCC(CC2)N2CCCCC2)C=C1
586.269	17	586.279	Irinotecan	C33H38N4O6		http://www.genome.jp/dbget-bin/www_bget?cpd:C16641	http://www.hmdb.ca/metabolites/HMDB0014900		https://metlin.scripps.edu/metabo_info.php?molid=71278	https://pubchem.ncbi.nlm.nih.gov/compound/60838	UWKQSNNFCGGAFS-XIFFEERXSA-N	CCC1=C2CN3C(=CC4=C(COC(=O)[C@]4(O)CC)C3=O)C2=NC2=C1C=C(OC(=O)N1CCC(CC1)N1CCCCC1)C=C2	http://www.genome.jp/kegg-bin/show_pathway?map00983
586.269	17	586.279	(3Z)-Phycocyanobilin	C33H38N4O6		http://www.genome.jp/dbget-bin/www_bget?cpd:C05786			https://metlin.scripps.edu/metabo_info.php?molid=63937		INPDFIMLLXXDOQ-AIKFXVFZSA-N	C/C=C1C(=C\c2[nH]c(/C=C3\N=C(/C=C4\NC(=O)C(CC)=C4C)C(C)=C3CCC(=O)O)c(CCC(=O)O)c2C)\NC(=O)[C@@H]\1C	http://www.genome.jp/kegg-bin/show_pathway?map00860	http://www.genome.jp/kegg-bin/show_pathway?map01110
586.269	17	586.279	(3Z)-Phycoerythrobilin	C33H38N4O6		http://www.genome.jp/dbget-bin/www_bget?cpd:C05912			https://metlin.scripps.edu/metabo_info.php?molid=63935		IGJXAXFFKKRFKU-ISRBKNAYSA-N	C=CC1=C(C)[C@@H](CC2=N/C(=C\c3[nH]c(/C=C4\NC(=O)[C@H](C)\C4=C\C)c(C)c3CCC(=O)O)C(CCC(=O)O)=C2C)NC1=O	http://www.genome.jp/kegg-bin/show_pathway?map00860	http://www.genome.jp/kegg-bin/show_pathway?map01110
586.269	20	586.257	Dalamid	C28H38N6O6S			http://www.hmdb.ca/metabolites/HMDB0250832			https://pubchem.ncbi.nlm.nih.gov/compound/100169	ANZXICRKKYOVMY-UHFFFAOYSA-N	CSCCC(NC(=O)C(CC1=CC=CC=C1)NC(=O)CNC(=O)C(C)NC(=O)C(N)CC1=CC=C(O)C=C1)C(N)=O
586.269	37	586.291	3-O-acetylecdysone 2-phosphate	C29H47O10P				http://www.lipidmaps.org/data/LMSDRecord.php?LMID=LMST01010188	https://metlin.scripps.edu/metabo_info.php?molid=57633		MYOZIWALDKJCBG-KXCOSXAXSA-N	CC(C)(O)CC[C@@H](O)[C@@H](C)[C@H]1CC[C@@]2(O)C3=CC(=O)[C@@H]4C[C@@H](OC(C)=O)[C@H](C[C@]4(C)[C@H]3CC[C@@]21C)OP(O)(O)=O
584.361	18	584.371	catechin 3-eicosanoate	C35H52O7				http://www.lipidmaps.org/data/LMSDRecord.php?LMID=LMPK12020291			JXWUDTVQNAKDFQ-QWOOXDRHSA-N	C1(C=CC(O)=C(O)C=1)[C@@H]1[C@@H](OC(=O)CCCCCCCCCCCCCCCCCCC)CC2C(O)=CC(O)=CC=2O1
224.043	5	224.044	7-Methyl-6,8-bis(methylthio)pyrrolo(1,2-a)pyrazine	C10H12N2S2			http://www.hmdb.ca/metabolites/HMDB0247512			https://pubchem.ncbi.nlm.nih.gov/compound/128585	MYLBTCQBKAKUTJ-UHFFFAOYSA-N	CSC1=C(C)C(SC)=C2C=NC=CN12
224.043	9	224.045	cis-Mevinphos	C7H13O6P			http://www.hmdb.ca/metabolites/HMDB0250292			https://pubchem.ncbi.nlm.nih.gov/compound/9560	GEPDYQSQVLXLEU-UHFFFAOYSA-N	COC(=O)C=C(C)OP(=O)(OC)OC
224.043	9	224.045	Mevinphos	C7H13O6P	7786-34-7	http://www.genome.jp/dbget-bin/www_bget?cpd:C18688			https://metlin.scripps.edu/metabo_info.php?molid=72467	https://pubchem.ncbi.nlm.nih.gov/compound/5355863	GEPDYQSQVLXLEU-AATRIKPKSA-N	COC(=O)/C=C(\C)OP(=O)(OC)OC
224.043	19	224.047	Hydroxyanthraquinone	C14H8O3	129-43-1	http://www.genome.jp/dbget-bin/www_bget?cpd:C02980	http://www.hmdb.ca/metabolites/HMDB0243898		https://metlin.scripps.edu/metabo_info.php?molid=65876	https://pubchem.ncbi.nlm.nih.gov/compound/8512	BTLXPCBPYBNQNR-UHFFFAOYSA-N	OC1=C2C(=O)C3=CC=CC=C3C(=O)C2=CC=C1
72.0202	13	72.0211	C3:1	C3H4O2
72.0202	13	72.0211	Propiolactone	C3H4O2	57-57-8	http://www.genome.jp/dbget-bin/www_bget?cpd:C19297	http://www.hmdb.ca/metabolites/HMDB0249149		https://metlin.scripps.edu/metabo_info.php?molid=44656	https://pubchem.ncbi.nlm.nih.gov/compound/2365	VEZXCJBBBCKRPI-UHFFFAOYSA-N	O=C1CCO1
72.0202	13	72.0211	1,3-Dioxole	C3H4O2			http://www.hmdb.ca/metabolites/HMDB0244174			https://pubchem.ncbi.nlm.nih.gov/compound/11029757	ABADUMLIAZCWJD-UHFFFAOYSA-N	C1OC=CO1
72.0202	13	72.0211	Pyruvaldehyde	C3H4O2	78-98-8	http://www.genome.jp/dbget-bin/www_bget?cpd:C00546	http://www.hmdb.ca/metabolites/HMDB0001167		https://metlin.scripps.edu/metabo_info.php?molid=3211	https://pubchem.ncbi.nlm.nih.gov/compound/880	AIJULSRZWUXGPQ-UHFFFAOYSA-N	CC(=O)C=O	http://www.genome.jp/kegg-bin/show_pathway?map00260	http://www.genome.jp/kegg-bin/show_pathway?map00640	http://www.genome.jp/kegg-bin/show_pathway?map00620	http://www.genome.jp/kegg-bin/show_pathway?map01120	http://www.genome.jp/kegg-bin/show_pathway?map01100	http://www.genome.jp/kegg-bin/show_pathway?map05415
72.0202	13	72.0211	Acrylic acid	C3H4O2	79-10-7	http://www.genome.jp/dbget-bin/www_bget?cpd:C00511	http://www.hmdb.ca/metabolites/HMDB0031647	http://www.lipidmaps.org/data/LMSDRecord.php?LMID=LMFA01030193	https://metlin.scripps.edu/metabo_info.php?molid=34859	https://pubchem.ncbi.nlm.nih.gov/compound/6581	NIXOWILDQLNWCW-UHFFFAOYSA-N	OC(=O)C=C	http://www.genome.jp/kegg-bin/show_pathway?map00640	http://www.genome.jp/kegg-bin/show_pathway?map01120	http://www.genome.jp/kegg-bin/show_pathway?map01220	http://www.genome.jp/kegg-bin/show_pathway?map01100	http://www.genome.jp/kegg-bin/show_pathway?map00643
72.0202	13	72.0211	Malondialdehyde	C3H4O2	542-78-9	http://www.genome.jp/dbget-bin/www_bget?cpd:C19440	http://www.hmdb.ca/metabolites/HMDB0006112		https://metlin.scripps.edu/metabo_info.php?molid=73135	https://pubchem.ncbi.nlm.nih.gov/compound/10964	WSMYVTOQOOLQHP-UHFFFAOYSA-N	O=CCC=O
72.0202	13	72.0211	Glycidaldehyde	C3H4O2	765-34-4	http://www.genome.jp/dbget-bin/www_bget?cpd:C19246			https://metlin.scripps.edu/metabo_info.php?molid=72967	https://pubchem.ncbi.nlm.nih.gov/compound/13002	IWYRWIUNAVNFPE-UHFFFAOYSA-N	O=CC1CO1
206.029	8	206.03	4-Nitro-3-(trifluoromethyl)aniline	C7H5F3N2O2	393-11-3				https://metlin.scripps.edu/metabo_info.php?molid=676
206.029	8	206.03	4-Nitro-3-(trifluoromethyl)aniline	C7H5F3N2O2			http://www.hmdb.ca/metabolites/HMDB0246246			https://pubchem.ncbi.nlm.nih.gov/compound/94955	UTKUVRNVYFTEHF-UHFFFAOYSA-N	NC1=CC(=C(C=C1)N(=O)=O)C(F)(F)F
206.029	29	206.035	saturated Honaucin A	C8H11ClO4					https://metlin.scripps.edu/metabo_info.php?molid=65493
206.029	35	206.022	Naphthazarin epoxide	C10H6O5							RIXLKGAXCBXXGN-UHFFFAOYNA-N	OC1=C2C(=O)C3OC3C(=O)C2=C(O)C=C1
206.029	35	206.022	7-hydroxy-2-oxo-2H-chromene-4-carboxylic acid	C10H6O5			http://www.hmdb.ca/metabolites/HMDB0136642			https://pubchem.ncbi.nlm.nih.gov/compound/83397256	HBZSUNKLMXZTHJ-UHFFFAOYSA-N	OC(=O)C1=CC(=O)OC2=C1C=CC(O)=C2
206.029	35	206.022	8-hydroxy-2-oxo-2H-chromene-4-carboxylic acid	C10H6O5			http://www.hmdb.ca/metabolites/HMDB0136643			https://pubchem.ncbi.nlm.nih.gov/compound/54103954	NCLALGFNMYEPBH-UHFFFAOYSA-N	OC(=O)C1=CC(=O)OC2=C1C=CC=C2O
206.029	35	206.022	6-hydroxy-1-oxo-1H-isochromene-3-carboxylic acid	C10H6O5			http://www.hmdb.ca/metabolites/HMDB0128624			https://pubchem.ncbi.nlm.nih.gov/compound/131834928	JKORGNMATWTTNA-UHFFFAOYSA-N	OC(=O)C1=CC2=CC(O)=CC=C2C(=O)O1
206.029	35	206.022	5-hydroxy-1-oxo-1H-isochromene-3-carboxylic acid	C10H6O5			http://www.hmdb.ca/metabolites/HMDB0128625			https://pubchem.ncbi.nlm.nih.gov/compound/131834929	SRJFPWQWFJLLML-UHFFFAOYSA-N	OC(=O)C1=CC2=C(C=CC=C2O)C(=O)O1
206.029	35	206.022	4-hydroxy-2H,8H-[1,3]dioxolo[4,5-h]chromen-8-one	C10H6O5			http://www.hmdb.ca/metabolites/HMDB0131684			https://pubchem.ncbi.nlm.nih.gov/compound/11629819	BKFIQORTLXDLHQ-UHFFFAOYSA-N	OC1=C2OCOC2=C2OC(=O)C=CC2=C1
206.029	35	206.022	7-hydroxy-1-oxo-1H-isochromene-3-carboxylic acid	C10H6O5			http://www.hmdb.ca/metabolites/HMDB0128623			https://pubchem.ncbi.nlm.nih.gov/compound/131834927	YDXGTPPWMAALBY-UHFFFAOYSA-N	OC(=O)C1=CC2=C(C=C(O)C=C2)C(=O)O1
206.029	35	206.022	Flaviolin	C10H6O5	479-05-0	http://www.genome.jp/dbget-bin/www_bget?cpd:C18012			https://metlin.scripps.edu/metabo_info.php?molid=72004		RROPNRTUMVVUED-UHFFFAOYSA-N	O=C1C(O)=CC(=O)c2c(O)cc(O)cc21
308.113	8	308.116	Tyrphostin B44 (-)	C18H16N2O3	133550-32-0				https://metlin.scripps.edu/metabo_info.php?molid=44520
308.113	8	308.116	ROQUINIMEX	C18H16N2O3			http://www.hmdb.ca/metabolites/HMDB0257305			https://pubchem.ncbi.nlm.nih.gov/compound/54676478	SGOOQMRIPALTEL-UHFFFAOYSA-N	CN(C(=O)C1=C(O)C2=C(C=CC=C2)N(C)C1=O)C1=CC=CC=C1
308.113	8	308.116	Azacridone A	C18H16N2O3			http://www.hmdb.ca/metabolites/HMDB0040367		https://metlin.scripps.edu/metabo_info.php?molid=94879	https://pubchem.ncbi.nlm.nih.gov/compound/10357912	GSYTWFSUSXURDO-UHFFFAOYSA-N	CN1C2=CN=CC=C2C(=O)C2=C1C1=C(OC(C)(C)C=C1)C=C2O
308.113	8	308.116	C.I. Solvent Red 80	C18H16N2O3	6358-53-8	http://www.genome.jp/dbget-bin/www_bget?cpd:C19214	http://www.hmdb.ca/metabolites/HMDB0037521		https://metlin.scripps.edu/metabo_info.php?molid=72938		GJUABKCEXOMRPQ-FMQUCBEESA-N	COC1=CC(\N=N\C2=C(O)C=CC3=CC=CC=C23)=C(OC)C=C1
308.113	8	308.116	4'-Methoxydehydrocyclopeptin	C18H16N2O3						https://pubchem.ncbi.nlm.nih.gov/compound/92045132	MWFWGXGLRBDFOQ-WJDWOHSUSA-N	c12ccccc1[nH]c(=O)/c(=C/c1ccc(cc1)OC)/n(c2=O)C
308.113	19	308.12	Penilloic acid	C15H20N2O3S			http://www.hmdb.ca/metabolites/HMDB0256237			https://pubchem.ncbi.nlm.nih.gov/compound/255293	LRWFMQCGNBOTQP-UHFFFAOYSA-N	CC1(C)SC(CNC(=O)CC2=CC=CC=C2)NC1C(O)=O
308.113	28	308.105	Bisdemethoxycurcumin	C19H16O4		http://www.genome.jp/dbget-bin/www_bget?cpd:C17743				https://pubchem.ncbi.nlm.nih.gov/compound/5324473	YXAKCQIIROBKOP-HSSGTREWSA-N	O=C(/C=C(O)/C=C/c1ccc(O)cc1)/C=C/c1ccc(O)cc1	http://www.genome.jp/kegg-bin/show_pathway?map01110	http://www.genome.jp/kegg-bin/show_pathway?map00945
308.113	28	308.105	4″-deoxy-5′-desmethyl-terphenyllin	C19H16O4						https://pubchem.ncbi.nlm.nih.gov/compound/57333564	IHJTZIHPAWAVBT-UHFFFAOYSA-N	COC1=C(C(=C(C=C1C2=CC=CC=C2)O)C3=CC=C(C=C3)O)O
308.113	28	308.105	O-Methylpongamol	C19H16O4				http://www.lipidmaps.org/data/LMSDRecord.php?LMID=LMPK12120374	https://metlin.scripps.edu/metabo_info.php?molid=52177		AZSIHEYWWIVBPP-PDGQHHTCSA-N	COc1c2ccoc2ccc1C(=O)/C=C(\OC)/c1ccccc1
308.113	28	308.105	(+)-Warfarin	C19H16O4	5543-58-8				https://metlin.scripps.edu/metabo_info.php?molid=45556
308.113	28	308.105	(S)-Warfarin	C19H16O4	5543-57-7	http://www.genome.jp/dbget-bin/www_bget?cpd:C20129			https://metlin.scripps.edu/metabo_info.php?molid=45558		PJVWKTKQMONHTI-HNNXBMFYSA-N	CC(=O)C[C@@H](c1ccccc1)c1c(O)c2ccccc2oc1=O
308.113	28	308.105	(1S,2R,3S)-2,3-Dihydro-4-(4-hydroxyphenyl)-1H-phenalene-1,2,3-triol	C19H16O4			http://www.hmdb.ca/metabolites/HMDB0037109		https://metlin.scripps.edu/metabo_info.php?molid=92081	https://pubchem.ncbi.nlm.nih.gov/compound/74027047	SPLDXWBMWDTALK-UHFFFAOYSA-N	OC1C(O)C2=CC=CC3=C2C(C1O)=C(C=C3)C1=CC=C(O)C=C1
308.113	28	308.105	Warfarin	C19H16O4	81-81-2	http://www.genome.jp/dbget-bin/www_bget?cpd:C01541	http://www.hmdb.ca/metabolites/HMDB0001935		https://metlin.scripps.edu/metabo_info.php?molid=3031	https://pubchem.ncbi.nlm.nih.gov/compound/54678486	PJVWKTKQMONHTI-UHFFFAOYSA-N	CC(=O)CC(C1=CC=CC=C1)C1=C(O)C2=C(OC1=O)C=CC=C2
308.113	28	308.105	Glyinflanin H	C19H16O4	164123-54-0		http://www.hmdb.ca/metabolites/HMDB0041303		https://metlin.scripps.edu/metabo_info.php?molid=95716	https://pubchem.ncbi.nlm.nih.gov/compound/15233562	AOVQEAUIBICOLQ-UHFFFAOYSA-N	CC1(C)OC2=C(C=C1)C(O)=C(C=C2)C1=CC2=C(O1)C=C(O)C=C2
308.113	28	308.105	Kanzonol U	C19H16O4	178330-48-8		http://www.hmdb.ca/metabolites/HMDB0029789		https://metlin.scripps.edu/metabo_info.php?molid=86496	https://pubchem.ncbi.nlm.nih.gov/compound/10542808	SJIZTMNAKZAOTA-UHFFFAOYSA-N	CC1(C)OC2=C(C=CC(O)=C2C=C1)C1=CC2=CC=C(O)C=C2O1
308.113	28	308.105	Bisdemethoxycurcumin	C19H16O4	24939-16-0		http://www.hmdb.ca/metabolites/HMDB0002114		https://metlin.scripps.edu/metabo_info.php?molid=58097	https://pubchem.ncbi.nlm.nih.gov/compound/5315472	PREBVFJICNPEKM-YDWXAUTNSA-N	OC1=CC=C(\C=C\C(=O)CC(=O)\C=C\C2=CC=C(O)C=C2)C=C1
308.113	28	308.105	Moracin E	C19H16O4			http://www.hmdb.ca/metabolites/HMDB0033313		https://metlin.scripps.edu/metabo_info.php?molid=89167	https://pubchem.ncbi.nlm.nih.gov/compound/5319888	GDSYWTBPYYYLLE-UHFFFAOYSA-N	CC1(C)OC2=CC(O)=CC(C3=CC4=C(O3)C=C(O)C=C4)=C2C=C1
308.113	28	308.105	Moracin G	C19H16O4			http://www.hmdb.ca/metabolites/HMDB0033314		https://metlin.scripps.edu/metabo_info.php?molid=89168	https://pubchem.ncbi.nlm.nih.gov/compound/5319890	PRQYZCKJWCQXNM-UHFFFAOYSA-N	CC1=CCC2=C(OC1)C=CC1=C2OC(=C1)C1=CC(O)=CC(O)=C1
308.113	28	308.105	Moracin D	C19H16O4			http://www.hmdb.ca/metabolites/HMDB0033312		https://metlin.scripps.edu/metabo_info.php?molid=89166	https://pubchem.ncbi.nlm.nih.gov/compound/641378	CHAAQDMHLLQJRO-UHFFFAOYSA-N	CC1(C)OC2=CC(=CC(O)=C2C=C1)C1=CC2=C(O1)C=C(O)C=C2
308.113	28	308.105	1,7-Bis(4-hydroxyphenyl)hepta-1,6-diene-3,5-dione	C19H16O4			http://www.hmdb.ca/metabolites/HMDB0244245			https://pubchem.ncbi.nlm.nih.gov/compound/147439	PREBVFJICNPEKM-UHFFFAOYSA-N	OC1=CC=C(C=CC(=O)CC(=O)C=CC2=CC=C(O)C=C2)C=C1
308.113	32	308.123	5'-N-Ethylcarboxamidoadenosine	C12H16N6O4			http://www.hmdb.ca/metabolites/HMDB0255498			https://pubchem.ncbi.nlm.nih.gov/compound/2868392	JADDQZYHOWSFJD-UHFFFAOYSA-N	CCNC(=O)C1OC(C(O)C1O)N1C=NC2=C1N=CN=C2N
297.079	2	297.079	3-Nitroperylene	C20H11NO2	20589-63-3	http://www.genome.jp/dbget-bin/www_bget?cpd:C19475			https://metlin.scripps.edu/metabo_info.php?molid=73169	https://pubchem.ncbi.nlm.nih.gov/compound/62743	QZJXXFWGAGHMGG-UHFFFAOYSA-N	O=[N+]([O-])c1ccc2c3cccc4cccc(c5cccc1c52)c43
297.079	2	297.079	6-Nitrobenzo[a]pyrene	C20H11NO2	63041-90-7	http://www.genome.jp/dbget-bin/www_bget?cpd:C19472			https://metlin.scripps.edu/metabo_info.php?molid=73166	https://pubchem.ncbi.nlm.nih.gov/compound/44374	NMMAFYSZGOFZCM-UHFFFAOYSA-N	O=[N+]([O-])c1c2ccccc2c2ccc3cccc4ccc1c2c43
297.079	2	297.079	N-(3-Pyrene)maleimide	C20H11NO2			http://www.hmdb.ca/metabolites/HMDB0255003			https://pubchem.ncbi.nlm.nih.gov/compound/92324	NPTUGEKDRBZJRE-UHFFFAOYSA-N	O=C1C=CC(=O)N1C1=CC2=CC=CC3=C2C2=C(C=CC=C12)C=C3
297.079	2	297.079	N-(1-Pyrenyl)maleimide	C20H11NO2			http://www.hmdb.ca/metabolites/HMDB0254983			https://pubchem.ncbi.nlm.nih.gov/compound/626783	YXKWRQLPBHVBRP-UHFFFAOYSA-N	O=C1C=CC(=O)N1C1=C2C=CC3=CC=CC4=C3C2=C(C=C4)C=C1
297.079	4	297.078	Albendazole sulfoxide	C12H15N3O4S	54029-12-8				https://metlin.scripps.edu/metabo_info.php?molid=795
297.079	4	297.078	Albendazole sulfone	C12H15N3O4S		http://www.genome.jp/dbget-bin/www_bget?cpd:C16626	http://www.hmdb.ca/metabolites/HMDB0060561			https://pubchem.ncbi.nlm.nih.gov/compound/53174	CLSJYOLYMZNKJB-UHFFFAOYSA-N	CCCS(=O)(=O)C1=CC2=C(C=C1)N=C(N2)N=C(O)OC
297.079	15	297.075	3-Hydroxynitrazepam	C15H11N3O4	16442-74-3				https://metlin.scripps.edu/metabo_info.php?molid=1568
297.079	18	297.085	Hexahydro-6,7-dihydroxy-5-(hydroxymethyl)-3-(2-hydroxyphenyl)-2H-pyrano[2,3-d]oxazol-2-one	C13H15NO7			http://www.hmdb.ca/metabolites/HMDB0037297		https://metlin.scripps.edu/metabo_info.php?molid=92246	https://pubchem.ncbi.nlm.nih.gov/compound/22297162	XBYMZYWXQBJAJG-UHFFFAOYSA-N	OCC1OC2C(OC(=O)N2C2=CC=CC=C2O)C(O)C1O
297.079	20	297.074	6-(4-Fluorophenyl)-2,3-dihydro-5-(4-pyridinyl)imidazo(2,1-b)thiazole	C16H12FN3S			http://www.hmdb.ca/metabolites/HMDB0258331			https://pubchem.ncbi.nlm.nih.gov/compound/5228	YOELZIQOLWZLQC-UHFFFAOYSA-N	FC1=CC=C(C=C1)C1=C(N2CCSC2=N1)C1=CC=NC=C1
297.079	34	297.09	(2R,5S)-2-(6-Aminopurin-9-yl)-5-(methylsulfanylmethyl)oxolane-3,4-diol	C11H15N5O3S			http://www.hmdb.ca/metabolites/HMDB0257557			https://pubchem.ncbi.nlm.nih.gov/compound/149	WUUGFSXJNOTRMR-UHFFFAOYSA-N	CSCC1OC(C(O)C1O)N1C=NC2=C(N)N=CN=C12
297.079	34	297.09	5'-Methylthioadenosine	C11H15N5O3S	2457-80-9	http://www.genome.jp/dbget-bin/www_bget?cpd:C00170	http://www.hmdb.ca/metabolites/HMDB0001173		https://metlin.scripps.edu/metabo_info.php?molid=3425	https://pubchem.ncbi.nlm.nih.gov/compound/439176	WUUGFSXJNOTRMR-IOSLPCCCSA-N	CSC[C@H]1O[C@H]([C@H](O)[C@@H]1O)N1C=NC2=C1N=CN=C2N	http://www.genome.jp/kegg-bin/show_pathway?map00270	http://www.genome.jp/kegg-bin/show_pathway?map01100	http://www.genome.jp/kegg-bin/show_pathway?map01060	http://www.genome.jp/kegg-bin/show_pathway?map00908
194.975	34	194.968	Potassium 2,6-dihydroxytriazinecarboxylate	C4H2N3O4.K	2207-75-2	http://www.genome.jp/dbget-bin/www_bget?cpd:C15997			https://metlin.scripps.edu/metabo_info.php?molid=71123	https://pubchem.ncbi.nlm.nih.gov/compound/2723920	IAPCTXZQXAVYNG-UHFFFAOYSA-M	O=C([O-])c1nc(=O)[nH]c(=O)[nH]1.[K+]
1035.47	16	1035.48	CDP-DG(a-15:0/PGD2)	C47H79N3O18P2			http://www.hmdb.ca/metabolites/HMDB0292869				PPGZLLPEONHERU-VNLMASFZSA-N	CCCCC[C@H](O)C=C[C@@H]1[C@H](O)[C@H](O)[C@H]2COP(O)(=O)OP(O)(=O)OC[C@@H](COC(=O)CCCCCCCCCCC(C)CC)OC(=O)CCCC=CC[C@@H]([C@@H](O)CC1=O)[C@@H](O2)N1C=CC(N)=NC1=O
1035.47	16	1035.48	CDP-DG(a-15:0/20:4(7E,9E,11Z,13E)-3OH(5S,6R,15S))	C47H79N3O18P2			http://www.hmdb.ca/metabolites/HMDB0292883				NAGNALZJWKEJBL-JZSWZHCMSA-N	[H][C@@](COC(=O)CCCCCCCCCCC(C)CC)(COP(O)(=O)OP(O)(=O)OC[C@H]1O[C@H]([C@H](O)[C@@H]1O)N1C=CC(N)=NC1=O)OC(=O)CCC[C@H](O)[C@@H](O)\C=C\C=C\C=C/C=C/[C@@H](O)CCCCC
1035.47	16	1035.48	CDP-DG(a-15:0/PGE2)	C47H79N3O18P2			http://www.hmdb.ca/metabolites/HMDB0292867				IHAUKALETNCDTE-WHVLNLIKSA-N	CCCCC[C@H](O)C=C[C@H]1[C@H](O)CC(=O)[C@@H]2CC=CCCCC(=O)O[C@H](COC(=O)CCCCCCCCCCC(C)CC)COP(O)(=O)OP(O)(=O)OC[C@@H](O[C@H]2N2C=CC(N)=NC2=O)[C@@H](O)[C@H]1O
1035.47	16	1035.48	CDP-DG(i-15:0/PGD2)	C47H79N3O18P2			http://www.hmdb.ca/metabolites/HMDB0293596				QTGWGQMJJZECSY-VHKMMXBFSA-N	CCCCC[C@H](O)C=C[C@@H]1[C@H](O)[C@H](O)[C@H]2COP(O)(=O)OP(O)(=O)OC[C@@H](COC(=O)CCCCCCCCCCCC(C)C)OC(=O)CCCC=CC[C@@H]([C@@H](O)CC1=O)[C@@H](O2)N1C=CC(N)=NC1=O
1035.47	16	1035.48	CDP-DG(20:4(7E,9E,11Z,13E)-3OH(5S,6R,15S)/a-15:0)	C47H79N3O18P2			http://www.hmdb.ca/metabolites/HMDB0292884				YWNDUNDPKFWWLH-GAWMNAFQSA-N	[H][C@@](COC(=O)CCC[C@@H](O)[C@H](O)\C=C\C=C\C=C/C=C/[C@H](O)CCCCC)(COP(O)(=O)OP(O)(=O)OC[C@H]1O[C@H]([C@H](O)[C@@H]1O)N1C=CC(N)=NC1=O)OC(=O)CCCCCCCCCCC(C)CC
1035.47	16	1035.48	CDP-DG(PGD2/a-15:0)	C47H79N3O18P2			http://www.hmdb.ca/metabolites/HMDB0292870				UASWVEDIQHYKND-KWRNGXFSSA-N	CCCCC[C@H](O)C=C[C@@H]1[C@H](O)[C@H](O)[C@H]2COP(O)(=O)OP(O)(=O)OC[C@@H](COC(=O)CCC\C=C/C[C@@H]([C@@H](O)CC1=O)[C@@H](O2)N1C=CC(N)=NC1=O)OC(=O)CCCCCCCCCCC(C)CC
1035.47	16	1035.48	CDP-DG(i-15:0/20:4(7E,9E,11Z,13E)-3OH(5S,6R,15S))	C47H79N3O18P2			http://www.hmdb.ca/metabolites/HMDB0293610				LPJSWUMGMQJVNR-JINWONPUSA-N	[H][C@@](COC(=O)CCCCCCCCCCCC(C)C)(COP(O)(=O)OP(O)(=O)OC[C@H]1O[C@H]([C@H](O)[C@@H]1O)N1C=CC(N)=NC1=O)OC(=O)CCC[C@H](O)[C@@H](O)\C=C\C=C\C=C/C=C/[C@@H](O)CCCCC
1035.47	16	1035.48	CDP-DG(PGE2/i-15:0)	C47H79N3O18P2			http://www.hmdb.ca/metabolites/HMDB0293595				VXLBQSHDRKDCQL-ZZHABUDMSA-N	CCCCC[C@H](O)\C=C\[C@H]1[C@H](O)CC(=O)[C@@H]2C\C=C/CCCC(=O)OC[C@H](COP(O)(=O)OP(O)(=O)OC[C@@H](O[C@H]2N2C=CC(N)=NC2=O)[C@@H](O)[C@H]1O)OC(=O)CCCCCCCCCCCC(C)C
1035.47	16	1035.48	CDP-DG(i-15:0/PGE2)	C47H79N3O18P2			http://www.hmdb.ca/metabolites/HMDB0293594				MLNHKTIOXFZHJC-FZBSSCJASA-N	CCCCC[C@H](O)C=C[C@H]1[C@H](O)CC(=O)[C@@H]2CC=CCCCC(=O)O[C@H](COC(=O)CCCCCCCCCCCC(C)C)COP(O)(=O)OP(O)(=O)OC[C@@H](O[C@H]2N2C=CC(N)=NC2=O)[C@@H](O)[C@H]1O
1035.47	16	1035.48	CDP-DG(PGE2/a-15:0)	C47H79N3O18P2			http://www.hmdb.ca/metabolites/HMDB0292868				MCNIYTWXFXEACZ-ZSENTHSJSA-N	CCCCC[C@H](O)C=C[C@H]1[C@H](O)CC(=O)[C@@H]2C\C=C/CCCC(=O)OC[C@H](COP(O)(=O)OP(O)(=O)OC[C@@H](O[C@H]2N2C=CC(N)=NC2=O)[C@@H](O)[C@H]1O)OC(=O)CCCCCCCCCCC(C)CC
1035.47	16	1035.48	CDP-DG(20:4(7E,9E,11Z,13E)-3OH(5S,6R,15S)/i-15:0)	C47H79N3O18P2			http://www.hmdb.ca/metabolites/HMDB0293611				PEVJWLASUQBTAM-FLNNQSFVSA-N	[H][C@@](COC(=O)CCC[C@@H](O)[C@H](O)\C=C\C=C\C=C/C=C/[C@H](O)CCCCC)(COP(O)(=O)OP(O)(=O)OC[C@H]1O[C@H]([C@H](O)[C@@H]1O)N1C=CC(N)=NC1=O)OC(=O)CCCCCCCCCCCC(C)C
1035.47	16	1035.48	CDP-DG(PGD2/i-15:0)	C47H79N3O18P2			http://www.hmdb.ca/metabolites/HMDB0293597				PKERFFDGFGBNQQ-QCHCYVQXSA-N	CCCCC[C@H](O)\C=C\[C@@H]1[C@H](O)[C@H](O)[C@H]2COP(O)(=O)OP(O)(=O)OC[C@@H](COC(=O)CCC\C=C/C[C@@H]([C@@H](O)CC1=O)[C@@H](O2)N1C=CC(N)=NC1=O)OC(=O)CCCCCCCCCCCC(C)C
1035.47	23	1035.49	PGP(LTE4/20:3(8Z,11Z,14Z))	C49H83NO16P2S			http://www.hmdb.ca/metabolites/HMDB0273573				WGPMCNUEEKSDCA-DUWLECLTSA-N	CCCCC\C=C/C\C=C/C\C=C/CCCCCCC(=O)O[C@H](COC(=O)[C@@H](N)CS[C@H](\C=C\C=C\C=C/C\C=C/CCCCC)[C@@H](O)CCCC(O)=O)COP(O)(=O)OC[C@@H](O)COP(O)(O)=O
1035.47	23	1035.49	PGP(20:3(5Z,8Z,11Z)/LTE4)	C49H83NO16P2S			http://www.hmdb.ca/metabolites/HMDB0273469				IYWGXMSVTZQNJT-OKXAOZJISA-N	CCCCCCCC\C=C/C\C=C/C\C=C/CCCC(=O)OC[C@H](COP(O)(=O)OC[C@@H](O)COP(O)(O)=O)OC(=O)[C@@H](N)CS[C@H](\C=C\C=C\C=C/C\C=C/CCCCC)[C@@H](O)CCCC(O)=O
1035.47	23	1035.49	PGP(LTE4/20:3(5Z,8Z,11Z))	C49H83NO16P2S			http://www.hmdb.ca/metabolites/HMDB0273470				WFFOOGUUUCVXBR-OKXAOZJISA-N	CCCCCCCC\C=C/C\C=C/C\C=C/CCCC(=O)O[C@H](COC(=O)[C@@H](N)CS[C@H](\C=C\C=C\C=C/C\C=C/CCCCC)[C@@H](O)CCCC(O)=O)COP(O)(=O)OC[C@@H](O)COP(O)(O)=O
1035.47	23	1035.49	PGP(20:3(8Z,11Z,14Z)/LTE4)	C49H83NO16P2S			http://www.hmdb.ca/metabolites/HMDB0273572				NBPWSJDGJJRIKR-DUWLECLTSA-N	CCCCC\C=C/C\C=C/C\C=C/CCCCCCC(=O)OC[C@H](COP(O)(=O)OC[C@@H](O)COP(O)(O)=O)OC(=O)[C@@H](N)CS[C@H](\C=C\C=C\C=C/C\C=C/CCCCC)[C@@H](O)CCCC(O)=O
287.25	12	287.246	Prosopinine	C16H33NO3				http://www.lipidmaps.org/data/LMSDRecord.php?LMID=LMSP01080049	https://metlin.scripps.edu/metabo_info.php?molid=53949		SEUBYHFHBZVRCC-QGAIPKOMSA-N	CCC(O)CCCCCCC[C@@H]1CC[C@@H](O)[C@@H](CO)N1
287.25	12	287.246	Lauroyl diethanolamide	C16H33NO3	120-40-1		http://www.hmdb.ca/metabolites/HMDB0032358	http://www.lipidmaps.org/data/LMSDRecord.php?LMID=LMFA08040058	https://metlin.scripps.edu/metabo_info.php?molid=88393	https://pubchem.ncbi.nlm.nih.gov/compound/8430	AOMUHOFOVNGZAN-UHFFFAOYSA-N	CCCCCCCCCCCC(=O)N(CCO)CCO
287.25	27	287.257	Dodine	C13H29N3.C2H4O2	2439-10-3	http://www.genome.jp/dbget-bin/www_bget?cpd:C18723			https://metlin.scripps.edu/metabo_info.php?molid=72499	https://pubchem.ncbi.nlm.nih.gov/compound/17110	YIKWKLYQRFRGPM-UHFFFAOYSA-N	CC(=O)O.CCCCCCCCCCCCNC(=N)N
330.18	9	330.177	Pergolide sulfoxide	C19H26N2OS	72822-01-6				https://metlin.scripps.edu/metabo_info.php?molid=1788
330.18	9	330.177	13-Hydroxypergolide	C19H26N2OS					https://metlin.scripps.edu/metabo_info.php?molid=1791
330.18	9	330.177	14-Hydroxypergolide	C19H26N2OS					https://metlin.scripps.edu/metabo_info.php?molid=1792
330.18	9	330.177	Desacetylsufentanil	C19H26N2OS	72996-73-7				https://metlin.scripps.edu/metabo_info.php?molid=2526
330.18	10	330.183	Methyl gibberellin A9	C20H26O4		http://www.genome.jp/dbget-bin/www_bget?cpd:C20632					GKRMJALKMNRHGF-WARWBDHMSA-N	C=C1C[C@]23C[C@H]1CC[C@H]2[C@@]12CCC[C@@](C)(C(=O)O1)[C@H]2[C@@H]3C(=O)OC
330.18	10	330.183	Aspergiloid E	C20H26O4						https://pubchem.ncbi.nlm.nih.gov/compound/102572825	AHEAPTSGUOGOKK-XZWBYJIQSA-N	C[C@@]1(CC[C@H]2C(=C1)C(=O)[C@@]3([C@@H]4[C@@]2(CCCC4(C)C)C(=O)O3)O)C=C
330.18	10	330.183	Dihydroguaiaretic acid	C20H26O4			http://www.hmdb.ca/metabolites/HMDB0251316			https://pubchem.ncbi.nlm.nih.gov/compound/161924	ADFOLUXMYYCTRR-UHFFFAOYSA-N	COC1=CC(CC(C)C(C)CC2=CC=C(O)C(OC)=C2)=CC=C1O
330.18	10	330.183	Carnosol	C20H26O4	5957-80-2	http://www.genome.jp/dbget-bin/www_bget?cpd:C09069	http://www.hmdb.ca/metabolites/HMDB0002121		https://metlin.scripps.edu/metabo_info.php?molid=44853	https://pubchem.ncbi.nlm.nih.gov/compound/442009	XUSYGBPHQBWGAD-PJSUUKDQSA-N	CC(C)C1=CC2=C(C(O)=C1O)[C@@]13CCCC(C)(C)[C@@H]1C[C@@H]2OC3=O
330.18	10	330.183	Yucalexin P15	C20H26O4			http://www.hmdb.ca/metabolites/HMDB0036753		https://metlin.scripps.edu/metabo_info.php?molid=91780	https://pubchem.ncbi.nlm.nih.gov/compound/131752048	WNHOOXVMGONUHL-XUMBOQAASA-N	CC1(C)[C@H](O)C(=O)C[C@]2(C)[C@@H]1CC=C1[C@H](O)[C@@](C)(C=C)C(=O)C=C21
330.18	10	330.183	Gibberellin A15	C20H26O4			http://www.hmdb.ca/metabolites/HMDB0303456				MXCOJKLBLFWFNI-UHFFFAOYSA-N	CC12CCCC3(COC1=O)C1CCC4CC1(CC4=C)C(C23)C(O)=O
330.18	10	330.183	Yucalexin P8	C20H26O4			http://www.hmdb.ca/metabolites/HMDB0036755		https://metlin.scripps.edu/metabo_info.php?molid=91782	https://pubchem.ncbi.nlm.nih.gov/compound/14191199	OYQREFBZDOJEAT-UHFFFAOYSA-N	CC1(C)C(O)C(=O)CC2(C)C1CCC13OC1C(C)(C=C)C(=O)C=C23
330.18	10	330.183	Dicyclohexyl phthalate	C20H26O4	84-61-7	http://www.genome.jp/dbget-bin/www_bget?cpd:C14529	http://www.hmdb.ca/metabolites/HMDB0251213		https://metlin.scripps.edu/metabo_info.php?molid=70130	https://pubchem.ncbi.nlm.nih.gov/compound/6777	VOWAEIGWURALJQ-UHFFFAOYSA-N	O=C(OC1CCCCC1)C1=CC=CC=C1C(=O)OC1CCCCC1
330.18	10	330.183	Momilactone B	C20H26O4	51415-08-8		http://www.hmdb.ca/metabolites/HMDB0036749		https://metlin.scripps.edu/metabo_info.php?molid=91776	https://pubchem.ncbi.nlm.nih.gov/compound/73018629	SONPFFIKLYCKOY-UHFFFAOYSA-N	CC12C3C(OC1=O)C=C1CC(C)(CCC1C31CCC2(O)OC1)C=C
330.18	10	330.183	3,3',4,4'-Tetrahydroxy-5,5'-diisopropyl-2,2'-dimethylbiphenyl	C20H26O4			http://www.hmdb.ca/metabolites/HMDB0039613		https://metlin.scripps.edu/metabo_info.php?molid=94170	https://pubchem.ncbi.nlm.nih.gov/compound/642531	BUKCOURGDZTOBF-UHFFFAOYSA-N	CC(C)C1=CC(=C(C)C(O)=C1O)C1=C(C)C(O)=C(O)C(=C1)C(C)C
330.18	10	330.183	Gibberellin A15	C20H26O4		http://www.genome.jp/dbget-bin/www_bget?cpd:C14162			https://metlin.scripps.edu/metabo_info.php?molid=69842	https://pubchem.ncbi.nlm.nih.gov/compound/101603105	MXCOJKLBLFWFNI-CXXOJBQZSA-N	C=C1C[C@]23C[C@H]1CC[C@H]2[C@@]12CCC[C@](C)(C(=O)OC1)[C@H]2[C@@H]3C(=O)O
330.18	10	330.183	16-Hydroxy-4-oxoretinoic acid	C20H26O4	107257-23-8				https://metlin.scripps.edu/metabo_info.php?molid=2284
330.18	20	330.173	(R)-4-(2-(2-(2-Methylpyrrolidin-1-yl)ethyl)benzofuran-5-yl)benzonitrile	C22H22N2O			http://www.hmdb.ca/metabolites/HMDB0247761			https://pubchem.ncbi.nlm.nih.gov/compound/9883980	KFHYZKCRXNRKRC-UHFFFAOYSA-N	CC1CCCN1CCC1=CC2=C(O1)C=CC(=C2)C1=CC=C(C=C1)C#N
330.18	32	330.169	Pirsidomine	C17H22N4O3			http://www.hmdb.ca/metabolites/HMDB0256615			https://pubchem.ncbi.nlm.nih.gov/compound/9905565	TXPUBJSOHAMNEI-UHFFFAOYSA-N	COC1=CC=C(C=C1)C([O-])=NC1=C[N+](=NO1)N1C(C)CCCC1C
330.18	32	330.19	Val Asn Val	C14H26N4O5					https://metlin.scripps.edu/metabo_info.php?molid=15714
330.18	32	330.19	Val Val Asn	C14H26N4O5					https://metlin.scripps.edu/metabo_info.php?molid=15823
330.18	32	330.19	Pro Lys Ser	C14H26N4O5					https://metlin.scripps.edu/metabo_info.php?molid=16085
330.18	32	330.19	Lys Pro Ser	C14H26N4O5					https://metlin.scripps.edu/metabo_info.php?molid=16481
330.18	32	330.19	Gln Leu Ala	C14H26N4O5					https://metlin.scripps.edu/metabo_info.php?molid=16492
330.18	32	330.19	Pro Ser Lys	C14H26N4O5					https://metlin.scripps.edu/metabo_info.php?molid=16553
330.18	32	330.19	Gln Ile Ala	C14H26N4O5					https://metlin.scripps.edu/metabo_info.php?molid=17419
330.18	32	330.19	Ala Gln Ile	C14H26N4O5					https://metlin.scripps.edu/metabo_info.php?molid=17582
330.18	32	330.19	Lys Ser Pro	C14H26N4O5					https://metlin.scripps.edu/metabo_info.php?molid=18330
330.18	32	330.19	Ser Lys Pro	C14H26N4O5					https://metlin.scripps.edu/metabo_info.php?molid=18383
330.18	32	330.19	Ala Ile Gln	C14H26N4O5					https://metlin.scripps.edu/metabo_info.php?molid=18735
330.18	32	330.19	Leu Gln Ala	C14H26N4O5					https://metlin.scripps.edu/metabo_info.php?molid=18994
330.18	32	330.19	Ile Ala Gln	C14H26N4O5					https://metlin.scripps.edu/metabo_info.php?molid=19331
330.18	32	330.19	Asn Val Val	C14H26N4O5					https://metlin.scripps.edu/metabo_info.php?molid=19929
330.18	32	330.19	Ser Pro Lys	C14H26N4O5					https://metlin.scripps.edu/metabo_info.php?molid=20231
330.18	32	330.19	Gln Ala Leu	C14H26N4O5					https://metlin.scripps.edu/metabo_info.php?molid=20936
330.18	32	330.19	Ala Gln Leu	C14H26N4O5					https://metlin.scripps.edu/metabo_info.php?molid=21167
330.18	32	330.19	Leu Ala Gln	C14H26N4O5					https://metlin.scripps.edu/metabo_info.php?molid=21361
330.18	32	330.19	Ala Leu Gln	C14H26N4O5					https://metlin.scripps.edu/metabo_info.php?molid=21501
330.18	32	330.19	Ile Gln Ala	C14H26N4O5					https://metlin.scripps.edu/metabo_info.php?molid=22783
330.18	32	330.19	Gln Ala Ile	C14H26N4O5					https://metlin.scripps.edu/metabo_info.php?molid=23280
330.18	36	330.168	Picrocrocin	C16H26O7		http://www.genome.jp/dbget-bin/www_bget?cpd:C17055				https://pubchem.ncbi.nlm.nih.gov/compound/130796	WMHJCSAICLADIN-WYWSWGBSSA-N	CC1=C(C=O)C(C)(C)C[C@H](O[C@@H]2O[C@H](CO)[C@@H](O)[C@H](O)[C@H]2O)C1	http://www.genome.jp/kegg-bin/show_pathway?map00999
330.18	36	330.168	8-Epiiridodial glucoside	C16H26O7		http://www.genome.jp/dbget-bin/www_bget?cpd:C11656		http://www.lipidmaps.org/data/LMSDRecord.php?LMID=LMPR0102070025	https://metlin.scripps.edu/metabo_info.php?molid=41170	https://pubchem.ncbi.nlm.nih.gov/compound/443337	UKWQRDBDDIGHEQ-XLOWEYQUSA-N	C[C@@H]1CC[C@H]2[C@@H]1[C@@H](OC=C2C)O[C@@H]1O[C@H](CO)[C@@H](O)[C@H](O)[C@H]1O
330.18	36	330.168	Iridodial glucoside	C16H26O7		http://www.genome.jp/dbget-bin/www_bget?cpd:C11670		http://www.lipidmaps.org/data/LMSDRecord.php?LMID=LMPR0102070035	https://metlin.scripps.edu/metabo_info.php?molid=41180	https://pubchem.ncbi.nlm.nih.gov/compound/443351	UKWQRDBDDIGHEQ-MDHPXLNESA-N	C[C@@H]1CC[C@@H]2[C@H]1[C@H](OC=C2C)O[C@H]1O[C@@H](CO)[C@H](O)[C@@H](O)[C@@H]1O
330.18	36	330.168	Tetranor-PGFM	C16H26O7				http://www.lipidmaps.org/data/LMSDRecord.php?LMID=LMFA03010139	https://metlin.scripps.edu/metabo_info.php?molid=36188		IGRHJCFWWOQYQE-SYQHCUMBSA-N	[C@H]1(CCC(=O)CCCCC(=O)O)[C@H](O)C[C@H](O)[C@@H]1CCC(=O)O
330.18	36	330.168	(3b,4b,5b)-4,5-Epoxy-p-menth-1-en-3-ol 3-glucoside	C16H26O7			http://www.hmdb.ca/metabolites/HMDB0038979		https://metlin.scripps.edu/metabo_info.php?molid=93587	https://pubchem.ncbi.nlm.nih.gov/compound/73099017	BMTDVVBLRDGOJT-UHFFFAOYSA-N	CC(C)C12OC1CC(C)=CC2OC1OC(CO)C(O)C(O)C1O
330.18	36	330.168	(1R,4R,5S)-5-Hydroxyfenchone glucoside	C16H26O7			http://www.hmdb.ca/metabolites/HMDB0033224		https://metlin.scripps.edu/metabo_info.php?molid=89091	https://pubchem.ncbi.nlm.nih.gov/compound/73815120	WZIIAEDQDFVGCF-UHFFFAOYSA-N	CC1(C)C2CC(C)(CC2OC2OC(CO)C(O)C(O)C2O)C1=O
330.18	36	330.168	(4S,6R)-p-Mentha-1,8-diene-6,7-diol 7-glucoside	C16H26O7			http://www.hmdb.ca/metabolites/HMDB0039056		https://metlin.scripps.edu/metabo_info.php?molid=93662	https://pubchem.ncbi.nlm.nih.gov/compound/85382765	FOPFIQVPEVWICE-UHFFFAOYSA-N	CC(=C)C1CC=C(COC2OC(CO)C(O)C(O)C2O)C(O)C1
330.18	36	330.168	(1R,4S,6R)-6-Hydroxyfenchone glucoside	C16H26O7			http://www.hmdb.ca/metabolites/HMDB0033225		https://metlin.scripps.edu/metabo_info.php?molid=89092	https://pubchem.ncbi.nlm.nih.gov/compound/73815122	NSQBEKJIIBBOAS-UHFFFAOYSA-N	CC1(C)C2CC(OC3OC(CO)C(O)C(O)C3O)C(C)(C2)C1=O
330.18	36	330.168	6-Hydroxy-2-bornanone glucoside	C16H26O7			http://www.hmdb.ca/metabolites/HMDB0034558		https://metlin.scripps.edu/metabo_info.php?molid=90023	https://pubchem.ncbi.nlm.nih.gov/compound/73815104	XBXUOFIJMNLOGI-UHFFFAOYSA-N	CC1(C)C2CC(OC3OC(CO)C(O)C(O)C3O)C1(C)C(=O)C2
330.18	36	330.168	(1S,4R)-10-Hydroxyfenchone glucoside	C16H26O7			http://www.hmdb.ca/metabolites/HMDB0033226		https://metlin.scripps.edu/metabo_info.php?molid=89093	https://pubchem.ncbi.nlm.nih.gov/compound/85257992	WERYFGDRRGZFRG-UHFFFAOYSA-N	CC1(C)C2CCC(COC3OC(CO)C(O)C(O)C3O)(C2)C1=O
330.18	36	330.168	Portuloside A	C16H26O7			http://www.hmdb.ca/metabolites/HMDB0031382		https://metlin.scripps.edu/metabo_info.php?molid=87635	https://pubchem.ncbi.nlm.nih.gov/compound/73814991	NERFSSPHKJBXKV-UHFFFAOYSA-N	CC(=C)C(=O)CCC(C)(OC1OC(CO)C(O)C(O)C1O)C=C
330.18	36	330.168	Picrocrocin	C16H26O7	138-55-6		http://www.hmdb.ca/metabolites/HMDB0005796		https://metlin.scripps.edu/metabo_info.php?molid=58320	https://pubchem.ncbi.nlm.nih.gov/compound/22833654	WMHJCSAICLADIN-VKSCUUAMSA-N	CC1=C(C=O)C(C)(C)C[C@@H](C1)O[C@@H]1O[C@H](CO)C(O)[C@H](O)C1O
330.18	36	330.168	Epijasminoside A	C16H26O7			http://www.hmdb.ca/metabolites/HMDB0033111		https://metlin.scripps.edu/metabo_info.php?molid=89002	https://pubchem.ncbi.nlm.nih.gov/compound/76551288	FOONTNRMWNJWCL-UHFFFAOYSA-N	CC1=CC(=O)CC(C)(C)C1COC1OC(CO)C(O)C(O)C1O
330.18	36	330.168	tetranor-PGFM	C16H26O7			http://www.hmdb.ca/metabolites/HMDB0258925			https://pubchem.ncbi.nlm.nih.gov/compound/3082337	IGRHJCFWWOQYQE-UHFFFAOYSA-N	OC1CC(O)C(CCC(=O)CCCCC(O)=O)C1CCC(O)=O
330.18	36	330.168	Schizonepetoside C	C16H26O7		http://www.genome.jp/dbget-bin/www_bget?cpd:C17636			https://metlin.scripps.edu/metabo_info.php?molid=71833	https://pubchem.ncbi.nlm.nih.gov/compound/46173961	WDPNMVOXTFKLMJ-MDZDMXLPSA-N	C/C(COC1OC(CO)C(O)C(O)C1O)=C1/CCC(C)CC1=O
330.18	36	330.168	Schizonepetoside D	C16H26O7		http://www.genome.jp/dbget-bin/www_bget?cpd:C17637			https://metlin.scripps.edu/metabo_info.php?molid=71834	https://pubchem.ncbi.nlm.nih.gov/compound/46173962	JOKDHQYGCOQQKW-UHFFFAOYSA-N	C=C(COC1OC(CO)C(O)C(O)C1O)C1CCC(C)CC1=O
330.18	36	330.168	Schizonepetoside B	C16H26O7		http://www.genome.jp/dbget-bin/www_bget?cpd:C17635			https://metlin.scripps.edu/metabo_info.php?molid=71832	https://pubchem.ncbi.nlm.nih.gov/compound/5248526	ZJJQMILJDZZZHQ-UHFFFAOYSA-N	CC1CCC(C2(C)COC3OC(CO)C(O)C(O)C3O2)C(=O)C1
330.18	36	330.168	Schizonepetoside A	C16H26O7		http://www.genome.jp/dbget-bin/www_bget?cpd:C17634			https://metlin.scripps.edu/metabo_info.php?molid=71831	https://pubchem.ncbi.nlm.nih.gov/compound/49787030	CMULNSPKSRFQAF-VQHVLOKHSA-N	C/C(=C\OC1OC(CO)C(O)C(O)C1O)C1CCC(C)CC1=O
87.2273	0	0	No compounds found for experimental mass 87.22729184 and adduct: M
181.091	4	181.09	Flephedrone	C10H12FNO			http://www.hmdb.ca/metabolites/HMDB0252298			https://pubchem.ncbi.nlm.nih.gov/compound/49853406	MWKQPIROPJSFRI-UHFFFAOYSA-N	CNC(C)C(=O)C1=CC=C(F)C=C1
181.091	4	181.09	3-Fluoromethcathinone	C10H12FNO			http://www.hmdb.ca/metabolites/HMDB0245872			https://pubchem.ncbi.nlm.nih.gov/compound/53415330	PQIBROLLUQSNQI-UHFFFAOYSA-N	CNC(C)C(=O)C1=CC(F)=CC=C1
181.091	4	181.09	3-Fluoromethcathinone	C10H12FNO	1049677-77-1				https://metlin.scripps.edu/metabo_info.php?molid=85054
181.091	4	181.09	4-Fluoromethcathinone	C10H12FNO	7589-35-7				https://metlin.scripps.edu/metabo_info.php?molid=96664
181.091	4	181.09	2-Fluoromethcathinone	C10H12FNO					https://metlin.scripps.edu/metabo_info.php?molid=96735
181.091	8	181.093	4-Methylthioamphetamine	C10H15NS			http://www.hmdb.ca/metabolites/HMDB0246519			https://pubchem.ncbi.nlm.nih.gov/compound/151900	OLEWMKVPSUCNLG-UHFFFAOYSA-N	CSC1=CC=C(CC(C)N)C=C1
181.091	10	181.089	9,10-Dihydroacridine	C13H11N			http://www.hmdb.ca/metabolites/HMDB0247614			https://pubchem.ncbi.nlm.nih.gov/compound/7106	HJCUTNIGJHJGCF-UHFFFAOYSA-N	C1C2=CC=CC=C2NC2=CC=CC=C12
181.091	10	181.089	1-Aminofluorene	C13H11N			http://www.hmdb.ca/metabolites/HMDB0243825			https://pubchem.ncbi.nlm.nih.gov/compound/22817	CYSPWCARDHRYJX-UHFFFAOYSA-N	NC1=CC=CC2=C1CC1=CC=CC=C21
181.091	10	181.089	2-Aminofluorene	C13H11N			http://www.hmdb.ca/metabolites/HMDB0245018			https://pubchem.ncbi.nlm.nih.gov/compound/1539	CFRFHWQYWJMEJN-UHFFFAOYSA-N	NC1=CC=C2C(CC3=CC=CC=C23)=C1
181.091	22	181.095	D-Glucamine	C6H15NO5			http://www.hmdb.ca/metabolites/HMDB0246693			https://pubchem.ncbi.nlm.nih.gov/compound/10266	SDOFMBGMRVAJNF-UHFFFAOYSA-N	NCC(O)C(O)C(O)C(O)CO
181.091	22	181.095	trizma acetate	C6H15NO5	6850-28-8		http://www.hmdb.ca/metabolites/HMDB0062561			https://pubchem.ncbi.nlm.nih.gov/compound/81291	PIEPQKCYPFFYMG-UHFFFAOYSA-N	CC(O)=O.NC(CO)(CO)CO
181.091	22	181.087	Acetylcholine chloride	C7H16NO2.Cl	60-31-1	http://www.genome.jp/dbget-bin/www_bget?cpd:C08201					JUGOREOARAHOCO-UHFFFAOYSA-M	CC(=O)OCC[N+](C)(C)C.[Cl-]
181.091	25	181.087	1,2,3-Trimethoxy-5-ethylbenzene	C10H13O3			http://www.hmdb.ca/metabolites/HMDB0302381			https://pubchem.ncbi.nlm.nih.gov/compound/57450254	RZJRTUMXCDSWJK-UHFFFAOYSA-N	CO[C]1C(OC)=CC(=C)C=C1OC
181.091	30	181.096	2-Amino-6-methyl-2,3,6,7-tetrahydro-1H-pteridin-4-one	C7H11N5O			http://www.hmdb.ca/metabolites/HMDB0255376			https://pubchem.ncbi.nlm.nih.gov/compound/73188125	JZHUDBMUACQLEB-UHFFFAOYSA-N	CC1CN=C2NC(N)NC(=O)C2=N1
181.091	30	181.096	6-Methyltetrahydropterin	C7H11N5O	942-41-6		http://www.hmdb.ca/metabolites/HMDB0002249		https://metlin.scripps.edu/metabo_info.php?molid=6572	https://pubchem.ncbi.nlm.nih.gov/compound/3124	HWOZEJJVUCALGB-UHFFFAOYSA-N	CC1CNC2=C(N1)C(=O)N=C(N)N2
181.091	37	181.098	Pyridostigmine	C9H13N2O2	155-97-5	http://www.genome.jp/dbget-bin/www_bget?cpd:C07410	http://www.hmdb.ca/metabolites/HMDB0014685		https://metlin.scripps.edu/metabo_info.php?molid=2199	https://pubchem.ncbi.nlm.nih.gov/compound/4991	RVOLLAQWKVFTGE-UHFFFAOYSA-N	CN(C)C(=O)OC1=C[N+](C)=CC=C1
237.079	1	237.08	Ambazone	C8H11N7S			http://www.hmdb.ca/metabolites/HMDB0248279			https://pubchem.ncbi.nlm.nih.gov/compound/1549158	ANZIOUQAFBXNHU-UHFFFAOYSA-N	NC(N)=NNC1=CC=C(C=C1)N=NC(N)=S
237.079	2	237.079	2,3-Bis(p-hydroxyphenyl)acrylonitrile	C15H11NO2		http://www.genome.jp/dbget-bin/www_bget?cpd:C14903			https://metlin.scripps.edu/metabo_info.php?molid=70405	https://pubchem.ncbi.nlm.nih.gov/compound/6303362	UAUCPJKNJJZFOE-UKTHLTGXSA-N	N#C/C(=C\c1ccc(O)cc1)c1ccc(O)cc1
237.079	2	237.079	N-Benzylphthalimide	C15H11NO2	2142-01-0	http://www.genome.jp/dbget-bin/www_bget?cpd:C14263			https://metlin.scripps.edu/metabo_info.php?molid=69922	https://pubchem.ncbi.nlm.nih.gov/compound/75059	WITXFYCLPDFRNM-UHFFFAOYSA-N	O=C1c2ccccc2C(=O)N1Cc1ccccc1
237.079	2	237.079	Viridicatin	C15H11NO2	129-24-8					https://pubchem.ncbi.nlm.nih.gov/compound/67206	QSRVMXWVVMILDI-UHFFFAOYSA-N	c1ccc2c(c1)[nH]c(=O)c(c2c1ccccc1)O
237.079	2	237.079	2,4-Diphenyl-1,3-oxazol-5(4h)-one	C15H11NO2			http://www.hmdb.ca/metabolites/HMDB0245736			https://pubchem.ncbi.nlm.nih.gov/compound/223025	IEJPPSMHUUQABK-UHFFFAOYSA-N	O=C1OC(=NC1C1=CC=CC=C1)C1=CC=CC=C1
237.079	2	237.079	1-Amino-2-methylanthraquinone	C15H11NO2	82-28-0	http://www.genome.jp/dbget-bin/www_bget?cpd:C19320	http://www.hmdb.ca/metabolites/HMDB0243816		https://metlin.scripps.edu/metabo_info.php?molid=73030	https://pubchem.ncbi.nlm.nih.gov/compound/6702	ZLCUIOWQYBYEBG-UHFFFAOYSA-N	CC1=C(N)C2=C(C=C1)C(=O)C1=CC=CC=C1C2=O
237.079	12	237.077	Dicrotophos	C8H16NO5P	141-66-2	http://www.genome.jp/dbget-bin/www_bget?cpd:C18656			https://metlin.scripps.edu/metabo_info.php?molid=72442	https://pubchem.ncbi.nlm.nih.gov/compound/5371560	VEENJGZXVHKXNB-VOTSOKGWSA-N	COP(=O)(OC)O/C(C)=C/C(=O)N(C)C
237.079	12	237.077	2-Amino-4-(phosphonomethyl)hept-3-enoic acid	C8H16NO5P			http://www.hmdb.ca/metabolites/HMDB0243638			https://pubchem.ncbi.nlm.nih.gov/compound/114756	ZEFQYTSQDVUMEU-UHFFFAOYSA-N	CCCC(CP(O)(O)=O)=CC(N)C(O)=O
237.079	12	237.077	3-(Dimethylamino)-1-methyl-3-oxoprop-1-enyl dimethyl phosphate	C8H16NO5P			http://www.hmdb.ca/metabolites/HMDB0247794			https://pubchem.ncbi.nlm.nih.gov/compound/8854	VEENJGZXVHKXNB-UHFFFAOYSA-N	COP(=O)(OC)OC(C)=CC(=O)N(C)C
237.079	12	237.077	(E)-(4-Amino-5-ethoxy-2-methyl-5-oxopent-2-en-1-yl)phosphonic acid	C8H16NO5P			http://www.hmdb.ca/metabolites/HMDB0249854			https://pubchem.ncbi.nlm.nih.gov/compound/107831	OKDOWCKDTWNRCB-UHFFFAOYSA-N	CCOC(=O)C(N)C=C(C)CP(O)(O)=O
237.079	14	237.076	4-Azido-7-phenylpyrazolo[1,5-a][1,3,5]triazine	C11H7N7			http://www.hmdb.ca/metabolites/HMDB0246373			https://pubchem.ncbi.nlm.nih.gov/compound/124311	RUWSENLDRHPJHT-UHFFFAOYSA-N	[N-]=[N+]=NC1=NC=NC2=CC(=NN12)C1=CC=CC=C1
237.079	22	237.085	Glycolyl-D-mannosamine	C8H15NO7		http://www.genome.jp/dbget-bin/www_bget?cpd:C03521			https://metlin.scripps.edu/metabo_info.php?molid=65993	https://pubchem.ncbi.nlm.nih.gov/compound/440036	KSWRTSFNOKOHBE-BIAPBZAGSA-N	O=C(CO)N[C@@H]1[C@@H](O)O[C@H](CO)[C@@H](O)[C@@H]1O
237.079	22	237.085	N-Glycolyl-D-glucosamine	C8H15NO7		http://www.genome.jp/dbget-bin/www_bget?cpd:C03146			https://metlin.scripps.edu/metabo_info.php?molid=65915	https://pubchem.ncbi.nlm.nih.gov/compound/439921	KSWRTSFNOKOHBE-PNAXYBNRSA-N	O=C(CO)N[C@H]1[C@H](O)O[C@H](CO)[C@@H](O)[C@@H]1O
237.079	22	237.085	N-Acetyl-D-glucosaminate	C8H15NO7		http://www.genome.jp/dbget-bin/www_bget?cpd:C01133			https://metlin.scripps.edu/metabo_info.php?molid=65562	https://pubchem.ncbi.nlm.nih.gov/compound/439414	LZKNVSNNPRQZJB-DBRKOABJSA-N	CC(=O)N[C@@H](C(=O)O)[C@@H](O)[C@H](O)[C@H](O)CO
237.079	22	237.085	Fructoseglycine	C8H15NO7			http://www.hmdb.ca/metabolites/HMDB0060278			https://pubchem.ncbi.nlm.nih.gov/compound/3081391	YGUYJMQMTNJNFS-LPBLVHEISA-N	[H][C@@](O)(CO)[C@@]([H])(O)[C@]([H])(O)C(=O)CNCC(O)=O
237.079	22	237.085	N-(1-Deoxy-1-fructosyl)glycine	C8H15NO7			http://www.hmdb.ca/metabolites/HMDB0037848		https://metlin.scripps.edu/metabo_info.php?molid=92656	https://pubchem.ncbi.nlm.nih.gov/compound/131752250	UKKRCTOBKMVJGX-STUHELBRSA-N	OC[C@H]1OC(O)(CNCC(O)=O)[C@@H](O)[C@@H]1O
237.079	23	237.085	8-Amino-3,8-dideoxy-D-manno-octulosonate	C8H15NO7		http://www.genome.jp/dbget-bin/www_bget?cpd:C21333					GOPKKCUKKPELKY-XMABDTGBSA-N	NC[C@@H](O)[C@H]1OC(O)(C(=O)O)C[C@@H](O)[C@H]1O
237.079	26	237.086	8-[(Aminomethyl)sulfanyl]-6-sulfanyloctanoic acid	C9H19NO2S2			http://www.hmdb.ca/metabolites/HMDB0013639			https://pubchem.ncbi.nlm.nih.gov/compound/53481912	YNZQCBXDUUGFIX-UHFFFAOYSA-N	NCSCCC(S)CCCCC(O)=O	http://www.genome.jp/kegg-bin/show_pathway?map00260	http://www.genome.jp/kegg-bin/show_pathway?map00910
237.079	28	237.086	Biopterin	C9H11N5O3	22150-76-1	http://www.genome.jp/dbget-bin/www_bget?cpd:C06313	http://www.hmdb.ca/metabolites/HMDB0251210		https://metlin.scripps.edu/metabo_info.php?molid=247	https://pubchem.ncbi.nlm.nih.gov/compound/2380	LHQIJBMDNUYRAM-UHFFFAOYSA-N	CC(O)C(O)C1=CN=C2N=C(N)NC(=O)C2=N1	http://www.genome.jp/kegg-bin/show_pathway?map00790	http://www.genome.jp/kegg-bin/show_pathway?map01100	http://www.genome.jp/kegg-bin/show_pathway?map01240
237.079	28	237.086	2-Amino-6-(2-hydroxypropanoyl)-2,3-dihydro-1H-pteridin-4-one	C9H11N5O3			http://www.hmdb.ca/metabolites/HMDB0257758			https://pubchem.ncbi.nlm.nih.gov/compound/53882095	HKMZFFKYICNCJQ-UHFFFAOYSA-N	CC(O)C(=O)C1=CN=C2NC(N)NC(=O)C2=N1
237.079	28	237.086	Primapterin	C9H11N5O3	2582-88-9		http://www.hmdb.ca/metabolites/HMDB0002263		https://metlin.scripps.edu/metabo_info.php?molid=6581	https://pubchem.ncbi.nlm.nih.gov/compound/5488923	LNXRKRFGNHXANN-UHFFFAOYSA-N	CC(O)C(O)C1=CN=C2C(=O)N=C(N)NC2=N1
237.079	28	237.086	Dyspropterin	C9H11N5O3	89687-39-8	http://www.genome.jp/dbget-bin/www_bget?cpd:C03684	http://www.hmdb.ca/metabolites/HMDB0001195		https://metlin.scripps.edu/metabo_info.php?molid=6071	https://pubchem.ncbi.nlm.nih.gov/compound/128973	WBJZXBUVECZHCE-UHFFFAOYSA-N	CC(=O)C(=O)C1CNC2=C(N1)C(=O)NC(N)=N2	http://www.genome.jp/kegg-bin/show_pathway?map00790	http://www.genome.jp/kegg-bin/show_pathway?map01100	http://www.genome.jp/kegg-bin/show_pathway?map01240
237.079	28	237.086	D-Biopterin	C9H11N5O3			http://www.hmdb.ca/metabolites/HMDB0000468		https://metlin.scripps.edu/metabo_info.php?molid=5606	https://pubchem.ncbi.nlm.nih.gov/compound/445040	LHQIJBMDNUYRAM-AWFVSMACSA-N	C[C@@H](O)[C@@H](O)C1=CNC2=NC(N)=NC(=O)C2=N1
237.079	28	237.086	Deoxyeritadenine	C9H11N5O3			http://www.hmdb.ca/metabolites/HMDB0029928		https://metlin.scripps.edu/metabo_info.php?molid=86593	https://pubchem.ncbi.nlm.nih.gov/compound/5318134	NWPWVFAEENVVJM-UHFFFAOYSA-N	NC1=C2N=CN(CCC(O)C(O)=O)C2=NC=N1
237.079	28	237.086	Sepiapterin	C9H11N5O3	17094-01-8	http://www.genome.jp/dbget-bin/www_bget?cpd:C00835	http://www.hmdb.ca/metabolites/HMDB0000238		https://metlin.scripps.edu/metabo_info.php?molid=62978	https://pubchem.ncbi.nlm.nih.gov/compound/65253	VPVOXUSPXFPWBN-VKHMYHEASA-N	C[C@H](O)C(=O)C1=NC2=C(NC1)NC(N)=NC2=O	http://www.genome.jp/kegg-bin/show_pathway?map00790	http://www.genome.jp/kegg-bin/show_pathway?map01100
237.079	28	237.086	Orinapterin	C9H11N5O3			http://www.hmdb.ca/metabolites/HMDB0000817		https://metlin.scripps.edu/metabo_info.php?molid=5781	https://pubchem.ncbi.nlm.nih.gov/compound/12646210	LHQIJBMDNUYRAM-BBIVZNJYSA-N	C[C@H](O)[C@@H](O)C1=NC2=C(NC(N)=NC2=O)N=C1
235.06	2	235.059	2,4,6-Trimethyl-3,5-dinitrobenzonitrile	C10H9N3O4					https://metlin.scripps.edu/metabo_info.php?molid=34473
235.06	13	235.063	Asparaginyl-Cysteine	C7H13N3O4S			http://www.hmdb.ca/metabolites/HMDB0028728		https://metlin.scripps.edu/metabo_info.php?molid=85643	https://pubchem.ncbi.nlm.nih.gov/compound/18218178	TWXZVVXRRRRSLT-IMJSIDKUSA-N	N[C@@H](CC(N)=O)C(=O)N[C@@H](CS)C(O)=O
235.06	13	235.063	Cysteinyl-Asparagine	C7H13N3O4S			http://www.hmdb.ca/metabolites/HMDB0028770		https://metlin.scripps.edu/metabo_info.php?molid=85684	https://pubchem.ncbi.nlm.nih.gov/compound/18218192	AYKQJQVWUYEZNU-UHFFFAOYSA-N	NC(CS)C(O)=NC(CC(O)=N)C(O)=O
235.06	13	235.063	Gemsa	C7H13N3O4S			http://www.hmdb.ca/metabolites/HMDB0247390			https://pubchem.ncbi.nlm.nih.gov/compound/3464	VKVCLXDFOQQABP-UHFFFAOYSA-N	NC(N)=NCCSC(CC(O)=O)C(O)=O
235.06	13	235.063	Gly Cys Gly	C7H13N3O4S					https://metlin.scripps.edu/metabo_info.php?molid=18113
235.06	13	235.063	Cys Gly Gly	C7H13N3O4S					https://metlin.scripps.edu/metabo_info.php?molid=21077
235.06	13	235.063	Gly Gly Cys	C7H13N3O4S					https://metlin.scripps.edu/metabo_info.php?molid=22642
235.06	13	235.063	Asn Cys	C7H13N3O4S					https://metlin.scripps.edu/metabo_info.php?molid=23835
235.06	13	235.063	Cys Asn	C7H13N3O4S					https://metlin.scripps.edu/metabo_info.php?molid=23961
235.06	30	235.067	Carboxin	C12H13NO2S	5234-68-4	http://www.genome.jp/dbget-bin/www_bget?cpd:C11255	http://www.hmdb.ca/metabolites/HMDB0249648		https://metlin.scripps.edu/metabo_info.php?molid=68941	https://pubchem.ncbi.nlm.nih.gov/compound/21307	GYSSRZJIHXQEHQ-UHFFFAOYSA-N	CC1=C(SCCO1)C(=O)NC1=CC=CC=C1
234.057	2	234.057	3-(4'-methylthio)butylmalate	C9H14O5S			http://www.hmdb.ca/metabolites/HMDB0304107			https://pubchem.ncbi.nlm.nih.gov/compound/44237164	ZIZLDVKLMYVMNX-UHFFFAOYSA-L	CSCCCCC(C(O)C([O-])=O)C([O-])=O
234.057	2	234.057	2-(4'-methylthio)butylmalate	C9H14O5S			http://www.hmdb.ca/metabolites/HMDB0304051			https://pubchem.ncbi.nlm.nih.gov/compound/44237181	MHYITDUVXNMMNZ-UHFFFAOYSA-L	CSCCCCC(O)(CC([O-])=O)C([O-])=O
234.057	17	234.053	6,8-dihydroxy-3-(2-oxopropyl)-isocoumarin	C12H10O5						https://pubchem.ncbi.nlm.nih.gov/compound/102304306	ASXQQFFJWJUYLO-UHFFFAOYSA-N	C(C1=CC=2C(C(O1)=O)=C(C=C(C2)O)O)C(C)=O
234.057	17	234.053	7-Hydroxy-2-methyl-4-oxo-4H-1-benzopyran-5-acetic acid	C12H10O5			http://www.hmdb.ca/metabolites/HMDB0040408		https://metlin.scripps.edu/metabo_info.php?molid=94917	https://pubchem.ncbi.nlm.nih.gov/compound/14429402	AWGUDSPRBOCEJK-UHFFFAOYSA-N	CC1=CC(=O)C2=C(O1)C=C(O)C=C2CC(O)=O
234.057	17	234.053	7-Acetoxy-6-methoxycoumarin	C12H10O5			http://www.hmdb.ca/metabolites/HMDB0034345		https://metlin.scripps.edu/metabo_info.php?molid=89864	https://pubchem.ncbi.nlm.nih.gov/compound/9991610	HYCLWDHZALFLJV-UHFFFAOYSA-N	COC1=C(OC(C)=O)C=C2OC(=O)C=CC2=C1
234.057	17	234.053	4-(hydroxymethyl)-2-oxo-2H-chromen-7-yl acetate	C12H10O5			http://www.hmdb.ca/metabolites/HMDB0136751			https://pubchem.ncbi.nlm.nih.gov/compound/49845256	UWMRMIGAWCOVMG-UHFFFAOYSA-N	CC(=O)OC1=CC2=C(C=C1)C(CO)=CC(=O)O2
234.057	17	234.053	6-hydroxy-4-methyl-2-oxo-2H-chromen-7-yl acetate	C12H10O5			http://www.hmdb.ca/metabolites/HMDB0136750			https://pubchem.ncbi.nlm.nih.gov/compound/45489841	CQGSHLMBMVXGKB-UHFFFAOYSA-N	CC(=O)OC1=C(O)C=C2C(C)=CC(=O)OC2=C1
234.057	17	234.053	Armillarisin A	C12H10O5			http://www.hmdb.ca/metabolites/HMDB0248606			https://pubchem.ncbi.nlm.nih.gov/compound/5320192	XVZWWNMZVZWQKU-UHFFFAOYSA-N	CC(=O)C1=CC2=C(CO)C=C(O)C=C2OC1=O
234.057	17	234.053	4-methyl-2-oxo-2H-chromen-7-yl 2-hydroxyacetate	C12H10O5			http://www.hmdb.ca/metabolites/HMDB0136754			https://pubchem.ncbi.nlm.nih.gov/compound/131839401	NJBKBNXVUZMYPS-UHFFFAOYSA-N	CC1=CC(=O)OC2=C1C=CC(OC(=O)CO)=C2
234.057	17	234.053	8-hydroxy-4-methyl-2-oxo-2H-chromen-7-yl acetate	C12H10O5			http://www.hmdb.ca/metabolites/HMDB0136752			https://pubchem.ncbi.nlm.nih.gov/compound/131839400	KEXKBZJUPRCVCM-UHFFFAOYSA-N	CC(=O)OC1=C(O)C2=C(C=C1)C(C)=CC(=O)O2
234.057	17	234.053	5-hydroxy-4-methyl-2-oxo-2H-chromen-7-yl acetate	C12H10O5			http://www.hmdb.ca/metabolites/HMDB0136753			https://pubchem.ncbi.nlm.nih.gov/compound/85801965	VVQZYQKYRJOPQE-UHFFFAOYSA-N	CC(=O)OC1=CC(O)=C2C(C)=CC(=O)OC2=C1
234.057	17	234.053	3-(4-methoxy-1-benzofuran-5-yl)-3-oxopropanoic acid	C12H10O5			http://www.hmdb.ca/metabolites/HMDB0129372			https://pubchem.ncbi.nlm.nih.gov/compound/131835628	IEPNGHJZYHRSLD-UHFFFAOYSA-N	COC1=C(C=CC2=C1C=CO2)C(=O)CC(O)=O
234.057	17	234.053	cis-3-(6-Hydroxy-7-methoxy-5-benzofuranyl)acrylic acid	C12H10O5	64955-46-0				https://metlin.scripps.edu/metabo_info.php?molid=1203
234.057	17	234.053	7H-Furo[3,2-g][1]benzopyran-7-one, 2,3-dihydro-2-hydroxy-9-methoxy-	C12H10O5	66510-32-5				https://metlin.scripps.edu/metabo_info.php?molid=1207
234.057	17	234.053	Anhydrobrazilic Acid	C12H10O5					https://metlin.scripps.edu/metabo_info.php?molid=43627
234.057	17	234.053	2-Hydroxy-6-oxo-6-(2-hydroxyphenyl)-hexa-2,4-dienoate	C12H10O5		http://www.genome.jp/dbget-bin/www_bget?cpd:C07731			https://metlin.scripps.edu/metabo_info.php?molid=66732	https://pubchem.ncbi.nlm.nih.gov/compound/135398753	MWGXDZHCLRMDFE-TZFLZTJBSA-N	O=C(O)/C(O)=C\C=C/C(=O)c1ccccc1O	http://www.genome.jp/kegg-bin/show_pathway?map01120	http://www.genome.jp/kegg-bin/show_pathway?map01220	http://www.genome.jp/kegg-bin/show_pathway?map01100	http://www.genome.jp/kegg-bin/show_pathway?map00621
234.057	17	234.053	2-O,3-Dimethylflaviolin	C12H10O5		http://www.genome.jp/dbget-bin/www_bget?cpd:C21001					MMVQTVRCJUHCSV-UHFFFAOYSA-N	COC1=C(C)C(=O)c2c(O)cc(O)cc2C1=O
234.057	28	234.05	Benzo[b]naphtho[2,1-d]thiophene	C16H10S	239-35-0	http://www.genome.jp/dbget-bin/www_bget?cpd:C20124			https://metlin.scripps.edu/metabo_info.php?molid=73542		YEUHHUCOSQOCIX-UHFFFAOYSA-N	c1ccc2c(c1)ccc1c3ccccc3sc21
234.057	31	234.064	2-{[hydroxy(6-hydroxy-1H-indol-3-yl)methylidene]amino}acetic acid	C11H10N2O4			http://www.hmdb.ca/metabolites/HMDB0134942			https://pubchem.ncbi.nlm.nih.gov/compound/131838622	DDYKMDUGOAVXCE-UHFFFAOYSA-N	OC(=O)CN=C(O)C1=CNC2=C1C=CC(O)=C2
234.057	31	234.064	2-{[hydroxy(4-hydroxy-1H-indol-3-yl)methylidene]amino}acetic acid	C11H10N2O4			http://www.hmdb.ca/metabolites/HMDB0134948			https://pubchem.ncbi.nlm.nih.gov/compound/71594763	UVXQRSXJRVLVPX-UHFFFAOYSA-N	OC(=O)CN=C(O)C1=CNC2=C1C(O)=CC=C2
234.057	31	234.064	2-{[hydroxy(7-hydroxy-1H-indol-3-yl)methylidene]amino}acetic acid	C11H10N2O4			http://www.hmdb.ca/metabolites/HMDB0134945			https://pubchem.ncbi.nlm.nih.gov/compound/131838625	FJCNFDVCHKLFIH-UHFFFAOYSA-N	OC(=O)CN=C(O)C1=CNC2=C1C=CC=C2O
234.057	31	234.064	2-{[hydroxy(5-hydroxy-1H-indol-3-yl)methylidene]amino}acetic acid	C11H10N2O4			http://www.hmdb.ca/metabolites/HMDB0134939			https://pubchem.ncbi.nlm.nih.gov/compound/131838619	QHAVMYGKSRARTE-UHFFFAOYSA-N	OC(=O)CN=C(O)C1=CNC2=C1C=C(O)C=C2
234.057	31	234.064	1,8-Naphthyridine-3-carboxylic acid, 1-ethyl-1,4-dihydro-7-hydroxy-4-oxo-	C11H10N2O4	54563-35-8				https://metlin.scripps.edu/metabo_info.php?molid=1413
249.052	9	249.054	Cysteinyl-Glutamate	C8H13N2O5S			http://www.hmdb.ca/metabolites/HMDB0028774			https://pubchem.ncbi.nlm.nih.gov/compound/18218194	BUXAPSQPMALTOY-UHFFFAOYSA-N	NC(CS)C(=O)NC(CCC(O)=O)C(O)=O
249.052	15	249.048	2-[(2S)-2-Amino-3-carboxypropanoyl]oxybutanedioic acid	C8H11NO8			http://www.hmdb.ca/metabolites/HMDB0258136				OESVYSFFIRLOIJ-UHFFFAOYSA-N	NC(CC(O)=O)C(=O)OC(CC(O)=O)C(O)=O
249.052	20	249.057	Sulfapyridine	C11H11N3O2S	144-83-2		http://www.hmdb.ca/metabolites/HMDB0015028		https://metlin.scripps.edu/metabo_info.php?molid=2552	https://pubchem.ncbi.nlm.nih.gov/compound/5336	GECHUMIMRBOMGK-UHFFFAOYSA-N	NC1=CC=C(C=C1)S(=O)(=O)NC1=CC=CC=N1
249.052	20	249.057	Pyridinin	C11H11N3O2S			http://www.hmdb.ca/metabolites/HMDB0256968			https://pubchem.ncbi.nlm.nih.gov/compound/79398	XVMSFILGAMDHEY-UHFFFAOYSA-N	NC1=CC=C(C=C1)S(=O)(=O)C1=NC=C(N)C=C1
247.034	26	247.04	3-Chlorosalicylanilide	C13H10ClNO2		http://www.genome.jp/dbget-bin/www_bget?cpd:C11290			https://metlin.scripps.edu/metabo_info.php?molid=68963	https://pubchem.ncbi.nlm.nih.gov/compound/443106	GOCQZGNVXYJCIZ-UHFFFAOYSA-N	O=C(Nc1ccccc1)c1cccc(Cl)c1O
247.034	36	247.025	Methyl paraoxon	C8H10NO6P			http://www.hmdb.ca/metabolites/HMDB0254657			https://pubchem.ncbi.nlm.nih.gov/compound/13708	BAFQDKPJKOLXFZ-UHFFFAOYSA-N	COP(=O)(OC)OC1=CC=C(C=C1)N(=O)=O
247.034	36	247.025	Pyridoxal 5'-phosphate	C8H10NO6P	54-47-7	http://www.genome.jp/dbget-bin/www_bget?cpd:C00018	http://www.hmdb.ca/metabolites/HMDB0001491		https://metlin.scripps.edu/metabo_info.php?molid=235	https://pubchem.ncbi.nlm.nih.gov/compound/1051	NGVDGCNFYWLIFO-UHFFFAOYSA-N	CC1=NC=C(COP(O)(O)=O)C(C=O)=C1O	http://www.genome.jp/kegg-bin/show_pathway?map00260	http://www.genome.jp/kegg-bin/show_pathway?map00350	http://www.genome.jp/kegg-bin/show_pathway?map00270	http://www.genome.jp/kegg-bin/show_pathway?map00410	http://www.genome.jp/kegg-bin/show_pathway?map00340	http://www.genome.jp/kegg-bin/show_pathway?map00380	http://www.genome.jp/kegg-bin/show_pathway?map00250	http://www.genome.jp/kegg-bin/show_pathway?map00910	http://www.genome.jp/kegg-bin/show_pathway?map00330	http://www.genome.jp/kegg-bin/show_pathway?map00670	http://www.genome.jp/kegg-bin/show_pathway?map00310	http://www.genome.jp/kegg-bin/show_pathway?map00360	http://www.genome.jp/kegg-bin/show_pathway?map00860	http://www.genome.jp/kegg-bin/show_pathway?map00640	http://www.genome.jp/kegg-bin/show_pathway?map00500	http://www.genome.jp/kegg-bin/show_pathway?map00430	http://www.genome.jp/kegg-bin/show_pathway?map00280	http://www.genome.jp/kegg-bin/show_pathway?map00450	http://www.genome.jp/kegg-bin/show_pathway?map00750	http://www.genome.jp/kegg-bin/show_pathway?map00730	http://www.genome.jp/kegg-bin/show_pathway?map01100	http://www.genome.jp/kegg-bin/show_pathway?map04977	http://www.genome.jp/kegg-bin/show_pathway?map01240
247.034	37	247.043	Emtricitabine	C8H10FN3O3S	143491-57-0	http://www.genome.jp/dbget-bin/www_bget?cpd:C12599	http://www.hmdb.ca/metabolites/HMDB0015017		https://metlin.scripps.edu/metabo_info.php?molid=69459	https://pubchem.ncbi.nlm.nih.gov/compound/60877	XQSPYNMVSIKCOC-NTSWFWBYSA-N	NC1=NC(=O)N(C=C1F)[C@@H]1CS[C@H](CO)O1
247.034	37	247.043	ent-Emtricitabine	C8H10FN3O3S			http://www.hmdb.ca/metabolites/HMDB0251822			https://pubchem.ncbi.nlm.nih.gov/compound/9837769	XQSPYNMVSIKCOC-UHFFFAOYSA-N	NC1=NC(=O)N(C=C1F)C1CSC(CO)O1
656.28	34	656.258	Leurubicin	C33H40N2O12			http://www.hmdb.ca/metabolites/HMDB0254043			https://pubchem.ncbi.nlm.nih.gov/compound/3608363	HROXIDVVXKDCBD-UHFFFAOYSA-N	COC1=CC=CC2=C1C(=O)C1=C(C(O)=C3CC(O)(CC(OC4CC(NC(=O)C(N)CC(C)C)C(O)C(C)O4)C3=C1O)C(=O)CO)C2=O
656.28	39	656.306	Riboflavine 2',3',4',5'-tetrabutanoate	C33H44N4O10	752-56-7		http://www.hmdb.ca/metabolites/HMDB0034433		https://metlin.scripps.edu/metabo_info.php?molid=89935	https://pubchem.ncbi.nlm.nih.gov/compound/5065	MJNIWUJSIGSWKK-UHFFFAOYSA-N	CCCC(=O)OCC(OC(=O)CCC)C(OC(=O)CCC)C(CN1C2=C(C=C(C)C(C)=C2)N=C2C(=O)NC(=O)N=C12)OC(=O)CCC
264.04	5	264.039	Sinalbin B	C12H12N2OS2			http://www.hmdb.ca/metabolites/HMDB0036649		https://metlin.scripps.edu/metabo_info.php?molid=91693	https://pubchem.ncbi.nlm.nih.gov/compound/10515775	JCYHQSOLTRRNNC-UHFFFAOYSA-N	CON1C2=C(CN=C(SC)S2)C2=CC=CC=C12
264.04	7	264.042	Frutinone A	C16H8O4		http://www.genome.jp/dbget-bin/www_bget?cpd:C09008			https://metlin.scripps.edu/metabo_info.php?molid=67347	https://pubchem.ncbi.nlm.nih.gov/compound/441965	RFWULRHBGYKEEZ-UHFFFAOYSA-N	O=c1oc2ccccc2c2oc3ccccc3c(=O)c12
264.04	20	264.035	Ethidimuron	C7H12N4O3S2	30043-49-3	http://www.genome.jp/dbget-bin/www_bget?cpd:C19092			https://metlin.scripps.edu/metabo_info.php?molid=72834	https://pubchem.ncbi.nlm.nih.gov/compound/91596	KCOCSOWTADCKOL-UHFFFAOYSA-N	CCS(=O)(=O)c1nnc(N(C)C(=O)NC)s1
264.04	20	264.046	(1R,2R)-3-[(1,2-Dihydro-2-hydroxy-1-naphthalenyl)thio]-2-oxopropanoic acid	C13H12O4S		http://www.genome.jp/dbget-bin/www_bget?cpd:C14799			https://metlin.scripps.edu/metabo_info.php?molid=70331	https://pubchem.ncbi.nlm.nih.gov/compound/11954050	QXVZFNDFYUXZBW-ZYHUDNBSSA-N	O=C(O)C(=O)CS[C@@H]1c2ccccc2C=C[C@H]1O	http://www.genome.jp/kegg-bin/show_pathway?map00980
264.04	29	264.048	tri-glyceride	C9H12O9			http://www.hmdb.ca/metabolites/HMDB0259133			https://pubchem.ncbi.nlm.nih.gov/compound/129631760	JQPUZFQXVWGXAZ-UHFFFAOYSA-N	OCC1OC(=O)C(CO)OC(=O)C(CO)OC1=O
264.04	34	264.031	Raluridine	C9H10ClFN2O4			http://www.hmdb.ca/metabolites/HMDB0257101			https://pubchem.ncbi.nlm.nih.gov/compound/60708	WKVDSZYIGHLONN-UHFFFAOYSA-N	OCC1OC(CC1F)N1C=C(Cl)C(=O)NC1=O
264.04	35	264.05	Furagin	C10H8N4O5			http://www.hmdb.ca/metabolites/HMDB0252536			https://pubchem.ncbi.nlm.nih.gov/compound/146690	DECBQELQORZLLP-UHFFFAOYSA-N	[O-][N+](=O)C1=CC=C(O1)C=CC=NN1CC(=O)NC1=O
264.04	38	264.03	3-Methoxy-4-hydroxyphenylethyleneglycol sulfate	C9H12O7S	3415-67-6		http://www.hmdb.ca/metabolites/HMDB0000559		https://metlin.scripps.edu/metabo_info.php?molid=1596	https://pubchem.ncbi.nlm.nih.gov/compound/4183	WUFPNASKMLJSND-UHFFFAOYSA-N	COC1=C(OS(O)(=O)=O)C=CC(=C1)C(O)CO
264.04	38	264.03	3-Methoxy-4-Hydroxyphenylglycol sulfate	C9H12O7S			http://www.hmdb.ca/metabolites/HMDB0003332		https://metlin.scripps.edu/metabo_info.php?molid=6889	https://pubchem.ncbi.nlm.nih.gov/compound/3035420	SBKADJXSGGTEPN-UHFFFAOYSA-N	COC1=C(O)C=CC(=C1)C(CO)OS(O)(=O)=O
266.051	12	266.047	5-Hydroxysulfadiazine	C10H10N4O3S	70800-61-2				https://metlin.scripps.edu/metabo_info.php?molid=2441
266.051	15	266.055	Methoxybrassinin	C12H14N2OS2	105748-60-5	http://www.genome.jp/dbget-bin/www_bget?cpd:C08506	http://www.hmdb.ca/metabolites/HMDB0033351		https://metlin.scripps.edu/metabo_info.php?molid=67028	https://pubchem.ncbi.nlm.nih.gov/compound/3037463	KFZBENSULWNJKD-UHFFFAOYSA-N	CON1C=C(CNC(=S)SC)C2=C1C=CC=C2
266.051	15	266.055	4-Methoxybrassinin	C12H14N2OS2			http://www.hmdb.ca/metabolites/HMDB0040790		https://metlin.scripps.edu/metabo_info.php?molid=95255	https://pubchem.ncbi.nlm.nih.gov/compound/11010948	JVKOHVNWMQYCIN-UHFFFAOYSA-N	COC1=CC=CC2=C1C(CNC(=S)SC)=CN2
266.051	18	266.046	4-[3-(4-Chlorophenyl)-1,2,4-oxadiazol-5-yl]butanoic acid	C12H11ClN2O3			http://www.hmdb.ca/metabolites/HMDB0246675			https://pubchem.ncbi.nlm.nih.gov/compound/731146	ROMPPAWVATWIKR-UHFFFAOYSA-N	OC(=O)CCCC1=NC(=NO1)C1=CC=C(Cl)C=C1
266.051	24	266.057	Fenobam	C11H11ClN4O2			http://www.hmdb.ca/metabolites/HMDB0252204			https://pubchem.ncbi.nlm.nih.gov/compound/135413554	DWPQODZAOSWNHB-UHFFFAOYSA-N	CN1CC(=O)N=C1NC(=O)NC1=CC(Cl)=CC=C1
266.051	24	266.057	1-(3-Chlorophenyl)-3-(4-hydroxy-1-methylimidazol-2-yl)urea	C11H11ClN4O2			http://www.hmdb.ca/metabolites/HMDB0260231			https://pubchem.ncbi.nlm.nih.gov/compound/24868342	XSGFZVPHOUBKKN-UHFFFAOYSA-N	CN1C=C(O)N=C1NC(=O)NC1=CC(Cl)=CC=C1
266.051	27	266.058	Phenanthrene-4,5-dicarboxylate	C16H10O4	5462-82-8	http://www.genome.jp/dbget-bin/www_bget?cpd:C18252			https://metlin.scripps.edu/metabo_info.php?molid=72096	https://pubchem.ncbi.nlm.nih.gov/compound/95075	RAGXPRCIICFJIK-UHFFFAOYSA-N	O=C(O)c1cccc2ccc3cccc(C(=O)O)c3c12	http://www.genome.jp/kegg-bin/show_pathway?map00624	http://www.genome.jp/kegg-bin/show_pathway?map01120
266.051	30	266.043	2-O-p-Coumaroyltartronic acid	C12H10O7			http://www.hmdb.ca/metabolites/HMDB0032956		https://metlin.scripps.edu/metabo_info.php?molid=88855	https://pubchem.ncbi.nlm.nih.gov/compound/92012255	RWROLZXFRYSDLG-ZZXKWVIFSA-N	OC(=O)C(OC(=O)\C=C\C1=CC=C(O)C=C1)C(O)=O
266.051	30	266.043	Echinochrome A	C12H10O7			http://www.hmdb.ca/metabolites/HMDB0251689			https://pubchem.ncbi.nlm.nih.gov/compound/135457951	DNRFNICCPHGYAX-UHFFFAOYSA-N	CCC1=C(O)C(O)=C2C(=O)C(O)=C(O)C(=O)C2=C1O
296.056	4	296.055	(R)-4'-phosphonatopantothenate(3-)	C9H15NO8P						https://pubchem.ncbi.nlm.nih.gov/compound/16755653	XHFVGHPGDLDEQO-ZETCQYMHSA-K	CC(C)(COP(O)(O)=O)C(O)C(O)=NCCC(O)=O
296.056	11	296.053	Mono-trans-p-coumaroylmesotartaric acid	C13H12O8	27174-06-7				https://metlin.scripps.edu/metabo_info.php?molid=86490
296.056	11	296.053	Phaseolic acid	C13H12O8		http://www.genome.jp/dbget-bin/www_bget?cpd:C10483			https://metlin.scripps.edu/metabo_info.php?molid=68356	https://pubchem.ncbi.nlm.nih.gov/compound/5281786	PMKQSEYPLQIEAY-YWNRKNDBSA-N	O=C(O)C[C@H](OC(=O)/C=C/c1ccc(O)c(O)c1)C(=O)O
296.056	11	296.053	cis-Coutaric acid	C13H12O8			http://www.hmdb.ca/metabolites/HMDB0034620		https://metlin.scripps.edu/metabo_info.php?molid=90083	https://pubchem.ncbi.nlm.nih.gov/compound/69968525	INYJZRKTYXTZHP-UTCJRWHESA-N	OC(C(OC(=O)\C=C/C1=CC=C(O)C=C1)C(O)=O)C(O)=O
296.056	11	296.053	Caffeoylmalic acid	C13H12O8			http://www.hmdb.ca/metabolites/HMDB0029318			https://pubchem.ncbi.nlm.nih.gov/compound/6124299	PMKQSEYPLQIEAY-DUXPYHPUSA-N	OC(=O)CC(OC(=O)\C=C\C1=CC=C(O)C(O)=C1)C(O)=O
296.056	11	296.053	2-O-Feruloyltartronic acid	C13H12O8			http://www.hmdb.ca/metabolites/HMDB0032957		https://metlin.scripps.edu/metabo_info.php?molid=88856	https://pubchem.ncbi.nlm.nih.gov/compound/131751352	ZWXOJLRXYPVVQY-HWKANZROSA-N	COC1=C(O)C=CC(\C=C\C(=O)OC(C(O)=O)C(O)=O)=C1
296.056	18	296.051	Disulfiram	C10H20N2S4	97-77-8	http://www.genome.jp/dbget-bin/www_bget?cpd:C01692	http://www.hmdb.ca/metabolites/HMDB0014960		https://metlin.scripps.edu/metabo_info.php?molid=2345	https://pubchem.ncbi.nlm.nih.gov/compound/3117	AUZONCFQVSMFAP-UHFFFAOYSA-N	CCN(CC)C(=S)SSC(=S)N(CC)CC
296.056	19	296.062	Trifluridine	C10H11F3N2O5	70-00-8		http://www.hmdb.ca/metabolites/HMDB0014576			https://pubchem.ncbi.nlm.nih.gov/compound/6256	VSQQQLOSPVPRAZ-RRKCRQDMSA-N	OC[C@H]1O[C@H](C[C@@H]1O)N1C=C(C(=O)NC1=O)C(F)(F)F
296.056	19	296.062	Trifluridine	C10H11F3N2O5					https://metlin.scripps.edu/metabo_info.php?molid=43362
296.056	21	296.05	N-Acetyldjenkolic acid	C9H16N2O5S2			http://www.hmdb.ca/metabolites/HMDB0029421		https://metlin.scripps.edu/metabo_info.php?molid=86258	https://pubchem.ncbi.nlm.nih.gov/compound/78061794	KXLLUVVNYPFZTI-UHFFFAOYSA-N	C\C(O)=N\C(CSCSCC(N)C(O)=O)C(O)=O
296.056	27	296.048	Enilconazole	C14H14Cl2N2O	35554-44-0	http://www.genome.jp/dbget-bin/www_bget?cpd:C18739	http://www.hmdb.ca/metabolites/HMDB0031794		https://metlin.scripps.edu/metabo_info.php?molid=72513	https://pubchem.ncbi.nlm.nih.gov/compound/37175	PZBPKYOVPCNPJY-UHFFFAOYSA-N	ClC1=CC(Cl)=C(C=C1)C(CN1C=CN=C1)OCC=C
296.056	30	296.065	N-Methoxyspirobrassinol methyl ether	C13H16N2O2S2			http://www.hmdb.ca/metabolites/HMDB0041059		https://metlin.scripps.edu/metabo_info.php?molid=95492	https://pubchem.ncbi.nlm.nih.gov/compound/10040237	KJSKSCBVIGFOKZ-UHFFFAOYSA-N	COC1N(OC)C2=CC=CC=C2C11CN=C(SC)S1
296.056	33	296.047	1,4-Benzothiazine-O-quinonimine	C12H12N2O5S			http://www.hmdb.ca/metabolites/HMDB0012491			https://pubchem.ncbi.nlm.nih.gov/compound/53481441	NANJICKTJNNTGA-RNFRBKRXSA-N	N[C@H](CC1=CC(=O)C2=N[C@H](CSC2=C1)C(O)=O)C(O)=O
296.056	33	296.046	Octogen	C4H8N8O8			http://www.hmdb.ca/metabolites/HMDB0255911			https://pubchem.ncbi.nlm.nih.gov/compound/17596	UZGLIIJVICEWHF-UHFFFAOYSA-N	O=N(=O)N1CN(CN(CN(C1)N(=O)=O)N(=O)=O)N(=O)=O
261.053	6	261.055	Desmethylflumazenil acid (Ro 15-6877)	C12H8FN3O3	118024-85-4				https://metlin.scripps.edu/metabo_info.php?molid=2729
261.053	7	261.052	Cytochlor	C9H12ClN3O4			http://www.hmdb.ca/metabolites/HMDB0246767			https://pubchem.ncbi.nlm.nih.gov/compound/340558	NGGRGTWYSXYVDK-UHFFFAOYSA-N	NC1=NC(=O)N(C=C1Cl)C1CC(O)C(CO)O1
261.053	7	261.052	Ancitabin hydrochloride	C9H11N3O4.HCl	10212-25-6	http://www.genome.jp/dbget-bin/www_bget?cpd:C13112			https://metlin.scripps.edu/metabo_info.php?molid=44413	https://pubchem.ncbi.nlm.nih.gov/compound/25050	KZOWNALBTMILAP-JBMRGDGGSA-N	Cl.N=c1ccn2c(n1)O[C@H]1[C@H](O)[C@@H](CO)O[C@H]12
261.053	7	261.051	Cyclic-hpmpc	C8H12N3O5P			http://www.hmdb.ca/metabolites/HMDB0250198			https://pubchem.ncbi.nlm.nih.gov/compound/18914028	YXQUGSXUDFTPLL-UHFFFAOYSA-N	NC1=NC(=O)N(CC2COP(O)(=O)CO2)C=C1
261.053	9	261.056	2-[(3-Chlorophenyl)amino]phenylacetic acid	C14H12ClNO2			http://www.hmdb.ca/metabolites/HMDB0259610			https://pubchem.ncbi.nlm.nih.gov/compound/10199122	ZTFVCZLJMNRVHT-UHFFFAOYSA-N	OC(=O)CC1=CC=CC=C1NC1=CC(Cl)=CC=C1
261.053	9	261.056	Cicletanine	C14H12ClNO2			http://www.hmdb.ca/metabolites/HMDB0250233			https://pubchem.ncbi.nlm.nih.gov/compound/54910	CVKNDPRBJVBDSS-UHFFFAOYSA-N	CC1=C(O)C2=C(C=N1)C(OC2)C1=CC=C(Cl)C=C1
261.053	9	261.056	Tolfenamic acid	C14H12ClNO2	13710-19-5		http://www.hmdb.ca/metabolites/HMDB0042043		https://metlin.scripps.edu/metabo_info.php?molid=43504	https://pubchem.ncbi.nlm.nih.gov/compound/610479	YEZNLOUZAIOMLT-UHFFFAOYSA-N	CC1=C(Cl)C=CC=C1NC1=CC=CC=C1C(O)=O
261.053	19	261.048	(4S)-4-Amino-1,3-dioxohexane-1,2,6-tricarboxylic acid	C9H11NO8			http://www.hmdb.ca/metabolites/HMDB0260161			https://pubchem.ncbi.nlm.nih.gov/compound/20029727	RNZCHNWWKFDVGE-UHFFFAOYSA-N	NC(CCC(O)=O)C(=O)C(C(O)=O)C(=O)C(O)=O
261.053	21	261.059	Aminoparathion	C10H16NO3PS	3735-01-1	http://www.genome.jp/dbget-bin/www_bget?cpd:C06605	http://www.hmdb.ca/metabolites/HMDB0001504		https://metlin.scripps.edu/metabo_info.php?molid=6284	https://pubchem.ncbi.nlm.nih.gov/compound/220	XIZOTXGJXSTQDI-UHFFFAOYSA-N	CCOP(=S)(OCC)OC1=CC=C(N)C=C1	http://www.genome.jp/kegg-bin/show_pathway?map00627
261.053	40	261.064	Dehydroxymethylepoxyquinomicin	C13H11NO5			http://www.hmdb.ca/metabolites/HMDB0251110			https://pubchem.ncbi.nlm.nih.gov/compound/9881651	IUOMATKBBPCLFR-UHFFFAOYSA-N	OC1C2OC2C(=O)C=C1NC(=O)C1=CC=CC=C1O
261.053	40	261.064	Oxolinic acid	C13H11NO5	14698-29-4	http://www.genome.jp/dbget-bin/www_bget?cpd:C11342	http://www.hmdb.ca/metabolites/HMDB0255996		https://metlin.scripps.edu/metabo_info.php?molid=44143	https://pubchem.ncbi.nlm.nih.gov/compound/4628	KYGZCKSPAKDVKC-UHFFFAOYSA-N	CCN1C=C(C(O)=O)C(=O)C2=CC3=C(OCO3)C=C12
759.271	7	759.266	Neu5Gca2-6Galß1-4GlcNAcß-Sp	C27H45N5O20	615554-81-9				https://metlin.scripps.edu/metabo_info.php?molid=3617
759.271	7	759.266	Neu5Gca2-3Galß1-4GlcNAcß-Sp	C27H45N5O20	485388-18-9				https://metlin.scripps.edu/metabo_info.php?molid=3615
759.271	7	759.266	Neu5Gca2-3Galß1-3GlcNAcß-Sp	C27H45N5O20	615554-62-6				https://metlin.scripps.edu/metabo_info.php?molid=3616
168.131	0	0	No compounds found for experimental mass 168.1306254 and adduct: M
59.9869	36	59.9847	Carbonate	CO3						https://pubchem.ncbi.nlm.nih.gov/compound/19660	BVKZGUZCCUSVTD-UHFFFAOYSA-L	OC(O)=O
487.261	6	487.258	Y1 Receptor antagonist 1	C28H33N5O3			http://www.hmdb.ca/metabolites/HMDB0259945			https://pubchem.ncbi.nlm.nih.gov/compound/44288112	AOUQZUZEYSDMEZ-UHFFFAOYSA-N	CC(NC(=O)C(CCCN=C(N)N)NC(=O)C(C1=CC=CC=C1)C1=CC=CC=C1)C1=CC=C(O)C=C1
487.261	22	487.272	sPLA2 inhibitor	C31H37NO4			http://www.hmdb.ca/metabolites/HMDB0258434			https://pubchem.ncbi.nlm.nih.gov/compound/3477613	KWLUIYFCMHKLKY-UHFFFAOYSA-N	OC(=O)CCC(CC1=CC=C(OCC2=CC=CC=C2)C=C1)NC(=O)CCCCCCC1=CC=CC=C1
233.09	5	233.091	Hirsutin	C10H19NOS2			http://www.hmdb.ca/metabolites/HMDB0035923			https://pubchem.ncbi.nlm.nih.gov/compound/9794659	BCRXKWOQVFKZAG-UHFFFAOYSA-N	CS(=O)CCCCCCCCN=C=S
233.09	10	233.087	4,5Dimethyl-3-(2-oxo-2-phenyl-ethyl)-thiazole	C13H15NOS			http://www.hmdb.ca/metabolites/HMDB0257730			https://pubchem.ncbi.nlm.nih.gov/compound/57239676	FFELZJZEHUFDMF-UHFFFAOYSA-N	CC1=C(C)N(CC(=O)C2=CC=CC=C2)CS1
233.09	15	233.093	Lomustine	C9H16ClN3O2	13010-47-4	http://www.genome.jp/dbget-bin/www_bget?cpd:C07079	http://www.hmdb.ca/metabolites/HMDB0015337		https://metlin.scripps.edu/metabo_info.php?molid=66570	https://pubchem.ncbi.nlm.nih.gov/compound/3950	GQYIWUVLTXOXAJ-UHFFFAOYSA-N	ClCCN(N=O)C(=O)NC1CCCCC1
233.09	24	233.095	2,2':6',2''-Terpyridine	C15H11N3			http://www.hmdb.ca/metabolites/HMDB0245379			https://pubchem.ncbi.nlm.nih.gov/compound/70848	DRGAZIDRYFYHIJ-UHFFFAOYSA-N	C1=CC=C(N=C1)C1=CC=CC(=N1)C1=CC=CC=N1
303.408	0	0	No compounds found for experimental mass 303.4074676 and adduct: M
403.15	4	403.149	Perphenazine	C21H26ClN3OS	58-39-9	http://www.genome.jp/dbget-bin/www_bget?cpd:C07427	http://www.hmdb.ca/metabolites/HMDB0014988		https://metlin.scripps.edu/metabo_info.php?molid=1802	https://pubchem.ncbi.nlm.nih.gov/compound/4748	RGCVKNLCSQQDEP-UHFFFAOYSA-N	OCCN1CCN(CCCN2C3=CC=CC=C3SC3=C2C=C(Cl)C=C3)CC1
403.15	8	403.153	(+)-azonazine	C23H21N3O4						https://pubchem.ncbi.nlm.nih.gov/compound/49831810	IEKSZPYWHAWVMB-TYTAMAGNSA-N	CC(=O)N1[C@@H]2[C@]3(C[C@@H]4C(=O)N([C@H](CC5=CC3=C(O2)C=C5)C(=O)N4)C)C6=CC=CC=C61
403.15	8	403.153	Azonazine	C23H21N3O4						https://pubchem.ncbi.nlm.nih.gov/compound/102049786	KOGHVPUDGMXJHE-TYTAMAGNSA-N	CC(=O)N1C2C3(CC4C(=O)NC(CC5=CC3=C(O2)C=C5)C(=O)N4C)C6=CC=CC=C61
403.15	10	403.146	Hydroxyethylflurazepam	C21H23ClFN3O2			http://www.hmdb.ca/metabolites/HMDB0253267			https://pubchem.ncbi.nlm.nih.gov/compound/128762	IRYBKIZHCXMFFO-UHFFFAOYSA-N	CCN(CCO)CCN1C2=C(C=C(Cl)C=C2)C(=NCC1=O)C1=CC=CC=C1F
403.15	12	403.155	Amibegron	C22H26ClNO4			http://www.hmdb.ca/metabolites/HMDB0248295			https://pubchem.ncbi.nlm.nih.gov/compound/10408902	RDJQCOBTKKAQAH-UHFFFAOYSA-N	CCOC(=O)COC1=CC2=C(CCC(C2)NCC(O)C2=CC(Cl)=CC=C2)C=C1
403.15	20	403.158	Pitavastatin Lactone	C25H22FNO3			http://www.hmdb.ca/metabolites/HMDB0256618			https://pubchem.ncbi.nlm.nih.gov/compound/70105374	XJVKVAFYQRWVAJ-UHFFFAOYSA-N	OC1CC(OC(=O)C1)C=CC1=C(C2=CC=C(F)C=C2)C2=CC=CC=C2N=C1C1CC1
403.15	32	403.137	(2S,3S)-3-[[3,5-Bis(trifluoromethyl)phenyl]methoxy]-2-phenylpiperidine	C20H19F6NO			http://www.hmdb.ca/metabolites/HMDB0253856			https://pubchem.ncbi.nlm.nih.gov/compound/4302965	FCDRFVCGMLUYPG-UHFFFAOYSA-N	FC(F)(F)C1=CC(=CC(COC2CCCNC2C2=CC=CC=C2)=C1)C(F)(F)F
403.15	35	403.164	Glandicoline A	C22H21N5O3		http://www.genome.jp/dbget-bin/www_bget?cpd:C22166					IQKCBJLWCVXJOG-CXUHLZMHSA-N	C=CC(C)(C)C12C=C(O)C(=O)N3/C(=C/c4cnc[nH]4)C(O)=NC31Nc1ccccc12	http://www.genome.jp/kegg-bin/show_pathway?map01110	http://www.genome.jp/kegg-bin/show_pathway?map00404
403.15	35	403.164	Roquefortine L	C22H21N5O3		http://www.genome.jp/dbget-bin/www_bget?cpd:C22170					JKXUAFUJOVITSU-OQLLNIDSSA-N	C=CC(C)(C)C12CC3C(O)=N/C(=C/c4cnc[nH]4)C(=O)N3C1=[N+]([O-])c1ccccc12	http://www.genome.jp/kegg-bin/show_pathway?map01110	http://www.genome.jp/kegg-bin/show_pathway?map00404
323.076	4	323.075	Thenylchlor	C16H18ClNO2S	96491-05-3	http://www.genome.jp/dbget-bin/www_bget?cpd:C10959			https://metlin.scripps.edu/metabo_info.php?molid=68723	https://pubchem.ncbi.nlm.nih.gov/compound/443036	KDWQYMVPYJGPHS-UHFFFAOYSA-N	COc1ccsc1CN(C(=O)CCl)c1c(C)cccc1C
323.076	9	323.079	Asp Cys Ser	C10H17N3O7S					https://metlin.scripps.edu/metabo_info.php?molid=15964
323.076	9	323.079	Cys Asp Ser	C10H17N3O7S					https://metlin.scripps.edu/metabo_info.php?molid=16396
323.076	9	323.079	Ser Asp Cys	C10H17N3O7S					https://metlin.scripps.edu/metabo_info.php?molid=18789
323.076	9	323.079	Ser Cys Asp	C10H17N3O7S					https://metlin.scripps.edu/metabo_info.php?molid=18894
323.076	9	323.079	Cys Ser Asp	C10H17N3O7S					https://metlin.scripps.edu/metabo_info.php?molid=21815
323.076	9	323.079	Asp Ser Cys	C10H17N3O7S					https://metlin.scripps.edu/metabo_info.php?molid=22039
323.076	26	323.067	a-Methyldopa mono-O-sulfate	C11H17NO8S			http://www.hmdb.ca/metabolites/HMDB0060806			https://pubchem.ncbi.nlm.nih.gov/compound/131769957	ILGWOGRLWBHRFL-PPHPATTJSA-N	COS(O)(=O)=O.C[C@](N)(CC1=CC(O)=C(O)C=C1)C(O)=O
323.076	29	323.085	Myo-inositol glutamate	C11H17NO10			http://www.hmdb.ca/metabolites/HMDB0254974				DXUGHVPTYBWUAV-UHFFFAOYSA-N	NC1CCC(=O)OC2(O)C(O)C(O)C(O)C(O)C2(O)OC1=O
219.077	8	219.075	1-Isothiocyanato-7-(methylsulfinyl)heptane	C9H17NOS2			http://www.hmdb.ca/metabolites/HMDB0038441		https://metlin.scripps.edu/metabo_info.php?molid=93132	https://pubchem.ncbi.nlm.nih.gov/compound/9837367	OGYHCBGORZWBPH-UHFFFAOYSA-N	CS(=O)CCCCCCCN=C=S
219.077	12	219.074	N-Acetyl-D-glucosamino-1,5-lactone	C8H13NO6		http://www.genome.jp/dbget-bin/www_bget?cpd:C22488					NELQYZRSPDCGRQ-DBRKOABJSA-N	CC(=O)N[C@H]1C(=O)O[C@H](CO)[C@@H](O)[C@@H]1O
219.077	12	219.074	N-Acetyl-D-galactosamino-1,5-lactone	C8H13NO6		http://www.genome.jp/dbget-bin/www_bget?cpd:C22489					NELQYZRSPDCGRQ-MVIOUDGNSA-N	CC(=O)N[C@H]1C(=O)O[C@H](CO)[C@H](O)[C@@H]1O
219.077	12	219.074	N-Acetyl-D-mannosaminolactone	C8H13NO6		http://www.genome.jp/dbget-bin/www_bget?cpd:C03776			https://metlin.scripps.edu/metabo_info.php?molid=66042	https://pubchem.ncbi.nlm.nih.gov/compound/440115	NELQYZRSPDCGRQ-XZBKPIIZSA-N	CC(=O)N[C@@H]1C(=O)O[C@H](CO)[C@@H](O)[C@@H]1O
219.077	12	219.074	O-Succinyl-L-homoserine	C8H13NO6	1492-23-5	http://www.genome.jp/dbget-bin/www_bget?cpd:C01118			https://metlin.scripps.edu/metabo_info.php?molid=362	https://pubchem.ncbi.nlm.nih.gov/compound/439406	GNISQJGXJIDKDJ-YFKPBYRVSA-N	N[C@@H](CCOC(=O)CCC(=O)O)C(=O)O	http://www.genome.jp/kegg-bin/show_pathway?map00270	http://www.genome.jp/kegg-bin/show_pathway?map00920	http://www.genome.jp/kegg-bin/show_pathway?map01100	http://www.genome.jp/kegg-bin/show_pathway?map01110	http://www.genome.jp/kegg-bin/show_pathway?map01230
219.077	12	219.074	O-Succinyl-L-homoserine	C8H13NO6			http://www.hmdb.ca/metabolites/HMDB0255868			https://pubchem.ncbi.nlm.nih.gov/compound/954	GNISQJGXJIDKDJ-UHFFFAOYSA-N	NC(CCOC(=O)CCC(O)=O)C(O)=O
219.077	28	219.083	benzisothiazole piperazine	C11H13N3S			http://www.hmdb.ca/metabolites/HMDB0060827			https://pubchem.ncbi.nlm.nih.gov/compound/2772144	KRDOFMHJLWKXIU-UHFFFAOYSA-N	C1CN(CCN1)C1=NSC2=C1C=CC=C2
219.077	28	219.083	7-Piperazin-1-yl-thieno[2,3-c] Pyridine	C11H13N3S					https://metlin.scripps.edu/metabo_info.php?molid=45043
219.077	39	219.085	Ser Gly Gly	C7H13N3O5					https://metlin.scripps.edu/metabo_info.php?molid=15706
219.077	39	219.085	Gly Gly Ser	C7H13N3O5					https://metlin.scripps.edu/metabo_info.php?molid=16342
219.077	39	219.085	Gly Ser Gly	C7H13N3O5					https://metlin.scripps.edu/metabo_info.php?molid=23056
219.077	39	219.085	Ser Asn	C7H13N3O5					https://metlin.scripps.edu/metabo_info.php?molid=23733
219.077	39	219.085	Asn Ser	C7H13N3O5					https://metlin.scripps.edu/metabo_info.php?molid=23767
219.077	39	219.085	1D-1-Guanidino-1-deoxy-3-dehydro-scyllo-inositol	C7H13N3O5		http://www.genome.jp/dbget-bin/www_bget?cpd:C04673			https://metlin.scripps.edu/metabo_info.php?molid=64556	https://pubchem.ncbi.nlm.nih.gov/compound/5460106	MMPAYJAQJWVMJV-URDJKYRMSA-N	N=C(N)N[C@H]1[C@H](O)[C@@H](O)[C@H](O)C(=O)[C@@H]1O	http://www.genome.jp/kegg-bin/show_pathway?map01110	http://www.genome.jp/kegg-bin/show_pathway?map01130	http://www.genome.jp/kegg-bin/show_pathway?map00521
219.077	39	219.085	Asparaginyl-Serine	C7H13N3O5			http://www.hmdb.ca/metabolites/HMDB0028740		https://metlin.scripps.edu/metabo_info.php?molid=85655	https://pubchem.ncbi.nlm.nih.gov/compound/18218185	SONUFGRSSMFHFN-UHFFFAOYSA-N	NC(CC(N)=O)C(=O)NC(CO)C(O)=O
219.077	39	219.085	Serylasparagine	C7H13N3O5			http://www.hmdb.ca/metabolites/HMDB0029034		https://metlin.scripps.edu/metabo_info.php?molid=85927	https://pubchem.ncbi.nlm.nih.gov/compound/7016075	LTFSLKWFMWZEBD-IMJSIDKUSA-N	N[C@@H](CO)C(=O)N[C@@H](CC(N)=O)C(O)=O
388.243	2	388.243	Leu Arg Thr	C16H32N6O5					https://metlin.scripps.edu/metabo_info.php?molid=16383
388.243	2	388.243	Ile Arg Thr	C16H32N6O5					https://metlin.scripps.edu/metabo_info.php?molid=18103
388.243	2	388.243	Asn Lys Lys	C16H32N6O5					https://metlin.scripps.edu/metabo_info.php?molid=18298
388.243	2	388.243	Thr Ile Arg	C16H32N6O5					https://metlin.scripps.edu/metabo_info.php?molid=18377
388.243	2	388.243	Thr Arg Ile	C16H32N6O5					https://metlin.scripps.edu/metabo_info.php?molid=19245
388.243	2	388.243	Ile Thr Arg	C16H32N6O5					https://metlin.scripps.edu/metabo_info.php?molid=20880
388.243	2	388.243	Arg Thr Ile	C16H32N6O5					https://metlin.scripps.edu/metabo_info.php?molid=20883
388.243	2	388.243	Arg Thr Leu	C16H32N6O5					https://metlin.scripps.edu/metabo_info.php?molid=21427
388.243	2	388.243	Arg Ile Thr	C16H32N6O5					https://metlin.scripps.edu/metabo_info.php?molid=22113
388.243	2	388.243	Thr Leu Arg	C16H32N6O5					https://metlin.scripps.edu/metabo_info.php?molid=22344
388.243	2	388.243	Thr Arg Leu	C16H32N6O5					https://metlin.scripps.edu/metabo_info.php?molid=22739
388.243	2	388.243	Arg Leu Thr	C16H32N6O5					https://metlin.scripps.edu/metabo_info.php?molid=22752
388.243	2	388.243	Lys Asn Lys	C16H32N6O5					https://metlin.scripps.edu/metabo_info.php?molid=22782
388.243	2	388.243	Leu Thr Arg	C16H32N6O5					https://metlin.scripps.edu/metabo_info.php?molid=22854
388.243	2	388.243	Lys Lys Asn	C16H32N6O5					https://metlin.scripps.edu/metabo_info.php?molid=22960
388.243	9	388.246	5,6-Dihydroxyprostaglandin F1a	C20H36O7			http://www.hmdb.ca/metabolites/HMDB0012109			https://pubchem.ncbi.nlm.nih.gov/compound/6439819	SAAOVBGAFHJPIF-NYNACFBQSA-N	CCCCC[C@H](O)\C=C\[C@H]1[C@H](O)C[C@H](O)[C@@H]1CC(O)C(O)CCCC(O)=O
388.243	12	388.238	Palmitoleoyl 3-carbacyclic Phosphatidic Acid	C20H37O5P	910228-13-6				https://metlin.scripps.edu/metabo_info.php?molid=44868
388.243	27	388.232	Glu Ile Lys	C17H32N4O6					https://metlin.scripps.edu/metabo_info.php?molid=16755
388.243	27	388.232	Leu Lys Glu	C17H32N4O6					https://metlin.scripps.edu/metabo_info.php?molid=17901
388.243	27	388.232	Lys Glu Leu	C17H32N4O6					https://metlin.scripps.edu/metabo_info.php?molid=17995
388.243	27	388.232	Ile Glu Lys	C17H32N4O6					https://metlin.scripps.edu/metabo_info.php?molid=18816
388.243	27	388.232	Lys Ile Glu	C17H32N4O6					https://metlin.scripps.edu/metabo_info.php?molid=18882
388.243	27	388.232	Ile Lys Glu	C17H32N4O6					https://metlin.scripps.edu/metabo_info.php?molid=18906
388.243	27	388.232	Glu Lys Ile	C17H32N4O6					https://metlin.scripps.edu/metabo_info.php?molid=20537
388.243	27	388.232	Leu Glu Lys	C17H32N4O6					https://metlin.scripps.edu/metabo_info.php?molid=20991
388.243	27	388.232	Glu Leu Lys	C17H32N4O6					https://metlin.scripps.edu/metabo_info.php?molid=21550
388.243	27	388.232	Glu Lys Leu	C17H32N4O6					https://metlin.scripps.edu/metabo_info.php?molid=21776
388.243	27	388.232	Lys Glu Ile	C17H32N4O6					https://metlin.scripps.edu/metabo_info.php?molid=22061
388.243	27	388.232	Lys Leu Glu	C17H32N4O6					https://metlin.scripps.edu/metabo_info.php?molid=22787
219.076	5	219.075	1-Isothiocyanato-7-(methylsulfinyl)heptane	C9H17NOS2			http://www.hmdb.ca/metabolites/HMDB0038441		https://metlin.scripps.edu/metabo_info.php?molid=93132	https://pubchem.ncbi.nlm.nih.gov/compound/9837367	OGYHCBGORZWBPH-UHFFFAOYSA-N	CS(=O)CCCCCCCN=C=S
219.076	9	219.074	N-Acetyl-D-glucosamino-1,5-lactone	C8H13NO6		http://www.genome.jp/dbget-bin/www_bget?cpd:C22488					NELQYZRSPDCGRQ-DBRKOABJSA-N	CC(=O)N[C@H]1C(=O)O[C@H](CO)[C@@H](O)[C@@H]1O
219.076	9	219.074	N-Acetyl-D-galactosamino-1,5-lactone	C8H13NO6		http://www.genome.jp/dbget-bin/www_bget?cpd:C22489					NELQYZRSPDCGRQ-MVIOUDGNSA-N	CC(=O)N[C@H]1C(=O)O[C@H](CO)[C@H](O)[C@@H]1O
219.076	9	219.074	N-Acetyl-D-mannosaminolactone	C8H13NO6		http://www.genome.jp/dbget-bin/www_bget?cpd:C03776			https://metlin.scripps.edu/metabo_info.php?molid=66042	https://pubchem.ncbi.nlm.nih.gov/compound/440115	NELQYZRSPDCGRQ-XZBKPIIZSA-N	CC(=O)N[C@@H]1C(=O)O[C@H](CO)[C@@H](O)[C@@H]1O
219.076	9	219.074	O-Succinyl-L-homoserine	C8H13NO6	1492-23-5	http://www.genome.jp/dbget-bin/www_bget?cpd:C01118			https://metlin.scripps.edu/metabo_info.php?molid=362	https://pubchem.ncbi.nlm.nih.gov/compound/439406	GNISQJGXJIDKDJ-YFKPBYRVSA-N	N[C@@H](CCOC(=O)CCC(=O)O)C(=O)O	http://www.genome.jp/kegg-bin/show_pathway?map00270	http://www.genome.jp/kegg-bin/show_pathway?map00920	http://www.genome.jp/kegg-bin/show_pathway?map01100	http://www.genome.jp/kegg-bin/show_pathway?map01110	http://www.genome.jp/kegg-bin/show_pathway?map01230
219.076	9	219.074	O-Succinyl-L-homoserine	C8H13NO6			http://www.hmdb.ca/metabolites/HMDB0255868			https://pubchem.ncbi.nlm.nih.gov/compound/954	GNISQJGXJIDKDJ-UHFFFAOYSA-N	NC(CCOC(=O)CCC(O)=O)C(O)=O
219.076	31	219.083	benzisothiazole piperazine	C11H13N3S			http://www.hmdb.ca/metabolites/HMDB0060827			https://pubchem.ncbi.nlm.nih.gov/compound/2772144	KRDOFMHJLWKXIU-UHFFFAOYSA-N	C1CN(CCN1)C1=NSC2=C1C=CC=C2
219.076	31	219.083	7-Piperazin-1-yl-thieno[2,3-c] Pyridine	C11H13N3S					https://metlin.scripps.edu/metabo_info.php?molid=45043
219.076	39	219.068	Oxamyl	C7H13N3O3S			http://www.hmdb.ca/metabolites/HMDB0259885			https://pubchem.ncbi.nlm.nih.gov/compound/31657	KZAUOCCYDRDERY-UHFFFAOYSA-N	CNC(=O)ON=C(SC)C(=O)N(C)C
219.076	39	219.068	Oxamyl	C7H13N3O3S	23135-22-0	http://www.genome.jp/dbget-bin/www_bget?cpd:C18419			https://metlin.scripps.edu/metabo_info.php?molid=72227	https://pubchem.ncbi.nlm.nih.gov/compound/9595287	KZAUOCCYDRDERY-UITAMQMPSA-N	CNC(=O)O/N=C(\SC)C(=O)N(C)C
108.052	0	0	No compounds found for experimental mass 108.0522562 and adduct: M
107.094	0	0	No compounds found for experimental mass 107.093516 and adduct: M
380.209	2	380.21	Carboxyfentanyl	C23H28N2O3			http://www.hmdb.ca/metabolites/HMDB0249661			https://pubchem.ncbi.nlm.nih.gov/compound/23635044	MEVFKTVEGJUHHI-UHFFFAOYSA-N	OC(=O)CCC(=O)N(C1CCN(CCC2=CC=CC=C2)CC1)C1=CC=CC=C1
380.209	2	380.21	Bopindolol	C23H28N2O3	69010-88-4		http://www.hmdb.ca/metabolites/HMDB0015696		https://metlin.scripps.edu/metabo_info.php?molid=85591	https://pubchem.ncbi.nlm.nih.gov/compound/44112	UUOJIACWOAYWEZ-UHFFFAOYSA-N	CC1=CC2=C(N1)C=CC=C2OCC(CNC(C)(C)C)OC(=O)C1=CC=CC=C1
380.209	9	380.206	Ser Phe Lys	C18H28N4O5					https://metlin.scripps.edu/metabo_info.php?molid=15723
380.209	9	380.206	Phe Lys Ser	C18H28N4O5					https://metlin.scripps.edu/metabo_info.php?molid=17881
380.209	9	380.206	Tyr Lys Ala	C18H28N4O5					https://metlin.scripps.edu/metabo_info.php?molid=18453
380.209	9	380.206	Tyr Ala Lys	C18H28N4O5					https://metlin.scripps.edu/metabo_info.php?molid=19366
380.209	9	380.206	Ala Tyr Lys	C18H28N4O5					https://metlin.scripps.edu/metabo_info.php?molid=19390
380.209	9	380.206	Lys Phe Ser	C18H28N4O5					https://metlin.scripps.edu/metabo_info.php?molid=19428
380.209	9	380.206	Ser Lys Phe	C18H28N4O5					https://metlin.scripps.edu/metabo_info.php?molid=20710
380.209	9	380.206	Lys Tyr Ala	C18H28N4O5					https://metlin.scripps.edu/metabo_info.php?molid=20794
380.209	9	380.206	Ala Lys Tyr	C18H28N4O5					https://metlin.scripps.edu/metabo_info.php?molid=20805
380.209	9	380.206	Lys Ser Phe	C18H28N4O5					https://metlin.scripps.edu/metabo_info.php?molid=21769
380.209	9	380.206	Lys Ala Tyr	C18H28N4O5					https://metlin.scripps.edu/metabo_info.php?molid=22400
380.209	9	380.206	Phe Ser Lys	C18H28N4O5					https://metlin.scripps.edu/metabo_info.php?molid=22881
380.209	11	380.213	Carbosulfan	C20H32N2O3S	55285-14-8	http://www.genome.jp/dbget-bin/www_bget?cpd:C18416	http://www.hmdb.ca/metabolites/HMDB0249647		https://metlin.scripps.edu/metabo_info.php?molid=72224	https://pubchem.ncbi.nlm.nih.gov/compound/41384	JLQUFIHWVLZVTJ-UHFFFAOYSA-N	CCCCN(CCCC)SN(C)C(=O)OC1=CC=CC2=C1OC(C)(C)C2
380.209	19	380.216	4,4-Difluoro-17beta-hydroxyandrost-5-en-3-one propionate	C22H30F2O3		http://www.genome.jp/dbget-bin/www_bget?cpd:C15112			https://metlin.scripps.edu/metabo_info.php?molid=70604	https://pubchem.ncbi.nlm.nih.gov/compound/253787	DKDJANJTCFHPPK-KUJXMBTLSA-N	CCC(=O)O[C@H]1CC[C@H]2[C@@H]3CC=C4C(F)(F)C(=O)CC[C@]4(C)[C@H]3CC[C@]12C
380.209	21	380.217	Pro His Lys	C17H28N6O4					https://metlin.scripps.edu/metabo_info.php?molid=17284
380.209	21	380.217	Lys Pro His	C17H28N6O4					https://metlin.scripps.edu/metabo_info.php?molid=18374
380.209	21	380.217	His Pro Lys	C17H28N6O4					https://metlin.scripps.edu/metabo_info.php?molid=18563
380.209	21	380.217	Lys His Pro	C17H28N6O4					https://metlin.scripps.edu/metabo_info.php?molid=18590
380.209	21	380.217	Pro Lys His	C17H28N6O4					https://metlin.scripps.edu/metabo_info.php?molid=20523
380.209	21	380.217	His Lys Pro	C17H28N6O4					https://metlin.scripps.edu/metabo_info.php?molid=21369
380.209	25	380.2	Fludrocortisone	C21H29FO5	127-31-1	http://www.genome.jp/dbget-bin/www_bget?cpd:C07004	http://www.hmdb.ca/metabolites/HMDB0014825	http://www.lipidmaps.org/data/LMSDRecord.php?LMID=LMST02030103	https://metlin.scripps.edu/metabo_info.php?molid=2715	https://pubchem.ncbi.nlm.nih.gov/compound/31378	AAXVEMMRQDVLJB-BULBTXNYSA-N	[H][C@@]12CC[C@](O)(C(=O)CO)[C@@]1(C)C[C@H](O)[C@@]1(F)[C@@]2([H])CCC2=CC(=O)CC[C@]12C
380.209	25	380.2	Fluorohydrocortisone	C21H29FO5			http://www.hmdb.ca/metabolites/HMDB0252380			https://pubchem.ncbi.nlm.nih.gov/compound/5217859	MEZCUMCMVYZPAH-UHFFFAOYSA-N	CC12CC(O)C3C(CC(F)C4=CC(=O)CCC34C)C1CCC2(O)C(=O)CO
380.209	25	380.2	(8S,9R,10S,11R,13S,14S,17S)-9-Fluoro-11,17-dihydroxy-17-(2-hydroxyacetyl)-10,13-dimethyl-1,2,6,7,8,11,12,14,15,16-decahydrocyclopenta[a]phenanthren-3-one	C21H29FO5			http://www.hmdb.ca/metabolites/HMDB0260182			https://pubchem.ncbi.nlm.nih.gov/compound/541123	AAXVEMMRQDVLJB-UHFFFAOYSA-N	CC12CC(O)C3(F)C(CCC4=CC(=O)CCC34C)C1CCC2(O)C(=O)CO
380.209	28	380.199	Norbixin	C24H28O4		http://www.genome.jp/dbget-bin/www_bget?cpd:C08608		http://www.lipidmaps.org/data/LMSDRecord.php?LMID=LMPR01070209	https://metlin.scripps.edu/metabo_info.php?molid=41460	https://pubchem.ncbi.nlm.nih.gov/compound/5281249	ZVKOASAVGLETCT-UOGKPENDSA-N	C/C(/C=C/C(O)=O)=C\C=C\C(\C)=C\C=C\C=C(/C)\C=C\C=C(/C)\C=C\C(O)=O
380.209	28	380.199	Chlorophorin	C24H28O4		http://www.genome.jp/dbget-bin/www_bget?cpd:C10250		http://www.lipidmaps.org/data/LMSDRecord.php?LMID=LMPK13090008	https://metlin.scripps.edu/metabo_info.php?molid=53236	https://pubchem.ncbi.nlm.nih.gov/compound/5281713	OEILZVSHVTYHKL-MZYNZGBKSA-N	CC(C)=CCC/C(/C)=C/Cc1c(O)cc(/C=C/c2ccc(O)cc2O)cc1O
380.209	28	380.199	Levistolide A	C24H28O4			http://www.hmdb.ca/metabolites/HMDB0034225		https://metlin.scripps.edu/metabo_info.php?molid=89787	https://pubchem.ncbi.nlm.nih.gov/compound/13965085	UBBRXVRQZJSDAK-DZWUWFSDSA-N	CCC\C=C1/OC(=O)C2=C1CCC1C3CCC4(C21)\C(OC(=O)C4=C3)=C\CCC
380.209	28	380.199	Gancaonin U	C24H28O4	134958-56-8		http://www.hmdb.ca/metabolites/HMDB0037587		https://metlin.scripps.edu/metabo_info.php?molid=92434	https://pubchem.ncbi.nlm.nih.gov/compound/480818	YJJXCOSDPIJFJR-UHFFFAOYSA-N	CC(C)=CCC1=C(O)C(CC=C(C)C)=C2CCC3=CC(O)=C(O)C=C3C2=C1O
380.209	28	380.199	Conferone	C24H28O4			http://www.hmdb.ca/metabolites/HMDB0036621		https://metlin.scripps.edu/metabo_info.php?molid=91675	https://pubchem.ncbi.nlm.nih.gov/compound/3108117	VPAXJOUATWLOPR-UHFFFAOYSA-N	CC1=CCC2C(C)(C)C(=O)CCC2(C)C1COC1=CC2=C(C=CC(=O)O2)C=C1
380.209	28	380.199	Angeolide	C24H28O4			http://www.hmdb.ca/metabolites/HMDB0030023		https://metlin.scripps.edu/metabo_info.php?molid=86670	https://pubchem.ncbi.nlm.nih.gov/compound/5843505	DZMFTLLDUYBHLI-JAIQZWGSSA-N	CCC\C=C1/OC(=O)C2=CC3CCC12C1(OC(=O)C2=C1CCC=C2)C3CCC
380.209	28	380.199	Tokinolide A	C24H28O4			http://www.hmdb.ca/metabolites/HMDB0040707		https://metlin.scripps.edu/metabo_info.php?molid=95181	https://pubchem.ncbi.nlm.nih.gov/compound/13965090	UHSPLLCHEOVMGH-BUOZRGFLSA-N	CCC\C=C1/OC(=O)C2=C1CCC1C2C23CCC=CC12C(=O)O\C3=C\CCC
380.209	28	380.199	Kinocoumarin	C24H28O4			http://www.hmdb.ca/metabolites/HMDB0039033		https://metlin.scripps.edu/metabo_info.php?molid=93639	https://pubchem.ncbi.nlm.nih.gov/compound/14213975	OPQNNWVPHFUNEH-UHFFFAOYSA-N	CC(C)(C=C)C1=C2OC(=O)C=CC2=C(O)C2=C1OC(C)(C)C(=C2)C(C)(C)C=C
380.209	28	380.199	Norbixin	C24H28O4			http://www.hmdb.ca/metabolites/HMDB0035832			https://pubchem.ncbi.nlm.nih.gov/compound/92801	ZVKOASAVGLETCT-UHFFFAOYSA-N	CC(C=CC=C(C)C=CC(O)=O)=CC=CC=C(C)C=CC=C(C)C=CC(O)=O
380.209	28	380.199	Angelicolide	C24H28O4	90826-58-7		http://www.hmdb.ca/metabolites/HMDB0029317		https://metlin.scripps.edu/metabo_info.php?molid=86183	https://pubchem.ncbi.nlm.nih.gov/compound/494308	LSDFCPDLBLFHAT-UHFFFAOYSA-N	CCCC1C(CCC)C2(OC(=O)C3=C2CCC=C3)C11OC(=O)C2=C1CCC=C2
380.209	28	380.199	(3'x,5'a,9'x,10'b)-O-(6-Oxo-7-drimen-11-yl)umbelliferone	C24H28O4			http://www.hmdb.ca/metabolites/HMDB0039043		https://metlin.scripps.edu/metabo_info.php?molid=93649	https://pubchem.ncbi.nlm.nih.gov/compound/131752525	CKZQOSCRZFMJSZ-UHFFFAOYSA-N	CC1=CC(=O)C2C(C)(C)CCCC2(C)C1COC1=CC2=C(C=CC(=O)O2)C=C1
380.209	28	380.199	Diethylstilbestrol dipropionate	C24H28O4			http://www.hmdb.ca/metabolites/HMDB0251251			https://pubchem.ncbi.nlm.nih.gov/compound/8542	VZMLEMYJUIIHNF-UHFFFAOYSA-N	CCC(=O)OC1=CC=C(C=C1)C(CC)=C(CC)C1=CC=C(OC(=O)CC)C=C1
380.209	28	380.22	20-COOH-LTB4	C21H32O6							OWRZLPFARZIZOG-KAQZPJFUSA-N	C(CC/C=C/CC(/C=C/C=C/C=C/C(CCCC(=O)O)O)O)CCC(=O)O
380.209	28	380.22	20-Cooh ltb4	C21H32O6			http://www.hmdb.ca/metabolites/HMDB0245561				OWRZLPFARZIZOG-UHFFFAOYSA-N	OC(CCCC(O)=O)C=CC=CC=CC(O)CC=CCCCCCC(O)=O
380.209	28	380.22	[6]-Gingerdiol 3,5-diacetate	C21H32O6			http://www.hmdb.ca/metabolites/HMDB0040568		https://metlin.scripps.edu/metabo_info.php?molid=95053	https://pubchem.ncbi.nlm.nih.gov/compound/5317587	PXBFKEHWQRAQQD-UHFFFAOYSA-N	CCCCCC(CC(CCC1=CC(OC)=C(O)C=C1)OC(C)=O)OC(C)=O
380.209	28	380.22	(5R,5aS,9R,9aR,9bR)-9,9b-dihydroxy-6,6,9a-trimethyl-1-oxo-1,3,5,5a,6,7,8,9,9a,9b-decahydronaphtho[1,2-c]furan-5-yl hexanoate	C21H32O6						https://pubchem.ncbi.nlm.nih.gov/compound/45359480	AKSMCYXVBDZJRK-UHFFFAOYSA-N	CCCCCC(=O)OC1C=C2COC(=O)C2(C3(C1C(CCC3O)(C)C)C)O
380.209	34	380.196	PA(14:1(9Z)/0:0)	C17H33O7P			http://www.hmdb.ca/metabolites/HMDB0062311	http://www.lipidmaps.org/data/LMSDRecord.php?LMID=LMGP10050038	https://metlin.scripps.edu/metabo_info.php?molid=82357	https://pubchem.ncbi.nlm.nih.gov/compound/52929768	IQSHJASKBUVXAG-OGZRUICASA-N	[H]\C(CCCC)=C(/[H])CCCCCCCC(=O)OC[C@@]([H])(O)COP(O)(O)=O
78.9991	0	0	No compounds found for experimental mass 78.99909461 and adduct: M
236.015	4	236.016	1-Chloro-2-(chlorophenylmethyl)benzene	C13H10Cl2	56961-47-8	http://www.genome.jp/dbget-bin/www_bget?cpd:C14611			https://metlin.scripps.edu/metabo_info.php?molid=70201	https://pubchem.ncbi.nlm.nih.gov/compound/42062	YMXAYMSJCVGYEM-UHFFFAOYSA-N	Clc1ccccc1C(Cl)c1ccccc1
236.015	4	236.016	Bis(4'-chlorophenyl)methane	C13H10Cl2	101-76-8	http://www.genome.jp/dbget-bin/www_bget?cpd:C06641			https://metlin.scripps.edu/metabo_info.php?molid=66468	https://pubchem.ncbi.nlm.nih.gov/compound/7576	LQGSWLJZAKVBJH-UHFFFAOYSA-N	Clc1ccc(Cc2ccc(Cl)cc2)cc1	http://www.genome.jp/kegg-bin/show_pathway?map01120	http://www.genome.jp/kegg-bin/show_pathway?map00351
236.015	17	236.019	Thiourea, (5-phenyl-1,2,4-thiadiazol-3-yl)-	C9H8N4S2			http://www.hmdb.ca/metabolites/HMDB0259036			https://pubchem.ncbi.nlm.nih.gov/compound/9837595	SYUDBTUGKORDCD-UHFFFAOYSA-N	NC(=S)NC1=NSC(=N1)C1=CC=CC=C1
236.015	35	236.023	Sulfacetamide sodium anhydrous	C8H9N2O3S.Na	127-56-0	http://www.genome.jp/dbget-bin/www_bget?cpd:C08051				https://pubchem.ncbi.nlm.nih.gov/compound/4022878	PQMSFAORUFMASU-UHFFFAOYSA-M	CC(=O)[N-]S(=O)(=O)c1ccc(N)cc1.[Na+]
233.225	0	0	No compounds found for experimental mass 233.2251688 and adduct: M
93.0614	38	93.0578	Aniline	C6H7N	62-53-3	http://www.genome.jp/dbget-bin/www_bget?cpd:C00292	http://www.hmdb.ca/metabolites/HMDB0003012		https://metlin.scripps.edu/metabo_info.php?molid=489	https://pubchem.ncbi.nlm.nih.gov/compound/6115	PAYRUJLWNCNPSJ-UHFFFAOYSA-N	NC1=CC=CC=C1	http://www.genome.jp/kegg-bin/show_pathway?map01120	http://www.genome.jp/kegg-bin/show_pathway?map00627
93.0614	38	93.0578	4-Methylpyridine	C6H7N			http://www.hmdb.ca/metabolites/HMDB0302405			https://pubchem.ncbi.nlm.nih.gov/compound/7963	FKNQCJSGGFJEIZ-UHFFFAOYSA-N	CC1=CC=NC=C1
93.0614	38	93.0578	Azepine	C6H7N			http://www.hmdb.ca/metabolites/HMDB0244871			https://pubchem.ncbi.nlm.nih.gov/compound/6451476	XYOVOXDWRFGKEX-UHFFFAOYSA-N	N1C=CC=CC=C1
93.0614	38	93.0578	2-Methylpyridine	C6H7N	109-06-8	http://www.genome.jp/dbget-bin/www_bget?cpd:C14447	http://www.hmdb.ca/metabolites/HMDB0061888		https://metlin.scripps.edu/metabo_info.php?molid=70069	https://pubchem.ncbi.nlm.nih.gov/compound/7975	BSKHPKMHTQYZBB-UHFFFAOYSA-N	CC1=NC=CC=C1
93.0614	38	93.0578	3-Methylpyridine	C6H7N	108-99-6		http://www.hmdb.ca/metabolites/HMDB0061887			https://pubchem.ncbi.nlm.nih.gov/compound/7970	ITQTTZVARXURQS-UHFFFAOYSA-N	CC1=CC=CN=C1
375.155	1	375.154	Trp Gly Asn	C17H21N5O5					https://metlin.scripps.edu/metabo_info.php?molid=15811
375.155	1	375.154	His Tyr Gly	C17H21N5O5					https://metlin.scripps.edu/metabo_info.php?molid=15817
375.155	1	375.154	Gly Trp Asn	C17H21N5O5					https://metlin.scripps.edu/metabo_info.php?molid=17554
375.155	1	375.154	Tyr His Gly	C17H21N5O5					https://metlin.scripps.edu/metabo_info.php?molid=18138
375.155	1	375.154	Gly His Tyr	C17H21N5O5					https://metlin.scripps.edu/metabo_info.php?molid=18389
375.155	1	375.154	Tyr Gly His	C17H21N5O5					https://metlin.scripps.edu/metabo_info.php?molid=19057
375.155	1	375.154	Asn Gly Trp	C17H21N5O5					https://metlin.scripps.edu/metabo_info.php?molid=19361
375.155	1	375.154	Gly Asn Trp	C17H21N5O5					https://metlin.scripps.edu/metabo_info.php?molid=22554
375.155	1	375.154	His Gly Tyr	C17H21N5O5					https://metlin.scripps.edu/metabo_info.php?molid=22609
375.155	1	375.154	Asn Trp Gly	C17H21N5O5					https://metlin.scripps.edu/metabo_info.php?molid=22931
375.155	1	375.154	Trp Asn Gly	C17H21N5O5					https://metlin.scripps.edu/metabo_info.php?molid=23261
375.155	1	375.154	Gly Tyr His	C17H21N5O5					https://metlin.scripps.edu/metabo_info.php?molid=23396
375.155	1	375.154	Theodrenaline	C17H21N5O5			http://www.hmdb.ca/metabolites/HMDB0258964			https://pubchem.ncbi.nlm.nih.gov/compound/71857	WMCMJIGLYZDKRN-UHFFFAOYSA-N	CN1C2=C(N(CCNCC(O)C3=CC(O)=C(O)C=C3)C=N2)C(=O)N(C)C1=O
375.155	5	375.153	Simmondsin	C16H25NO9	51771-52-9		http://www.hmdb.ca/metabolites/HMDB0030394		https://metlin.scripps.edu/metabo_info.php?molid=85006	https://pubchem.ncbi.nlm.nih.gov/compound/5884740	KURSRHBVYUACKS-CLTKARDFSA-N	COC1CC(OC2OC(CO)C(O)C(O)C2O)\C(=C\C#N)C(O)C1OC
375.155	5	375.153	2-(2-hydroxy-3,4-dimethoxy-6-{[3,4,5-trihydroxy-6-(hydroxymethyl)oxan-2-yl]oxy}cyclohexylidene)acetonitrile	C16H25NO9			http://www.hmdb.ca/metabolites/HMDB0125513			https://pubchem.ncbi.nlm.nih.gov/compound/300088	KURSRHBVYUACKS-UHFFFAOYSA-N	COC1CC(OC2OC(CO)C(O)C(O)C2O)C(=CC#N)C(O)C1OC
375.155	9	375.158	Afn-1252	C22H21N3O3			http://www.hmdb.ca/metabolites/HMDB0260335			https://pubchem.ncbi.nlm.nih.gov/compound/66780180	QXTWSUQCXCWEHF-UHFFFAOYSA-N	CN(CC1=C(C)C2=CC=CC=C2O1)C(=O)C=CC1=CC2=C(NC(=O)CC2)N=C1
375.155	12	375.159	Gatifloxacin	C19H22FN3O4	112811-59-3	http://www.genome.jp/dbget-bin/www_bget?cpd:C07661	http://www.hmdb.ca/metabolites/HMDB0015178		https://metlin.scripps.edu/metabo_info.php?molid=43873	https://pubchem.ncbi.nlm.nih.gov/compound/5379	XUBOMFCQGDBHNK-UHFFFAOYSA-N	COC1=C2N(C=C(C(O)=O)C(=O)C2=CC(F)=C1N1CCNC(C)C1)C1CC1
375.155	14	375.149	ABT-869	C21H18FN5O	796967-16-3				https://metlin.scripps.edu/metabo_info.php?molid=64831
375.155	14	375.149	N-[4-(3-Amino-1h-indazol-4-yl)phenyl]-n1-(2-fluoro-5-methylphenyl) urea	C21H18FN5O			http://www.hmdb.ca/metabolites/HMDB0257638			https://pubchem.ncbi.nlm.nih.gov/compound/67027333	ACPCMBPQKQTAQY-UHFFFAOYSA-N	CC1=CC(N(C(N)=O)C2=CC=C(C=C2)C2=C3C(N)=NNC3=CC=C2)=C(F)C=C1
375.155	14	375.149	Linifanib	C21H18FN5O			http://www.hmdb.ca/metabolites/HMDB0254099			https://pubchem.ncbi.nlm.nih.gov/compound/11485656	MPVGZUGXCQEXTM-UHFFFAOYSA-N	CC1=CC(NC(=O)NC2=CC=C(C=C2)C2=C3C(N)=NNC3=CC=C2)=C(F)C=C1
375.155	22	375.146	Met Glu Pro	C15H25N3O6S					https://metlin.scripps.edu/metabo_info.php?molid=16509
375.155	22	375.146	Pro Met Glu	C15H25N3O6S					https://metlin.scripps.edu/metabo_info.php?molid=16803
375.155	22	375.146	Glu Pro Met	C15H25N3O6S					https://metlin.scripps.edu/metabo_info.php?molid=17940
375.155	22	375.146	Pro Glu Met	C15H25N3O6S					https://metlin.scripps.edu/metabo_info.php?molid=18183
375.155	22	375.146	Met Pro Glu	C15H25N3O6S					https://metlin.scripps.edu/metabo_info.php?molid=21613
375.155	22	375.146	Glu Met Pro	C15H25N3O6S					https://metlin.scripps.edu/metabo_info.php?molid=23202
375.155	23	375.163	AM2201 6-hydroxyindole metabolite	C24H22FNO2					https://metlin.scripps.edu/metabo_info.php?molid=96610
375.155	23	375.163	AM2201 7-hydroxyindole metabolite	C24H22FNO2					https://metlin.scripps.edu/metabo_info.php?molid=96611
375.155	23	375.163	AM2201 N-(4-hydroxypentyl) metabolite	C24H22FNO2					https://metlin.scripps.edu/metabo_info.php?molid=96633
375.155	25	375.164	Ile Glu Asp	C15H25N3O8					https://metlin.scripps.edu/metabo_info.php?molid=17003
375.155	25	375.164	Glu Asp Leu	C15H25N3O8					https://metlin.scripps.edu/metabo_info.php?molid=17271
375.155	25	375.164	Glu Glu Val	C15H25N3O8					https://metlin.scripps.edu/metabo_info.php?molid=18024
375.155	25	375.164	Glu Asp Ile	C15H25N3O8					https://metlin.scripps.edu/metabo_info.php?molid=18064
375.155	25	375.164	Asp Glu Leu	C15H25N3O8					https://metlin.scripps.edu/metabo_info.php?molid=18303
375.155	25	375.164	Asp Ile Glu	C15H25N3O8					https://metlin.scripps.edu/metabo_info.php?molid=18508
375.155	25	375.164	Asp Glu Ile	C15H25N3O8					https://metlin.scripps.edu/metabo_info.php?molid=18660
375.155	25	375.164	Ile Asp Glu	C15H25N3O8					https://metlin.scripps.edu/metabo_info.php?molid=20124
375.155	25	375.164	Val Glu Glu	C15H25N3O8					https://metlin.scripps.edu/metabo_info.php?molid=21318
375.155	25	375.164	Leu Asp Glu	C15H25N3O8					https://metlin.scripps.edu/metabo_info.php?molid=21902
375.155	25	375.164	Leu Glu Asp	C15H25N3O8					https://metlin.scripps.edu/metabo_info.php?molid=23098
375.155	25	375.164	Glu Ile Asp	C15H25N3O8					https://metlin.scripps.edu/metabo_info.php?molid=23169
375.155	25	375.164	Glu Leu Asp	C15H25N3O8					https://metlin.scripps.edu/metabo_info.php?molid=23200
375.155	25	375.164	Asp Leu Glu	C15H25N3O8					https://metlin.scripps.edu/metabo_info.php?molid=23358
375.155	25	375.164	Glu Val Glu	C15H25N3O8					https://metlin.scripps.edu/metabo_info.php?molid=23552
375.155	36	375.168	N-[2-(3,4-dimethoxyphenyl)ethyl]-3-(1-hydroxy-3-methoxy-4-oxocyclohexa-2,5-dien-1-yl)propanimidic acid	C20H25NO6			http://www.hmdb.ca/metabolites/HMDB0135485			https://pubchem.ncbi.nlm.nih.gov/compound/131839062	WXPCXHZBVLYXKP-UHFFFAOYSA-N	COC1=CC(O)(CCC(O)=NCCC2=CC(OC)=C(OC)C=C2)C=CC1=O
375.155	36	375.168	3-(3,4-dimethoxyphenyl)-N-[2-(1-hydroxy-3-methoxy-4-oxocyclohexa-2,5-dien-1-yl)ethyl]propanimidic acid	C20H25NO6			http://www.hmdb.ca/metabolites/HMDB0135484			https://pubchem.ncbi.nlm.nih.gov/compound/131839061	BNQYNYAUPJCASI-UHFFFAOYSA-N	COC1=CC(O)(CCN=C(O)CCC2=CC(OC)=C(OC)C=C2)C=CC1=O
375.155	36	375.168	6-O-Methyl-N-deacetylisoipecoside aglycon	C20H25NO6		http://www.genome.jp/dbget-bin/www_bget?cpd:C21583					KOBLTMOWUOJKTH-ZWBYBESUSA-N	C=C[C@@H]1[C@H](C[C@@H]2NCCc3cc(OC)c(O)cc32)C(C(=O)OC)=CO[C@H]1O	http://www.genome.jp/kegg-bin/show_pathway?map01110	http://www.genome.jp/kegg-bin/show_pathway?map00950
375.155	39	375.14	Haloperidol	C21H23ClFNO2	52-86-8	http://www.genome.jp/dbget-bin/www_bget?cpd:C01814	http://www.hmdb.ca/metabolites/HMDB0014645		https://metlin.scripps.edu/metabo_info.php?molid=3157	https://pubchem.ncbi.nlm.nih.gov/compound/3559	LNEPOXFFQSENCJ-UHFFFAOYSA-N	OC1(CCN(CCCC(=O)C2=CC=C(F)C=C2)CC1)C1=CC=C(Cl)C=C1
563.293	14	563.301	Fosinopril	C30H46NO7P	98048-97-6		http://www.hmdb.ca/metabolites/HMDB0014635		https://metlin.scripps.edu/metabo_info.php?molid=2971	https://pubchem.ncbi.nlm.nih.gov/compound/55891	BIDNLKIUORFRQP-FKDWWROVSA-N	CCC(=O)OC(OP(=O)(CCCCC1=CC=CC=C1)CC(=O)N1C[C@@H](C[C@H]1C(O)=O)C1CCCCC1)C(C)C
563.293	14	563.301	Fosenopril	C30H46NO7P			http://www.hmdb.ca/metabolites/HMDB0252464			https://pubchem.ncbi.nlm.nih.gov/compound/3420	BIDNLKIUORFRQP-UHFFFAOYSA-N	CCC(=O)OC(OP(=O)(CCCCC1=CC=CC=C1)CC(=O)N1CC(CC1C(O)=O)C1CCCCC1)C(C)C
563.293	14	563.301	Fosinopril	C30H46NO7P		http://www.genome.jp/dbget-bin/www_bget?cpd:C07016				https://pubchem.ncbi.nlm.nih.gov/compound/6708482	BIDNLKIUORFRQP-AJTMIRJTSA-N	CCC(=O)O[C@@H](OP(=O)(CCCCc1ccccc1)CC(=O)N1C[C@H](C2CCCCC2)C[C@H]1C(=O)O)C(C)C
563.293	31	563.311	Dihydroergocornine	C31H41N5O5			http://www.hmdb.ca/metabolites/HMDB0251308			https://pubchem.ncbi.nlm.nih.gov/compound/6421038	SEALOBQTUQIVGU-UHFFFAOYSA-N	CC(C)C1N2C(=O)C(NC(=O)C3CC4C(CC5=CNC6=CC=CC4=C56)N(C)C3)(OC2(O)C2CCCN2C1=O)C(C)C
563.293	31	563.311	Dihydroergocornine	C31H41N5O5					https://metlin.scripps.edu/metabo_info.php?molid=4040
384.458	0	0	No compounds found for experimental mass 384.4576385 and adduct: M
160.082	21	160.085	N(alpha)-Acetyl-L-2,4-diaminobutyrate	C6H12N2O3		http://www.genome.jp/dbget-bin/www_bget?cpd:C19929			https://metlin.scripps.edu/metabo_info.php?molid=73433		SUUKRBBXVBJLSS-YFKPBYRVSA-N	CC(=O)N[C@@H](CCN)C(=O)O	http://www.genome.jp/kegg-bin/show_pathway?map00260	http://www.genome.jp/kegg-bin/show_pathway?map01120	http://www.genome.jp/kegg-bin/show_pathway?map01100
160.082	21	160.085	N5-Methyl-L-glutamine	C6H12N2O3		http://www.genome.jp/dbget-bin/www_bget?cpd:C03153			https://metlin.scripps.edu/metabo_info.php?molid=65917	https://pubchem.ncbi.nlm.nih.gov/compound/439925	ONXPDKGXOOORHB-BYPYZUCNSA-N	CNC(=O)CC[C@H](N)C(=O)O
160.082	21	160.085	Homoglutamine	C6H12N2O3	7433-32-1				https://metlin.scripps.edu/metabo_info.php?molid=3281
160.082	21	160.085	Alanine Dimer	C6H12N2O3					https://metlin.scripps.edu/metabo_info.php?molid=4999
160.082	21	160.085	Ala Ala	C6H12N2O3					https://metlin.scripps.edu/metabo_info.php?molid=23840
160.082	21	160.085	(S)-Methyl 2,5-diamino-5-oxopentanoate	C6H12N2O3			http://www.hmdb.ca/metabolites/HMDB0243735			https://pubchem.ncbi.nlm.nih.gov/compound/4712694	GBDRMPRTNVKBAD-UHFFFAOYSA-N	COC(=O)C(N)CCC(N)=O
160.082	21	160.085	N-Nitroso(2-hydroxypropyl)(2-oxopropyl)amine	C6H12N2O3			http://www.hmdb.ca/metabolites/HMDB0253217			https://pubchem.ncbi.nlm.nih.gov/compound/43677	PVRJOEAYRBQPLF-UHFFFAOYSA-N	CC(O)CN(CC(C)=O)N=O
160.082	21	160.085	Daminozide	C6H12N2O3	1596-84-5	http://www.genome.jp/dbget-bin/www_bget?cpd:C10996	http://www.hmdb.ca/metabolites/HMDB0250838		https://metlin.scripps.edu/metabo_info.php?molid=68757	https://pubchem.ncbi.nlm.nih.gov/compound/15331	NOQGZXFMHARMLW-UHFFFAOYSA-N	CN(C)NC(=O)CCC(O)=O
160.082	21	160.085	4-Acetamido-2-aminobutanoic acid	C6H12N2O3		http://www.genome.jp/dbget-bin/www_bget?cpd:C06442	http://www.hmdb.ca/metabolites/HMDB0031411		https://metlin.scripps.edu/metabo_info.php?molid=63421	https://pubchem.ncbi.nlm.nih.gov/compound/441021	YLZRFVZUZIJABA-YFKPBYRVSA-N	CC(=O)NCC[C@H](N)C(O)=O	http://www.genome.jp/kegg-bin/show_pathway?map00260	http://www.genome.jp/kegg-bin/show_pathway?map01120	http://www.genome.jp/kegg-bin/show_pathway?map01100
160.082	21	160.085	D-Alanyl-D-alanine	C6H12N2O3	923-16-0	http://www.genome.jp/dbget-bin/www_bget?cpd:C00993	http://www.hmdb.ca/metabolites/HMDB0003459		https://metlin.scripps.edu/metabo_info.php?molid=6937	https://pubchem.ncbi.nlm.nih.gov/compound/5460362	DEFJQIDDEAULHB-QWWZWVQMSA-N	C[C@@H](N)C(=O)N[C@H](C)C(O)=O	http://www.genome.jp/kegg-bin/show_pathway?map01100	http://www.genome.jp/kegg-bin/show_pathway?map00550	http://www.genome.jp/kegg-bin/show_pathway?map01502	http://www.genome.jp/kegg-bin/show_pathway?map00473	http://www.genome.jp/kegg-bin/show_pathway?map00470
160.082	21	160.085	Alanyl-Alanine	C6H12N2O3			http://www.hmdb.ca/metabolites/HMDB0028680			https://pubchem.ncbi.nlm.nih.gov/compound/601	DEFJQIDDEAULHB-IMJSIDKUSA-N	C[C@H](N)C(=O)N[C@@H](C)C(O)=O
177.081	9	177.079	MDAI	C10H11NO2	155344-90-4				https://metlin.scripps.edu/metabo_info.php?molid=96729
177.081	9	177.079	1,2-Dehydrosalsolinol	C10H11NO2	4602-81-7		http://www.hmdb.ca/metabolites/HMDB0012490			https://pubchem.ncbi.nlm.nih.gov/compound/20844	DWHSGRLKLUGKOU-UHFFFAOYSA-N	CC1=NCCC2=C1C=C(O)C(O)=C2
177.081	9	177.079	5-Hydroxytryptophol	C10H11NO2	154-02-9		http://www.hmdb.ca/metabolites/HMDB0001855			https://pubchem.ncbi.nlm.nih.gov/compound/9061	KQROHCSYOGBQGJ-UHFFFAOYSA-N	OCCC1=CNC2=CC=C(O)C=C12
177.081	9	177.079	N,N-dimethylindoliumolate	C10H11NO2			http://www.hmdb.ca/metabolites/HMDB0060063			https://pubchem.ncbi.nlm.nih.gov/compound/131769812	AVORYUIJMLOMPW-UHFFFAOYSA-N	C[N+]1(C)C=CC2=CC(O)=C([O-])C=C12
177.081	9	177.079	Plantagonine	C10H11NO2			http://www.hmdb.ca/metabolites/HMDB0033482		https://metlin.scripps.edu/metabo_info.php?molid=89303	https://pubchem.ncbi.nlm.nih.gov/compound/12300211	RLNQBGQGMYNOCX-UHFFFAOYSA-N	CC1CCC2=C1C=NC=C2C(O)=O
177.081	9	177.079	5-[2H-Pyrrol-4-(3H)-ylidenemethyl]-2-furanmethanol	C10H11NO2			http://www.hmdb.ca/metabolites/HMDB0040045		https://metlin.scripps.edu/metabo_info.php?molid=94586	https://pubchem.ncbi.nlm.nih.gov/compound/131752775	JOWOWIZUAITHGQ-YVMONPNESA-N	OCC1=CC=C(O1)\C=C1\CCN=C1
177.081	9	177.079	2-Propenyl 2-aminobenzoate	C10H11NO2	7493-63-2		http://www.hmdb.ca/metabolites/HMDB0037693		https://metlin.scripps.edu/metabo_info.php?molid=92517	https://pubchem.ncbi.nlm.nih.gov/compound/24116	UCANFCXAKYMFGA-UHFFFAOYSA-N	NC1=CC=CC=C1C(=O)OCC=C
177.081	9	177.079	1,2,3,4-Tetrahydroisoquinoline-1-carboxylic acid	C10H11NO2			http://www.hmdb.ca/metabolites/HMDB0246650			https://pubchem.ncbi.nlm.nih.gov/compound/189112	OXFGRWIKQDSSLY-UHFFFAOYSA-N	OC(=O)C1NCCC2=CC=CC=C12
177.081	9	177.079	5,6-Methylenedioxy-2-aminoindane	C10H11NO2			http://www.hmdb.ca/metabolites/HMDB0244545			https://pubchem.ncbi.nlm.nih.gov/compound/125558	FQDRMHHCWZAXJM-UHFFFAOYSA-N	NC1CC2=CC3=C(OCO3)C=C2C1
177.081	9	177.079	Formamide, N-[(1Z)-2-(4-methoxyphenyl)ethenyl]-	C10H11NO2			http://www.hmdb.ca/metabolites/HMDB0252440			https://pubchem.ncbi.nlm.nih.gov/compound/40840	SZCZSKMCTGEJKI-UHFFFAOYSA-N	COC1=CC=C(C=CNC=O)C=C1
177.081	9	177.079	1,2,3,4-Tetrahydroisoquinoline-3-carboxylic acid	C10H11NO2			http://www.hmdb.ca/metabolites/HMDB0244117			https://pubchem.ncbi.nlm.nih.gov/compound/95489	BWKMGYQJPOAASG-UHFFFAOYSA-N	OC(=O)C1CC2=CC=CC=C2CN1
177.081	9	177.079	1,2,3,4-Tetrahydroisoquinolin-1-yl formate	C10H11NO2			http://www.hmdb.ca/metabolites/HMDB0258099			https://pubchem.ncbi.nlm.nih.gov/compound/56990431	LLHHMQWJVUGHFX-UHFFFAOYSA-N	O=COC1NCCC2=CC=CC=C12
177.081	9	177.079	indole-3-glycol	C10H11NO2			http://www.hmdb.ca/metabolites/HMDB0304392			https://pubchem.ncbi.nlm.nih.gov/compound/25202910	XNJDZRGYWQBBMZ-UHFFFAOYSA-N	OCC(O)C1=CNC2=C1C=CC=C2
177.081	9	177.079	3-(2-Hydroperoxyethyl)-1H-indole	C10H11NO2			http://www.hmdb.ca/metabolites/HMDB0257988			https://pubchem.ncbi.nlm.nih.gov/compound/14936877	GJCJRVUNFNGHQL-UHFFFAOYSA-N	OOCCC1=CNC2=CC=CC=C12
177.081	10	177.082	Dihomomethionine	C7H15NO2S		http://www.genome.jp/dbget-bin/www_bget?cpd:C17217			https://metlin.scripps.edu/metabo_info.php?molid=64496	https://pubchem.ncbi.nlm.nih.gov/compound/228215	FBWIRBFZWNIGJC-LURJTMIESA-N	CSCCCC[C@H](N)C(=O)O	http://www.genome.jp/kegg-bin/show_pathway?map00966	http://www.genome.jp/kegg-bin/show_pathway?map01210
177.081	32	177.075	O-Ureidohomoserine	C5H11N3O4	51767-67-0		http://www.hmdb.ca/metabolites/HMDB0012271		https://metlin.scripps.edu/metabo_info.php?molid=62904	https://pubchem.ncbi.nlm.nih.gov/compound/21126175	SFYVZOSIAIZWQU-UHFFFAOYSA-N	NC(CCONC(O)=N)C(O)=O
104.99	0	0	No compounds found for experimental mass 104.9903666 and adduct: M
155.093	13	155.095	Heliotridine	C8H13NO2	520-63-8	http://www.genome.jp/dbget-bin/www_bget?cpd:C10321				https://pubchem.ncbi.nlm.nih.gov/compound/442736	HJSJELVDQOXCHO-JGVFFNPUSA-N	OCC1=CCN2CC[C@H](O)[C@@H]12
155.093	13	155.095	3-Ethyl-5-hydroxy-4,5-dimethyl-pyrrolin-2-one	C8H13NO2			http://www.hmdb.ca/metabolites/HMDB0253169			https://pubchem.ncbi.nlm.nih.gov/compound/171278	BTIPRYZZYXEGPM-UHFFFAOYSA-N	CCC1=C(C)C(C)(O)NC1=O
155.093	13	155.095	bemegride	C8H13NO2			http://www.hmdb.ca/metabolites/HMDB0248936			https://pubchem.ncbi.nlm.nih.gov/compound/2310	ORRZGUBHBVWWOP-UHFFFAOYSA-N	CCC1(C)CC(O)=NC(=O)C1
155.093	13	155.095	Heliotridine	C8H13NO2			http://www.hmdb.ca/metabolites/HMDB0253071			https://pubchem.ncbi.nlm.nih.gov/compound/10626	HJSJELVDQOXCHO-UHFFFAOYSA-N	OCC1=CCN2CCC(O)C12
155.093	13	155.095	Scopine	C8H13NO2			http://www.hmdb.ca/metabolites/HMDB0258181			https://pubchem.ncbi.nlm.nih.gov/compound/274439	FIMXSEMBHGTNKT-UHFFFAOYSA-N	CN1C2CC(O)CC1C1OC21
155.093	13	155.095	3H-Dopamine	C8H13NO2			http://www.hmdb.ca/metabolites/HMDB0246265			https://pubchem.ncbi.nlm.nih.gov/compound/57350278	UCTMLZBVNPSJHC-UHFFFAOYSA-N	NCCC1=CC=C(O)C(O)C1
155.093	13	155.095	4-(2-Aminoethyl)cyclohexa-3,5-diene-1,2-diol	C8H13NO2			http://www.hmdb.ca/metabolites/HMDB0257596			https://pubchem.ncbi.nlm.nih.gov/compound/54016676	KWCIWVCMDMTKSP-UHFFFAOYSA-N	NCCC1=CC(O)C(O)C=C1
155.093	13	155.095	2-Aminobicyclo[2.2.1]heptane-2-carboxylic acid	C8H13NO2			http://www.hmdb.ca/metabolites/HMDB0245588			https://pubchem.ncbi.nlm.nih.gov/compound/115288	MPUVBVXDFRDIPT-UHFFFAOYSA-N	NC1(CC2CCC1C2)C(O)=O
155.093	13	155.095	Arecoline	C8H13NO2	63-75-2	http://www.genome.jp/dbget-bin/www_bget?cpd:C10129	http://www.hmdb.ca/metabolites/HMDB0030353		https://metlin.scripps.edu/metabo_info.php?molid=43570	https://pubchem.ncbi.nlm.nih.gov/compound/2230	HJJPJSXJAXAIPN-UHFFFAOYSA-N	COC(=O)C1=CCCN(C)C1
155.093	13	155.095	Scopoline	C8H13NO2	487-27-4	http://www.genome.jp/dbget-bin/www_bget?cpd:C10866			https://metlin.scripps.edu/metabo_info.php?molid=43998	https://pubchem.ncbi.nlm.nih.gov/compound/443009	MEGPURSNXMUDAE-IKTQEEBSSA-N	CN1C2CC3CC1[C@H](O)C2O3
155.093	13	155.095	2-Amino-2-Norbornanecarboxylic acid	C8H13NO2	20448-79-7				https://metlin.scripps.edu/metabo_info.php?molid=44702
155.093	13	155.095	Retronecine	C8H13NO2	480-85-3	http://www.genome.jp/dbget-bin/www_bget?cpd:C06177			https://metlin.scripps.edu/metabo_info.php?molid=64442	https://pubchem.ncbi.nlm.nih.gov/compound/10198	HJSJELVDQOXCHO-HTQZYQBOSA-N	OCC1=CCN2CC[C@@H](O)[C@@H]12	http://www.genome.jp/kegg-bin/show_pathway?map01110	http://www.genome.jp/kegg-bin/show_pathway?map01064	http://www.genome.jp/kegg-bin/show_pathway?map00960
467.223	6	467.22	(+)-Cloprostenol isopropyl ester	C25H36ClO6					https://metlin.scripps.edu/metabo_info.php?molid=96461
467.223	12	467.228	PS(14:1(9Z)/0:0)	C20H38NO9P				http://www.lipidmaps.org/data/LMSDRecord.php?LMID=LMGP03050032	https://metlin.scripps.edu/metabo_info.php?molid=78859		NPKANCOBLRPFQN-WIJVFFIESA-N	CCCC/C=C\CCCCCCCC(=O)OC[C@@H](O)COP(O)(=O)OC[C@H](N)C(O)=O
467.223	16	467.216	Levobunolol glucuronide	C23H33NO9	66171-80-0				https://metlin.scripps.edu/metabo_info.php?molid=936
467.223	17	467.231	(+)-Pyripyropene G	C27H33NO6	165467-57-2						CRIDZJKECHTODK-UHFFFAOYNA-N	o1c(cc2c(c1=O)[C@H]([C@@H]1[C@@](O2)(CC[C@H]2[C@]1(CC[C@H](C2(C)C)OC(=O)C)C)C)O)c1cccnc1
467.223	17	467.231	Pyripyropene G	C27H33NO6						https://pubchem.ncbi.nlm.nih.gov/compound/10073281	CRIDZJKECHTODK-RBKRSBJSSA-N	CC(=O)OC1CCC2(C(C1(C)C)CCC3(C2C(C4=C(O3)C=C(OC4=O)C5=CN=CC=C5)O)C)C
467.223	17	467.231	GERI-BP001 A	C27H33NO6						https://pubchem.ncbi.nlm.nih.gov/compound/10434752	CRIDZJKECHTODK-HJAVCOCOSA-N	CC(=O)O[C@H]1CC[C@]2([C@H](C1(C)C)CC[C@@]3([C@@H]2[C@@H](C4=C(O3)C=C(OC4=O)C5=CN=CC=C5)O)C)C
467.223	35	467.207	Benzyloxycarbonyl-Val-Ala-Asp(OMe)-fluoromethylketone	C22H30FN3O7			http://www.hmdb.ca/metabolites/HMDB0244824			https://pubchem.ncbi.nlm.nih.gov/compound/5737	MIFGOLAMNLSLGH-UHFFFAOYSA-N	COC(=O)CC(NC(=O)C(C)NC(=O)C(NC(=O)OCC1=CC=CC=C1)C(C)C)C(=O)CF
118.84	0	0	No compounds found for experimental mass 118.8395487 and adduct: M
445.256	21	445.246	Mivacurium Metabolite (Isoquinolinium, 1,2,3,4-tetrahydro-2-(3-hydroxypropyl)-6,7-dimethoxy-2-methyl	C25H35NO6	697218-23-8				https://metlin.scripps.edu/metabo_info.php?molid=1328
445.256	29	445.269	Trp Ile Lys	C23H35N5O4					https://metlin.scripps.edu/metabo_info.php?molid=16425
445.256	29	445.269	Ile Lys Trp	C23H35N5O4					https://metlin.scripps.edu/metabo_info.php?molid=16835
445.256	29	445.269	Lys Trp Ile	C23H35N5O4					https://metlin.scripps.edu/metabo_info.php?molid=17004
445.256	29	445.269	Trp Leu Lys	C23H35N5O4					https://metlin.scripps.edu/metabo_info.php?molid=17082
445.256	29	445.269	Leu Lys Trp	C23H35N5O4					https://metlin.scripps.edu/metabo_info.php?molid=17859
445.256	29	445.269	Trp Lys Leu	C23H35N5O4					https://metlin.scripps.edu/metabo_info.php?molid=18095
445.256	29	445.269	Ile Trp Lys	C23H35N5O4					https://metlin.scripps.edu/metabo_info.php?molid=18140
445.256	29	445.269	Lys Leu Trp	C23H35N5O4					https://metlin.scripps.edu/metabo_info.php?molid=18156
445.256	29	445.269	Lys Ile Trp	C23H35N5O4					https://metlin.scripps.edu/metabo_info.php?molid=18419
445.256	29	445.269	Lys Trp Leu	C23H35N5O4					https://metlin.scripps.edu/metabo_info.php?molid=20435
445.256	29	445.269	Trp Lys Ile	C23H35N5O4					https://metlin.scripps.edu/metabo_info.php?molid=20477
445.256	29	445.269	Leu Trp Lys	C23H35N5O4					https://metlin.scripps.edu/metabo_info.php?molid=21073
445.256	36	445.24	Arg Asp Arg	C16H31N9O6					https://metlin.scripps.edu/metabo_info.php?molid=17100
445.256	36	445.24	Asp Arg Arg	C16H31N9O6					https://metlin.scripps.edu/metabo_info.php?molid=22311
445.256	36	445.24	Arg Arg Asp	C16H31N9O6					https://metlin.scripps.edu/metabo_info.php?molid=23012
111.978	27	111.975	Methylphosphonothiolate	CH5O2PS			http://www.hmdb.ca/metabolites/HMDB0254659			https://pubchem.ncbi.nlm.nih.gov/compound/197063	WXJXBKBJAKPJRN-UHFFFAOYSA-N	CP(O)(O)=S
63.9821	0	0	No compounds found for experimental mass 63.9820658 and adduct: M
101.565	0	0	No compounds found for experimental mass 101.5646464 and adduct: M
61.975	0	0	No compounds found for experimental mass 61.97504676 and adduct: M
61.1183	0	0	No compounds found for experimental mass 61.11829627 and adduct: M
267.051	4	267.052	Cenobamate	C10H10ClN5O2			http://www.hmdb.ca/metabolites/HMDB0304884			https://pubchem.ncbi.nlm.nih.gov/compound/11962412	GFHAXPJGXSQLPT-VIFPVBQESA-N	NC(=O)O[C@@H](CN1N=CN=N1)C1=C(Cl)C=CC=C1
267.051	7	267.053	2-Methyl-1-nitroanthraquinone	C15H9NO4	129-15-7	http://www.genome.jp/dbget-bin/www_bget?cpd:C19264			https://metlin.scripps.edu/metabo_info.php?molid=72983	https://pubchem.ncbi.nlm.nih.gov/compound/31426	FYXKXZFTZBYYNP-UHFFFAOYSA-N	Cc1ccc2c(c1[N+](=O)[O-])C(=O)c1ccccc1C2=O
267.051	20	267.057	Oxycarboxin	C12H13NO4S	5259-88-1	http://www.genome.jp/dbget-bin/www_bget?cpd:C10956			https://metlin.scripps.edu/metabo_info.php?molid=68720	https://pubchem.ncbi.nlm.nih.gov/compound/21330	AMEKQAFGQBKLKX-UHFFFAOYSA-N	CC1=C(C(=O)Nc2ccccc2)S(=O)(=O)CCO1
267.051	26	267.058	Chlornaphazine	C14H15Cl2N	494-03-1	http://www.genome.jp/dbget-bin/www_bget?cpd:C16446			https://metlin.scripps.edu/metabo_info.php?molid=71202	https://pubchem.ncbi.nlm.nih.gov/compound/10307	XCDXSSFOJZZGQC-UHFFFAOYSA-N	ClCCN(CCCl)c1ccc2ccccc2c1
267.051	26	267.058	beta-Chloro-alpha-phenylbenzeneethanamine hydrochloride	C14H14ClN.HCl		http://www.genome.jp/dbget-bin/www_bget?cpd:C15411				https://pubchem.ncbi.nlm.nih.gov/compound/11954169	GVKJUMBEYUTLLX-UHFFFAOYSA-N	Cl.NC(c1ccccc1)C(Cl)c1ccccc1
267.051	34	267.06	2-Amino-4-oxo-6-(1',2'-dioxoprolyl)-7,8-dihydroxypteridine	C9H9N5O5			http://www.hmdb.ca/metabolites/HMDB0001410		https://metlin.scripps.edu/metabo_info.php?molid=6226	https://pubchem.ncbi.nlm.nih.gov/compound/440598	QBHQZPRDJMYEDG-UHFFFAOYSA-N	CC(=O)C(=O)C1=NC2=C(N=C(N)NC2=O)N(O)C1O
267.051	38	267.041	Guanidine, (4-chloro-3-methoxy-1-oxo-1H-2-benzopyran-7-yl)-	C11H10ClN3O3			http://www.hmdb.ca/metabolites/HMDB0244397			https://pubchem.ncbi.nlm.nih.gov/compound/15052429	GGJYUMYNPWNIEZ-UHFFFAOYSA-N	COC1=C(Cl)C2=C(C=C(C=C2)N=C(N)N)C(=O)O1
282.752	0	0	No compounds found for experimental mass 282.7520853 and adduct: M
288.037	15	288.041	Pyrido(3,4-d)pyridazine-1,4-dione, 8-amino-5-chloro-2,3-dihydro-7-phenyl-	C13H9ClN4O2			http://www.hmdb.ca/metabolites/HMDB0253839			https://pubchem.ncbi.nlm.nih.gov/compound/126741	ABEDICJFYSFCHB-UHFFFAOYSA-N	NC1=C(N=C(Cl)C2=C1C(=O)NNC2=O)C1=CC=CC=C1
288.037	16	288.042	Ritipenem	C10H12N2O6S			http://www.hmdb.ca/metabolites/HMDB0257244			https://pubchem.ncbi.nlm.nih.gov/compound/13187820	IKQNRQOUOZJHTR-UHFFFAOYSA-N	CC(O)C1C2SC(COC(N)=O)=C(N2C1=O)C(O)=O
288.037	18	288.032	Ciprofibrate	C13H14Cl2O3	52214-84-3				https://metlin.scripps.edu/metabo_info.php?molid=387
288.037	18	288.032	Ciprofibrate	C13H14Cl2O3			http://www.hmdb.ca/metabolites/HMDB0250268			https://pubchem.ncbi.nlm.nih.gov/compound/2763	KPSRODZRAIWAKH-UHFFFAOYSA-N	CC(C)(OC1=CC=C(C=C1)C1CC1(Cl)Cl)C(O)=O
288.037	23	288.03	5-(3',4'-Dihydroxyphenyl)-?-valerolactone 4'-sulfate	C11H12O7S			http://www.hmdb.ca/metabolites/HMDB0240473			https://pubchem.ncbi.nlm.nih.gov/compound/101913834	WAXYAOJFDCCESK-UHFFFAOYSA-N	OC1=C(OS(O)(=O)=O)C=CC(CC2CCC(=O)O2)=C1
288.037	23	288.03	[4-(3-acetyloxiran-2-yl)-2-methoxyphenyl]oxidanesulfonic acid	C11H12O7S			http://www.hmdb.ca/metabolites/HMDB0135693			https://pubchem.ncbi.nlm.nih.gov/compound/131839199	GTEYNGCUIXWUQP-UHFFFAOYSA-N	COC1=C(OS(O)(=O)=O)C=CC(=C1)C1OC1C(C)=O
288.037	23	288.03	5-(3',5'-Dihydroxyphenyl)-?-valerolactone sulfate	C11H12O7S			http://www.hmdb.ca/metabolites/HMDB0240474				CVGUPVHDNVLHLW-UHFFFAOYSA-N	OC1=CC(OS(O)(=O)=O)=CC(CC2CCC(=O)O2)=C1
288.037	23	288.03	[4-(4-hydroxy-3-oxobut-1-en-1-yl)-2-methoxyphenyl]oxidanesulfonic acid	C11H12O7S			http://www.hmdb.ca/metabolites/HMDB0135695				JAJHTYJDCXPTIU-UHFFFAOYSA-N	COC1=C(OS(O)(=O)=O)C=CC(C=CC(=O)CO)=C1
288.037	23	288.03	{[4-(4-hydroxy-3-methoxyphenyl)-2-oxobut-3-en-1-yl]oxy}sulfonic acid	C11H12O7S			http://www.hmdb.ca/metabolites/HMDB0135696				REHNKEVVODVMDS-UHFFFAOYSA-N	COC1=C(O)C=CC(C=CC(=O)COS(O)(=O)=O)=C1
288.037	23	288.03	[2-hydroxy-6-methoxy-4-(3-oxobut-1-en-1-yl)phenyl]oxidanesulfonic acid	C11H12O7S			http://www.hmdb.ca/metabolites/HMDB0135688				YZBKKVVDVRIPMB-UHFFFAOYSA-N	COC1=CC(C=CC(C)=O)=CC(O)=C1OS(O)(=O)=O
288.037	23	288.03	{4-[(1Z)-2-hydroxy-3-oxobut-1-en-1-yl]-2-methoxyphenyl}oxidanesulfonic acid	C11H12O7S			http://www.hmdb.ca/metabolites/HMDB0135678			https://pubchem.ncbi.nlm.nih.gov/compound/131839185	LCJPHBCQHYDSBL-UITAMQMPSA-N	[H]\C(=C(\O)C(C)=O)C1=CC(OC)=C(OS(O)(=O)=O)C=C1
288.037	23	288.03	5'-(3',4'-Dihydroxyphenyl)-gamma-valerolactone sulfate	C11H12O7S			http://www.hmdb.ca/metabolites/HMDB0029191		https://metlin.scripps.edu/metabo_info.php?molid=86078	https://pubchem.ncbi.nlm.nih.gov/compound/129626609	YAXFVDUJDAQPTJ-UHFFFAOYSA-N	OC1=CC=C(CC2CCC(=O)O2)C=C1OS(O)(=O)=O
288.037	24	288.044	Terbufos	C9H21O2PS3	13071-79-9	http://www.genome.jp/dbget-bin/www_bget?cpd:C18693	http://www.hmdb.ca/metabolites/HMDB0258828		https://metlin.scripps.edu/metabo_info.php?molid=72471	https://pubchem.ncbi.nlm.nih.gov/compound/25670	XLNZEKHULJKQBA-UHFFFAOYSA-N	CCOP(=S)(OCC)SCSC(C)(C)C
288.037	32	288.028	(5'-(but-3-en-1-yn-1-yl)-[2,2'-bithiophen]-5-yl)methyl acetate	C15H12O2S2				http://www.lipidmaps.org/data/LMSDRecord.php?LMID=LMFA12000356			SYEWLUATUDURPR-UHFFFAOYSA-N	C1(COC(C)=O)=CC=C(C2=CC=C(C#CC=C)S2)S1
288.037	33	288.047	N-Desalkyl flurazepam	C15H10ClFN2O			http://www.hmdb.ca/metabolites/HMDB0061161			https://pubchem.ncbi.nlm.nih.gov/compound/4540	UVCOILFBWYKHHB-UHFFFAOYSA-N	FC1=CC=CC=C1C1=NCC(=O)NC2=C1C=C(Cl)C=C2
288.037	33	288.047	N-1-Desalkylflurazepam	C15H10ClFN2O	2886-65-9				https://metlin.scripps.edu/metabo_info.php?molid=2913
288.037	40	288.026	Sedoheptulose 7-phosphate(2-)	C7H13O10P			http://www.hmdb.ca/metabolites/HMDB0062754			https://pubchem.ncbi.nlm.nih.gov/compound/616	JDTUMPKOJBQPKX-UHFFFAOYSA-N	OCC(=O)C(O)C(O)C(O)C(O)COP(O)(O)=O
207.035	1	207.035	(E)-3-Tosylacrylonitrile	C10H9NO2S			http://www.hmdb.ca/metabolites/HMDB0248889			https://pubchem.ncbi.nlm.nih.gov/compound/2301	DOEWDSDBFRHVAP-UHFFFAOYSA-N	CC1=CC=C(C=C1)S(=O)(=O)C=CC#N
207.035	1	207.035	BAY-11-7082	C10H9NO2S	19542-67-7				https://metlin.scripps.edu/metabo_info.php?molid=45239
207.035	10	207.033	Fluoroquinolone carboxylic	C10H6FNO3			http://www.hmdb.ca/metabolites/HMDB0252392			https://pubchem.ncbi.nlm.nih.gov/compound/54479367	XNXHTLMYBNXMJK-UHFFFAOYSA-N	OC(=O)C1=C(F)C2=CC=CC=C2NC1=O
207.035	11	207.033	p-Aminobenzamidine dihydrochloride	C7H9N3.2HCl	2498-50-2	http://www.genome.jp/dbget-bin/www_bget?cpd:C11628			https://metlin.scripps.edu/metabo_info.php?molid=69139	https://pubchem.ncbi.nlm.nih.gov/compound/75626	GHEHNICLPWTXJC-UHFFFAOYSA-N	Cl.Cl.N=C(N)c1ccc(N)cc1
207.035	19	207.031	S-Nitroso-L-cysteinylglycine	C5H9N3O4S			http://www.hmdb.ca/metabolites/HMDB0257413			https://pubchem.ncbi.nlm.nih.gov/compound/21884726	UOHAKHBEJRPHQZ-UHFFFAOYSA-N	NC(CSN=O)C(=O)NCC(O)=O
207.035	19	207.039	2-Amino-4-hydroxy-6-pteridinecarboxylic acid	C7H5N5O3	948-60-7		http://www.hmdb.ca/metabolites/HMDB0033136		https://metlin.scripps.edu/metabo_info.php?molid=44527	https://pubchem.ncbi.nlm.nih.gov/compound/70361	QABAUCFGPWONOG-UHFFFAOYSA-N	NC1=NC2=NC=C(N=C2C(=O)N1)C(O)=O
207.035	27	207.03	[5-(Aminomethyl)furan-3-yl]methyl phosphate	C6H10NO5P		http://www.genome.jp/dbget-bin/www_bget?cpd:C21068					UAFNGMRXHNAKEN-UHFFFAOYSA-N	NCc1cc(COP(=O)(O)O)co1	http://www.genome.jp/kegg-bin/show_pathway?map01100	http://www.genome.jp/kegg-bin/show_pathway?map00680	http://www.genome.jp/kegg-bin/show_pathway?map01240
545.208	24	545.196	Lacto-N-triose I	C20H35NO16			http://www.hmdb.ca/metabolites/HMDB0039750		https://metlin.scripps.edu/metabo_info.php?molid=94301	https://pubchem.ncbi.nlm.nih.gov/compound/22609086	CJOPBLPCFAQCNO-UHFFFAOYSA-N	CC(=O)NC1C(OC2C(O)C(O)OC(CO)C2O)OC(CO)C(O)C1OC1OC(CO)C(O)C(O)C1O
545.208	24	545.196	N-Acetylgalactosaminyl lactose	C20H35NO16			http://www.hmdb.ca/metabolites/HMDB0041622		https://metlin.scripps.edu/metabo_info.php?molid=95992	https://pubchem.ncbi.nlm.nih.gov/compound/53239702	CRTJRHPGCOAOQC-LXLNFFGNSA-N	CC(=O)N[C@@H]1[C@@H](O)[C@@H](O)[C@@H](CO)O[C@@H]1O[C@H]1[C@@H](O)[C@@H](CO)O[C@@H](O[C@H]2[C@H](O)[C@@H](O)[C@H](O)O[C@@H]2CO)[C@@H]1O
545.208	24	545.196	Lacto-N-triaose	C20H35NO16			http://www.hmdb.ca/metabolites/HMDB0006592		https://metlin.scripps.edu/metabo_info.php?molid=58477	https://pubchem.ncbi.nlm.nih.gov/compound/53477860	RJTOFDPWCJDYFZ-SPVZFZGWSA-N	[H][C@@](O[C@@H]1O[C@H](CO)[C@H](O)[C@]([H])(O[C@@H]2O[C@H](CO)[C@@H](O)[C@H](O)[C@H]2NC(C)=O)[C@H]1O)([C@H](O)CO)[C@H](O)[C@@H](O)C=O
545.208	24	545.196	Gal-alpha1,4Gal-beta1,4-GlcNAc	C20H35NO16			http://www.hmdb.ca/metabolites/HMDB0252574			https://pubchem.ncbi.nlm.nih.gov/compound/19690552	QOITYCLKNIWNMP-UHFFFAOYSA-N	CC(=O)NC1C(O)OC(CO)C(OC2OC(CO)C(OC3OC(CO)C(O)C(O)C3O)C(O)C2O)C1O
545.208	24	545.196	alpha-D-Gal-(1->3)-beta-D-Gal-(1->4)-D-GlcNAc	C20H35NO16			http://www.hmdb.ca/metabolites/HMDB0248253			https://pubchem.ncbi.nlm.nih.gov/compound/3402176	NNISLDGFPWIBDF-UHFFFAOYSA-N	CC(=O)NC1C(O)OC(CO)C(OC2OC(CO)C(O)C(OC3OC(CO)C(O)C(O)C3O)C2O)C1O
545.208	24	545.196	alpha-D-Galactosyl-N-acetyllactosamine	C20H35NO16		http://www.genome.jp/dbget-bin/www_bget?cpd:C04428			https://metlin.scripps.edu/metabo_info.php?molid=66180	https://pubchem.ncbi.nlm.nih.gov/compound/440339	DOTQRWNRHKNWIL-MOBJFDSMSA-N	CC(=O)N[C@H]1[C@H](O)O[C@H](CO[C@@H]2O[C@H](CO[C@H]3O[C@H](CO)[C@H](O)[C@H](O)[C@H]3O)[C@H](O)[C@H](O)[C@H]2O)[C@@H](O)[C@@H]1O
545.208	24	545.196	alpha-D-Galactosyl-1,3-beta-D-galactosyl-1,4-N-acetyl-D-glucosamine	C20H35NO16		http://www.genome.jp/dbget-bin/www_bget?cpd:C04847			https://metlin.scripps.edu/metabo_info.php?molid=66266	https://pubchem.ncbi.nlm.nih.gov/compound/440511	NNISLDGFPWIBDF-LQHNAXJESA-N	CC(=O)N[C@H]1[C@H](O)O[C@H](CO)[C@@H](O[C@@H]2O[C@H](CO)[C@H](O)[C@H](O[C@H]3O[C@H](CO)[C@H](O)[C@H](O)[C@H]3O)[C@H]2O)[C@@H]1O
545.208	32	545.191	Isopropylidene Azastreptonigrin	C28H27N5O7	15964-31-5				https://metlin.scripps.edu/metabo_info.php?molid=85093
545.208	32	545.191	THOS Streptonigrin	C28H27N5O7			http://www.hmdb.ca/metabolites/HMDB0259042			https://pubchem.ncbi.nlm.nih.gov/compound/247673	SQQXRXKYTKFFSM-UHFFFAOYSA-N	COC1=C(OC)C(O)=C(C=C1)C1=C(C)C(=NC(=C1N)C1=NC2=C(C=C1)C(O)=C(OC)C1=NC(C)(C)N=C21)C(O)=O
545.208	34	545.19	Doxorubicinol aglycone	C27H31NO11			http://www.hmdb.ca/metabolites/HMDB0060823			https://pubchem.ncbi.nlm.nih.gov/compound/430051	NKZRZOVSJNSBFR-UHFFFAOYSA-N	COC1=CC=CC2=C1C(=O)C1=C(O)C3=C(CC(O)(CC3OC3CC(N)C(O)C(C)O3)C(O)CO)C(O)=C1C2=O
545.208	34	545.19	Doxorubicin-semiquinone	C27H31NO11			http://www.hmdb.ca/metabolites/HMDB0060822			https://pubchem.ncbi.nlm.nih.gov/compound/131769966	WHLRWGKIZVSENZ-UHFFFAOYSA-N	COC1=CC=CC2=C1C(O)C1=C(C2O)C(O)=C2CC(O)(CC(OC3CC(N)C(O)C(C)O3)C2=C1O)C(=O)CO
545.208	34	545.19	Doxorubicinol	C27H31NO11	54193-28-1		http://www.hmdb.ca/metabolites/HMDB0041884		https://metlin.scripps.edu/metabo_info.php?molid=662	https://pubchem.ncbi.nlm.nih.gov/compound/83970	NKZRZOVSJNSBFR-FEMMEMONSA-N	COC1=CC=CC2=C1C(=O)C1=C(C(O)=C3C[C@](O)(C[C@H](O[C@H]4C[C@H](N)[C@H](O)[C@H](C)O4)C3=C1O)[C@@H](O)CO)C2=O
545.208	34	545.19	Epirubicinol	C27H31NO11	76155-56-1				https://metlin.scripps.edu/metabo_info.php?molid=654
340.18	3	340.179	3-Hydroxyquinine	C20H24N2O3	78549-61-8	http://www.genome.jp/dbget-bin/www_bget?cpd:C07344			https://metlin.scripps.edu/metabo_info.php?molid=2234	https://pubchem.ncbi.nlm.nih.gov/compound/157225	BSRUJCFCZKMFMB-YGHPHNMRSA-N	C=C[C@@]1(O)CN2CC[C@H]1C[C@H]2[C@H](O)c1ccnc2ccc(OC)cc12
340.18	3	340.179	11-Hydroxytubotaiwine	C20H24N2O3			http://www.hmdb.ca/metabolites/HMDB0040799		https://metlin.scripps.edu/metabo_info.php?molid=95264	https://pubchem.ncbi.nlm.nih.gov/compound/131752942	ILEBWSZOKJHVSX-UHFFFAOYSA-N	CCC1C2N3CCC22C(NC4=C2C=CC(O)=C4)=C(C1CC3)C(=O)OC
340.18	3	340.179	3-Hydroxyquinine	C20H24N2O3	53467-23-5		http://www.hmdb.ca/metabolites/HMDB0001091		https://metlin.scripps.edu/metabo_info.php?molid=2228	https://pubchem.ncbi.nlm.nih.gov/compound/441264	BSRUJCFCZKMFMB-ZNYHDOEXSA-N	[H][C@]12CCN(C[C@]1(O)C=C)[C@@]([H])(C2)[C@H](O)C1=CC=NC2=CC=C(OC)C=C12
340.18	3	340.179	Quinidine N-oxide	C20H24N2O3			http://www.hmdb.ca/metabolites/HMDB0257041			https://pubchem.ncbi.nlm.nih.gov/compound/14589187	WVDIZKMXQMCCAA-UHFFFAOYSA-N	COC1=CC2=C(C=CN=C2C=C1)C(O)C1CC2CC[N+]1([O-])CC2C=C
340.18	3	340.179	3-hydroxyquinidine	C20H24N2O3			http://www.hmdb.ca/metabolites/HMDB0245907			https://pubchem.ncbi.nlm.nih.gov/compound/92	BSRUJCFCZKMFMB-UHFFFAOYSA-N	COC1=CC=C2N=CC=C(C(O)C3CC4CCN3CC4(O)C=C)C2=C1
340.18	3	340.179	2,4(1H,3H)-Pyrimidinedione, 1-(cyclopropylmethyl)-6-(3,5-dimethylbenzoyl)-5-(1-methylethyl)-	C20H24N2O3			http://www.hmdb.ca/metabolites/HMDB0253577			https://pubchem.ncbi.nlm.nih.gov/compound/483499	UCOAKFIVSAVHLC-UHFFFAOYSA-N	CC(C)C1=C(N(CC2CC2)C(=O)NC1=O)C(=O)C1=CC(C)=CC(C)=C1
340.18	3	340.179	1-[3-(1,3-Benzodioxol-5-yloxy)propyl]-4-phenylpiperazine	C20H24N2O3			http://www.hmdb.ca/metabolites/HMDB0249355			https://pubchem.ncbi.nlm.nih.gov/compound/134117	VUSNBQDZGKZEDL-UHFFFAOYSA-N	C(COC1=CC2=C(OCO2)C=C1)CN1CCN(CC1)C1=CC=CC=C1
340.18	3	340.179	19,20-(E)-Vallesamine	C20H24N2O3			http://www.hmdb.ca/metabolites/HMDB0244839			https://pubchem.ncbi.nlm.nih.gov/compound/547628	JZKSIYFJGCTTET-UHFFFAOYSA-N	COC(=O)C1(CO)C2CCN(CC2=CC)CC2=C1NC1=CC=CC=C21
340.18	3	340.179	2'-Oxoquinidine	C20H24N2O3	53537-71-6				https://metlin.scripps.edu/metabo_info.php?molid=2222
340.18	3	340.179	Quinine-N'-Oxide	C20H24N2O3	54821-44-2				https://metlin.scripps.edu/metabo_info.php?molid=2225
340.18	3	340.179	Quinidine N'-oxide	C20H24N2O3	115730-97-7				https://metlin.scripps.edu/metabo_info.php?molid=2231
340.18	3	340.179	Quinine 10,11-epoxide	C20H24N2O3	78523-31-6				https://metlin.scripps.edu/metabo_info.php?molid=2232
340.18	3	340.179	Quinine-N-Oxide	C20H24N2O3	109906-48-1				https://metlin.scripps.edu/metabo_info.php?molid=2236
340.18	3	340.179	Yohimbic Acid	C20H24N2O3	522-87-2				https://metlin.scripps.edu/metabo_info.php?molid=43847
340.18	14	340.175	Pro Gln Pro	C15H24N4O5					https://metlin.scripps.edu/metabo_info.php?molid=17361
340.18	14	340.175	Pro Pro Gln	C15H24N4O5					https://metlin.scripps.edu/metabo_info.php?molid=19185
340.18	14	340.175	Gln Pro Pro	C15H24N4O5					https://metlin.scripps.edu/metabo_info.php?molid=20374
340.18	19	340.186	His Lys Gly	C14H24N6O4					https://metlin.scripps.edu/metabo_info.php?molid=18399
340.18	19	340.186	Gly Lys His	C14H24N6O4					https://metlin.scripps.edu/metabo_info.php?molid=18584
340.18	19	340.186	Gly His Lys	C14H24N6O4					https://metlin.scripps.edu/metabo_info.php?molid=18715
340.18	19	340.186	His Gly Lys	C14H24N6O4					https://metlin.scripps.edu/metabo_info.php?molid=19313
340.18	19	340.186	Lys His Gly	C14H24N6O4					https://metlin.scripps.edu/metabo_info.php?molid=19763
340.18	19	340.186	Lys Gly His	C14H24N6O4					https://metlin.scripps.edu/metabo_info.php?molid=22694
340.18	19	340.186	Glycyl-l-histidyl-l-lysine	C14H24N6O4			http://www.hmdb.ca/metabolites/HMDB0252882			https://pubchem.ncbi.nlm.nih.gov/compound/342538	MVORZMQFXBLMHM-UHFFFAOYSA-N	NCCCCC(NC(=O)C(CC1=CN=CN1)NC(=O)CN)C(O)=O
340.18	27	340.189	11-Dehydro-2,3-dinor-txb2	C18H28O6			http://www.hmdb.ca/metabolites/HMDB0244346			https://pubchem.ncbi.nlm.nih.gov/compound/53394243	PJAAKFHMQLYVGV-UHFFFAOYSA-N	CCCCCC(O)C=CC1OC(=O)CC(O)C1CC=CCC(O)=O
340.18	27	340.189	2,3-Dinor-6-keto-PGF1a	C18H28O6					https://metlin.scripps.edu/metabo_info.php?molid=2560
340.18	27	340.189	11-dehydro-2,3-dinor Thromboxane B2	C18H28O6	79250-60-5				https://metlin.scripps.edu/metabo_info.php?molid=45640
340.18	27	340.189	11-dehydro-2,3-dinor-TXB2	C18H28O6				http://www.lipidmaps.org/data/LMSDRecord.php?LMID=LMFA03030013	https://metlin.scripps.edu/metabo_info.php?molid=74988		PJAAKFHMQLYVGV-YCEKRRLLSA-N	C1[C@H](O)[C@H](C/C=CCC(=O)O)[C@@H](/C=C/[C@@H](O)CCCCC)OC1=O
340.18	30	340.19	3-[2-(3-Guanidino-2-methyl-3-oxo-propenyl)-5-methyl-phenyl]-N-isopropylidene-2-methyl-acrylamide	C19H24N4O2			http://www.hmdb.ca/metabolites/HMDB0245793			https://pubchem.ncbi.nlm.nih.gov/compound/56614733	DQRMQERNOLJKIN-UHFFFAOYSA-N	CC(C)=NC(=O)C(C)=CC1=C(C=C(C)C(=O)N=C(N)N)C=CC(C)=C1
340.18	30	340.19	Pentamidine	C19H24N4O2	100-33-4	http://www.genome.jp/dbget-bin/www_bget?cpd:C07420	http://www.hmdb.ca/metabolites/HMDB0014876		https://metlin.scripps.edu/metabo_info.php?molid=1750	https://pubchem.ncbi.nlm.nih.gov/compound/4735	XDRYMKDFEDOLFX-UHFFFAOYSA-N	NC(=N)C1=CC=C(OCCCCCOC2=CC=C(C=C2)C(N)=N)C=C1
340.18	34	340.191	Methantheline	C21H26NO3	5818-17-7	http://www.genome.jp/dbget-bin/www_bget?cpd:C07849	http://www.hmdb.ca/metabolites/HMDB0015075		https://metlin.scripps.edu/metabo_info.php?molid=85445	https://pubchem.ncbi.nlm.nih.gov/compound/4097	GZHFODJQISUKAY-UHFFFAOYSA-N	CC[N+](C)(CC)CCOC(=O)C1C2=CC=CC=C2OC2=CC=CC=C12
340.18	34	340.191	Mepenzolate	C21H26NO3	25990-43-6	http://www.genome.jp/dbget-bin/www_bget?cpd:C07818	http://www.hmdb.ca/metabolites/HMDB0015591			https://pubchem.ncbi.nlm.nih.gov/compound/4057	GKNPSSNBBWDAGH-UHFFFAOYSA-N	C[N+]1(C)CCCC(C1)OC(=O)C(O)(C1=CC=CC=C1)C1=CC=CC=C1
340.18	36	340.168	16beta-Hydroxy-3,11-dioxopregna-4,17(20)-dien-21-oic acid, gamma-lactone	C21H24O4		http://www.genome.jp/dbget-bin/www_bget?cpd:C14637			https://metlin.scripps.edu/metabo_info.php?molid=70224	https://pubchem.ncbi.nlm.nih.gov/compound/259039	RBULKOMEEZXUGR-BIOQOPCMSA-N	C[C@]12CC(=O)[C@H]3[C@@H](CCC4=CC(=O)CC[C@@]43C)[C@@H]1C[C@@H]1OC(=O)C=C12
340.18	36	340.168	(16b,17a)-13-ethyl-2,16,17-trihydroxy-18,19-Dinorpregna-4,9,11-trien-20-yn-3-one	C21H24O4	94355-02-9				https://metlin.scripps.edu/metabo_info.php?molid=3092
340.18	36	340.168	2',6'-Dihydroxy-4'-methoxy-3'-prenyldihydrochalcone	C21H24O4				http://www.lipidmaps.org/data/LMSDRecord.php?LMID=LMPK12120483	https://metlin.scripps.edu/metabo_info.php?molid=52286		NFNFQMVDSPQKGD-UHFFFAOYSA-N	CC(C)=CCc1c(cc(O)c(C(=O)CCc2ccccc2)c1O)OC
340.18	36	340.168	2'-Hydroxy-6'-methoxy-4'-prenyloxydihydrochalcone	C21H24O4				http://www.lipidmaps.org/data/LMSDRecord.php?LMID=LMPK12120485	https://metlin.scripps.edu/metabo_info.php?molid=52288		ALFWEQDJMGZJNN-UHFFFAOYSA-N	CC(C)=CCOc1cc(O)c(C(=O)CCc2ccccc2)c(c1)OC
340.18	36	340.168	Millinol B	C21H24O4				http://www.lipidmaps.org/data/LMSDRecord.php?LMID=LMPK12080010	https://metlin.scripps.edu/metabo_info.php?molid=48255		DKDWZBOVVLDHPS-UHFFFAOYSA-N	COc1cc(O)ccc1C1Cc2cc(c(O)cc2OC1)C(C)(C)C=C
340.18	36	340.168	4'-O-Methylpreglabridin	C21H24O4				http://www.lipidmaps.org/data/LMSDRecord.php?LMID=LMPK12080011	https://metlin.scripps.edu/metabo_info.php?molid=48256		CFIGHBKJMKQTBW-UHFFFAOYSA-N	CC(C)=CCc1c2OCC(Cc2ccc1O)c1ccc(cc1O)OC
340.18	36	340.168	2,2-Bis[4-(2,3-epoxypropoxy)phenyl]propane	C21H24O4	1675-54-3	http://www.genome.jp/dbget-bin/www_bget?cpd:C14348	http://www.hmdb.ca/metabolites/HMDB0032737		https://metlin.scripps.edu/metabo_info.php?molid=63073	https://pubchem.ncbi.nlm.nih.gov/compound/2286	LCFVJGUPQDGYKZ-UHFFFAOYSA-N	CC(C)(C1=CC=C(OCC2CO2)C=C1)C1=CC=C(OCC2CO2)C=C1
340.18	36	340.168	2',7-Dihydroxy-4'-methoxy-8-prenylflavan	C21H24O4			http://www.hmdb.ca/metabolites/HMDB0036399		https://metlin.scripps.edu/metabo_info.php?molid=91541	https://pubchem.ncbi.nlm.nih.gov/compound/9819315	LCGZWKGCXCRMAL-UHFFFAOYSA-N	COC1=CC(O)=C(C=C1)C1CCC2=C(O1)C(CC=C(C)C)=C(O)C=C2
340.18	36	340.168	5-Deoxymyricanone	C21H24O4			http://www.hmdb.ca/metabolites/HMDB0030799		https://metlin.scripps.edu/metabo_info.php?molid=87204	https://pubchem.ncbi.nlm.nih.gov/compound/21637794	UCIYWYZLILBGOL-UHFFFAOYSA-N	COC1=CC2=CC(=C1OC)C1=C(O)C=CC(CCC(=O)CCCC2)=C1
340.18	36	340.168	2',4'-Dihydroxy-7-methoxy-8-prenylflavan	C21H24O4			http://www.hmdb.ca/metabolites/HMDB0036401		https://metlin.scripps.edu/metabo_info.php?molid=91543	https://pubchem.ncbi.nlm.nih.gov/compound/10759602	OAUAVKGFNHNNGR-UHFFFAOYSA-N	COC1=C(CC=C(C)C)C2=C(CCC(O2)C2=C(O)C=C(O)C=C2)C=C1
340.18	36	340.168	2'-O-Methylphaseollidinisoflavan	C21H24O4			http://www.hmdb.ca/metabolites/HMDB0034010	http://www.lipidmaps.org/data/LMSDRecord.php?LMID=LMPK12080007	https://metlin.scripps.edu/metabo_info.php?molid=48252	https://pubchem.ncbi.nlm.nih.gov/compound/44257507	ZEJRFMCOSHZBRD-UHFFFAOYSA-N	COC1=C(C=CC(O)=C1CC=C(C)C)C1COC2=C(C1)C=CC(O)=C2
340.18	36	340.168	3-Hydroxy-4-isopentenyl-5-methoxybibenzyl-2-carboxylic acid	C21H24O4			http://www.hmdb.ca/metabolites/HMDB0302011			https://pubchem.ncbi.nlm.nih.gov/compound/17950432	CTNFTPUIYFUXBE-UHFFFAOYSA-N	COC1=CC(CCC2=CC=CC=C2)=C(C(O)=O)C(O)=C1CC=C(C)C
340.18	36	340.168	1-[2,4-dihydroxy-6-methoxy-3-(3-methylbut-2-en-1-yl)phenyl]-3-phenylpropan-1-one	C21H24O4			http://www.hmdb.ca/metabolites/HMDB0124921			https://pubchem.ncbi.nlm.nih.gov/compound/131831495	BHKKUDUVFHTLER-UHFFFAOYSA-N	COC1=C(C(=O)CCC2=CC=CC=C2)C(O)=C(CC=C(C)C)C(O)=C1
340.18	36	340.168	4-[1-hydroxy-3-(5-methoxy-2,2-dimethyl-2H-chromen-6-yl)propyl]phenol	C21H24O4			http://www.hmdb.ca/metabolites/HMDB0125851			https://pubchem.ncbi.nlm.nih.gov/compound/131832317	CEHIMLIJYGAJJZ-UHFFFAOYSA-N	COC1=C(CCC(O)C2=CC=C(O)C=C2)C=CC2=C1C=CC(C)(C)O2
340.18	36	340.168	1,1'-Spirobi[1H-indene]-5,5',6,6'-tetrol, 2,2',3,3'-tetrahydro-3,3,3',3'-tetramethyl-	C21H24O4			http://www.hmdb.ca/metabolites/HMDB0243484			https://pubchem.ncbi.nlm.nih.gov/compound/66162	POFMQEVZKZVAPQ-UHFFFAOYSA-N	CC1(C)CC2(CC(C)(C)C3=CC(O)=C(O)C=C23)C2=CC(O)=C(O)C=C12
340.18	36	340.168	1,7-bis(3-methoxyphenyl)heptane-3,5-dione	C21H24O4			http://www.hmdb.ca/metabolites/HMDB0133470			https://pubchem.ncbi.nlm.nih.gov/compound/10193494	DJJFSYHOQFSIAV-UHFFFAOYSA-N	COC1=CC=CC(CCC(=O)CC(=O)CCC2=CC(OC)=CC=C2)=C1
340.18	36	340.168	3-[4-hydroxy-2-methoxy-3-(3-methylbut-2-en-1-yl)phenyl]-1-(3-hydroxyphenyl)propan-1-one	C21H24O4			http://www.hmdb.ca/metabolites/HMDB0124820			https://pubchem.ncbi.nlm.nih.gov/compound/131831411	TWKDRXCXGVIFET-UHFFFAOYSA-N	COC1=C(CCC(=O)C2=CC(O)=CC=C2)C=CC(O)=C1CC=C(C)C
233.047	5	233.045	Vitamin B6	C8H12NO5P	8059-24-3				https://metlin.scripps.edu/metabo_info.php?molid=234
233.047	19	233.051	Brassicanal B	C12H11NO2S			http://www.hmdb.ca/metabolites/HMDB0038592		https://metlin.scripps.edu/metabo_info.php?molid=93257	https://pubchem.ncbi.nlm.nih.gov/compound/368117	ZIEFIDANMCIAOW-UHFFFAOYSA-N	CC1(O)CSC2=C(C=O)C3=CC=CC=C3N12
233.047	30	233.054	(2S)-2-[(2-Carboxy-2-oxoethyl)amino]pentanedioic acid	C8H11NO7			http://www.hmdb.ca/metabolites/HMDB0257920				XREHQPOYORRYEU-UHFFFAOYSA-N	OC(=O)CCC(NCC(=O)C(O)=O)C(O)=O
233.047	39	233.037	Hydroxyaniline mustard	C10H13Cl2NO			http://www.hmdb.ca/metabolites/HMDB0253255			https://pubchem.ncbi.nlm.nih.gov/compound/71000	WRVLEDLJKOSANT-UHFFFAOYSA-N	OC1=CC=C(C=C1)N(CCCl)CCCl
282.039	5	282.038	2-O-Caffeoyltartronic acid	C12H10O8			http://www.hmdb.ca/metabolites/HMDB0040869		https://metlin.scripps.edu/metabo_info.php?molid=95324	https://pubchem.ncbi.nlm.nih.gov/compound/131752962	URLZWXXTZHVFBD-DUXPYHPUSA-N	OC(=O)C(OC(=O)\C=C\C1=CC(O)=C(O)C=C1)C(O)=O
282.039	5	282.038	Bikojic acid	C12H10O8			http://www.hmdb.ca/metabolites/HMDB0034034		https://metlin.scripps.edu/metabo_info.php?molid=89671	https://pubchem.ncbi.nlm.nih.gov/compound/89014314	SBAWSKBDCSMRPE-UHFFFAOYSA-N	OCC1=CC(=O)C(O)=C(O1)C1=C(O)C(=O)C=C(CO)O1
282.039	11	282.042	4,5-Dihydroxysulfadiazine	C10H10N4O4S	139953-27-8				https://metlin.scripps.edu/metabo_info.php?molid=2438
282.039	11	282.042	4,6-Dihydroxysulfadiazine	C10H10N4O4S	139953-28-9				https://metlin.scripps.edu/metabo_info.php?molid=2440
282.039	17	282.034	3-[[(2R)-2-Acetamido-2-carboxyethyl]disulfanyl]-2-aminopropanoic acid	C8H14N2O5S2			http://www.hmdb.ca/metabolites/HMDB0247775			https://pubchem.ncbi.nlm.nih.gov/compound/65352	ZLCOWUKVVFVVKA-UHFFFAOYSA-N	CC(=O)NC(CSSCC(N)C(O)=O)C(O)=O
282.039	17	282.044	Etoprine	C12H12Cl2N4			http://www.hmdb.ca/metabolites/HMDB0252116			https://pubchem.ncbi.nlm.nih.gov/compound/29142	PXLPCZJACKUXGP-UHFFFAOYSA-N	CCC1=C(C(N)=NC(N)=N1)C1=CC(Cl)=C(Cl)C=C1
282.039	38	282.05	N-Methoxyspirobrassinol	C12H14N2O2S2			http://www.hmdb.ca/metabolites/HMDB0041133		https://metlin.scripps.edu/metabo_info.php?molid=95562	https://pubchem.ncbi.nlm.nih.gov/compound/10265811	YMIMEAOCSJOCSI-UHFFFAOYSA-N	CON1C(O)C2(CN=C(SC)S2)C2=CC=CC=C12
267.049	14	267.052	Cenobamate	C10H10ClN5O2			http://www.hmdb.ca/metabolites/HMDB0304884			https://pubchem.ncbi.nlm.nih.gov/compound/11962412	GFHAXPJGXSQLPT-VIFPVBQESA-N	NC(=O)O[C@@H](CN1N=CN=N1)C1=C(Cl)C=CC=C1
267.049	17	267.053	2-Methyl-1-nitroanthraquinone	C15H9NO4	129-15-7	http://www.genome.jp/dbget-bin/www_bget?cpd:C19264			https://metlin.scripps.edu/metabo_info.php?molid=72983	https://pubchem.ncbi.nlm.nih.gov/compound/31426	FYXKXZFTZBYYNP-UHFFFAOYSA-N	Cc1ccc2c(c1[N+](=O)[O-])C(=O)c1ccccc1C2=O
267.049	28	267.041	Guanidine, (4-chloro-3-methoxy-1-oxo-1H-2-benzopyran-7-yl)-	C11H10ClN3O3			http://www.hmdb.ca/metabolites/HMDB0244397			https://pubchem.ncbi.nlm.nih.gov/compound/15052429	GGJYUMYNPWNIEZ-UHFFFAOYSA-N	COC1=C(Cl)C2=C(C=C(C=C2)N=C(N)N)C(=O)O1
267.049	30	267.057	Oxycarboxin	C12H13NO4S	5259-88-1	http://www.genome.jp/dbget-bin/www_bget?cpd:C10956			https://metlin.scripps.edu/metabo_info.php?molid=68720	https://pubchem.ncbi.nlm.nih.gov/compound/21330	AMEKQAFGQBKLKX-UHFFFAOYSA-N	CC1=C(C(=O)Nc2ccccc2)S(=O)(=O)CCO1
267.049	36	267.058	Chlornaphazine	C14H15Cl2N	494-03-1	http://www.genome.jp/dbget-bin/www_bget?cpd:C16446			https://metlin.scripps.edu/metabo_info.php?molid=71202	https://pubchem.ncbi.nlm.nih.gov/compound/10307	XCDXSSFOJZZGQC-UHFFFAOYSA-N	ClCCN(CCCl)c1ccc2ccccc2c1
267.049	36	267.058	beta-Chloro-alpha-phenylbenzeneethanamine hydrochloride	C14H14ClN.HCl		http://www.genome.jp/dbget-bin/www_bget?cpd:C15411				https://pubchem.ncbi.nlm.nih.gov/compound/11954169	GVKJUMBEYUTLLX-UHFFFAOYSA-N	Cl.NC(c1ccccc1)C(Cl)c1ccccc1
267.089	3	267.089	PD 98059	C16H13NO3	167869-21-8				https://metlin.scripps.edu/metabo_info.php?molid=64632
267.089	3	267.089	2-(2-Amino-3-methoxyphenyl)-4H-1-benzopyran-4-one	C16H13NO3			http://www.hmdb.ca/metabolites/HMDB0244751			https://pubchem.ncbi.nlm.nih.gov/compound/4713	QFWCYNPOPKQOKV-UHFFFAOYSA-N	COC1=CC=CC(=C1N)C1=CC(=O)C2=CC=CC=C2O1
267.089	3	267.089	3-O-methylviridicatol	C16H13NO3						https://pubchem.ncbi.nlm.nih.gov/compound/129774411	QQJPPMZQEIWSMC-UHFFFAOYSA-N	COc1c(c2cccc(c2)O)c2ccccc2nc1O
267.089	12	267.086	(S)-2-Amino-5-((4-nitrophenyl)amino)-5-oxopentanoic acid	C11H13N3O5			http://www.hmdb.ca/metabolites/HMDB0247328			https://pubchem.ncbi.nlm.nih.gov/compound/558754	WMZTYIRRBCGARG-UHFFFAOYSA-N	NC(CCC(=O)NC1=CC=C(C=C1)[N+]([O-])=O)C(O)=O
267.089	12	267.086	3'-C-Ethynylcytidine	C11H13N3O5			http://www.hmdb.ca/metabolites/HMDB0252093			https://pubchem.ncbi.nlm.nih.gov/compound/405420	JFIWEPHGRUDAJN-UHFFFAOYSA-N	NC1=NC(=O)N(C=C1)C1OC(CO)C(O)(C#C)C1O
267.089	16	267.093	3-[(2-Benzyl-3-sulfanylpropanoyl)amino]propanoic acid	C13H17NO3S			http://www.hmdb.ca/metabolites/HMDB0258443			https://pubchem.ncbi.nlm.nih.gov/compound/123742	ZCTDTVUDURCGFX-UHFFFAOYSA-N	OC(=O)CCNC(=O)C(CS)CC1=CC=CC=C1
267.089	21	267.083	STF-62247	C15H13N3S	315702-99-9				https://metlin.scripps.edu/metabo_info.php?molid=45454
267.089	25	267.095	Neuraminic acid	C9H17NO8		http://www.genome.jp/dbget-bin/www_bget?cpd:C06469				https://pubchem.ncbi.nlm.nih.gov/compound/441037	CERZMXAJYMMUDR-QBTAGHCHSA-N	N[C@@H]1[C@@H](O)CC(O)(C(=O)O)O[C@H]1[C@H](O)[C@H](O)CO
267.089	25	267.095	Miserotoxin	C9H17NO8			http://www.hmdb.ca/metabolites/HMDB0254754			https://pubchem.ncbi.nlm.nih.gov/compound/4480505	JDJSHLXEHWCLEP-UHFFFAOYSA-N	OCC1OC(OCCC[N+]([O-])=O)C(O)C(O)C1O
267.089	25	267.095	N-(1-Deoxy-1-fructosyl)serine	C9H17NO8			http://www.hmdb.ca/metabolites/HMDB0037842		https://metlin.scripps.edu/metabo_info.php?molid=92650	https://pubchem.ncbi.nlm.nih.gov/compound/131752245	KUVQLWYPNUQGDT-MBGOVIFWSA-N	OC[C@H](NCC1(O)O[C@H](CO)[C@@H](O)[C@@H]1O)C(O)=O
267.089	25	267.095	Neuraminic acid	C9H17NO8			http://www.hmdb.ca/metabolites/HMDB0000830			https://pubchem.ncbi.nlm.nih.gov/compound/513472	CERZMXAJYMMUDR-YOQZMRDMSA-N	N[C@@H]1[C@@H](O)C[C@](O)(O[C@H]1[C@H](O)[C@H](O)CO)C(O)=O
267.089	25	267.095	Neuraminic acid	C9H17NO8	114-04-5				https://metlin.scripps.edu/metabo_info.php?molid=3394
267.089	25	267.095	Miserotoxin	C9H17NO8	24502-76-9	http://www.genome.jp/dbget-bin/www_bget?cpd:C08507			https://metlin.scripps.edu/metabo_info.php?molid=67029	https://pubchem.ncbi.nlm.nih.gov/compound/107795	JDJSHLXEHWCLEP-SYHAXYEDSA-N	O=[N+]([O-])CCCO[C@@H]1O[C@H](CO)[C@@H](O)[C@H](O)[C@H]1O
267.089	30	267.097	Vidarabine	C10H13N5O4	5536-17-4				https://metlin.scripps.edu/metabo_info.php?molid=3020
267.089	30	267.097	3-Deoxyguanosine	C10H13N5O4	3608-58-0				https://metlin.scripps.edu/metabo_info.php?molid=4149
267.089	30	267.097	3'-Azido-3'-deoxythymidine, 98%	C10H13N5O4			http://www.hmdb.ca/metabolites/HMDB0246088			https://pubchem.ncbi.nlm.nih.gov/compound/5726	HBOMLICNUCNMMY-UHFFFAOYSA-N	CC1=CN(C2CC(N=[N+]=[N-])C(CO)O2)C(=O)NC1=O
267.089	30	267.097	8-Oxo-2'-deoxyadenosine	C10H13N5O4			http://www.hmdb.ca/metabolites/HMDB0247147			https://pubchem.ncbi.nlm.nih.gov/compound/14135814	NDWAUKFSFFRGLF-UHFFFAOYSA-N	NC1=NC=NC2=C1NC(=O)N2C1CC(O)C(CO)O1
267.089	30	267.097	9-Arabinofuranosyladenine	C10H13N5O4			http://www.hmdb.ca/metabolites/HMDB0247583			https://pubchem.ncbi.nlm.nih.gov/compound/191	OIRDTQYFTABQOQ-UHFFFAOYSA-N	NC1=C2N=CN(C3OC(CO)C(O)C3O)C2=NC=N1
267.089	30	267.097	Formycin A	C10H13N5O4			http://www.hmdb.ca/metabolites/HMDB0252448			https://pubchem.ncbi.nlm.nih.gov/compound/265953	KBHMEHLJSZMEMI-UHFFFAOYSA-N	NC1=NC=NC2=C(NN=C12)C1OC(CO)C(O)C1O
267.089	30	267.097	Deoxyguanosine	C10H13N5O4	961-07-9	http://www.genome.jp/dbget-bin/www_bget?cpd:C00330	http://www.hmdb.ca/metabolites/HMDB0000085		https://metlin.scripps.edu/metabo_info.php?molid=3395	https://pubchem.ncbi.nlm.nih.gov/compound/187790	YKBGVTZYEHREMT-KVQBGUIXSA-N	NC1=NC2=C(N=CN2[C@H]2C[C@H](O)[C@@H](CO)O2)C(=O)N1	http://www.genome.jp/kegg-bin/show_pathway?map00230	http://www.genome.jp/kegg-bin/show_pathway?map01100	http://www.genome.jp/kegg-bin/show_pathway?map02010	http://www.genome.jp/kegg-bin/show_pathway?map01232
267.089	30	267.097	Adenosine	C10H13N5O4	58-61-7	http://www.genome.jp/dbget-bin/www_bget?cpd:C00212	http://www.hmdb.ca/metabolites/HMDB0000050		https://metlin.scripps.edu/metabo_info.php?molid=86	https://pubchem.ncbi.nlm.nih.gov/compound/60961	OIRDTQYFTABQOQ-KQYNXXCUSA-N	NC1=C2N=CN([C@@H]3O[C@H](CO)[C@@H](O)[C@H]3O)C2=NC=N1	http://www.genome.jp/kegg-bin/show_pathway?map00260	http://www.genome.jp/kegg-bin/show_pathway?map00270	http://www.genome.jp/kegg-bin/show_pathway?map00230	http://www.genome.jp/kegg-bin/show_pathway?map00450	http://www.genome.jp/kegg-bin/show_pathway?map01100	http://www.genome.jp/kegg-bin/show_pathway?map04080	http://www.genome.jp/kegg-bin/show_pathway?map02010	http://www.genome.jp/kegg-bin/show_pathway?map04071	http://www.genome.jp/kegg-bin/show_pathway?map04924	http://www.genome.jp/kegg-bin/show_pathway?map05012	http://www.genome.jp/kegg-bin/show_pathway?map04022	http://www.genome.jp/kegg-bin/show_pathway?map04024	http://www.genome.jp/kegg-bin/show_pathway?map04270	http://www.genome.jp/kegg-bin/show_pathway?map04923	http://www.genome.jp/kegg-bin/show_pathway?map05032	http://www.genome.jp/kegg-bin/show_pathway?map05034	http://www.genome.jp/kegg-bin/show_pathway?map01232
267.089	30	267.097	Vidarabine	C10H13N5O4			http://www.hmdb.ca/metabolites/HMDB0014340			https://pubchem.ncbi.nlm.nih.gov/compound/21704	OIRDTQYFTABQOQ-UHTZMRCNSA-N	NC1=NC=NC2=C1N=CN2[C@@H]1O[C@H](CO)[C@@H](O)[C@@H]1O
267.089	30	267.097	Zidovudine	C10H13N5O4	30516-87-1	http://www.genome.jp/dbget-bin/www_bget?cpd:C07210	http://www.hmdb.ca/metabolites/HMDB0014638		https://metlin.scripps.edu/metabo_info.php?molid=3066	https://pubchem.ncbi.nlm.nih.gov/compound/35370	HBOMLICNUCNMMY-XLPZGREQSA-N	CC1=CN([C@H]2C[C@H](N=[N+]=[N-])[C@@H](CO)O2)C(=O)NC1=O	http://www.genome.jp/kegg-bin/show_pathway?map04976
235.16	14	235.157	Stovaine	C14H21NO2	644-26-8	http://www.genome.jp/dbget-bin/www_bget?cpd:C14169			https://metlin.scripps.edu/metabo_info.php?molid=69848	https://pubchem.ncbi.nlm.nih.gov/compound/10767	FDMBBCOBEAVDAO-UHFFFAOYSA-N	CCC(C)(CN(C)C)OC(=O)c1ccccc1
235.16	14	235.157	N,O-Didesmethyltramadol	C14H21NO2			http://www.hmdb.ca/metabolites/HMDB0060851			https://pubchem.ncbi.nlm.nih.gov/compound/9816106	CJXNQQLTDXASSR-OCCSQVGLSA-N	CNC[C@H]1CCCC[C@]1(O)C1=CC(O)=CC=C1
235.16	14	235.157	N,N,O-Tridesmethylvenlafaxine	C14H21NO2			http://www.hmdb.ca/metabolites/HMDB0061345			https://pubchem.ncbi.nlm.nih.gov/compound/9859500	BHCUWXACHAFFSK-UHFFFAOYSA-N	NCC(C1=CC=C(O)C=C1)C1(O)CCCCC1
235.16	14	235.157	1-(4-Methoxyphenyl)-N-methyl-N-[(3-methyloxetan-3-yl)methyl]methanamine	C14H21NO2		http://www.genome.jp/dbget-bin/www_bget?cpd:C21775					PHGMVEPLTMCGOB-UHFFFAOYSA-N	COc1ccc(CN(C)CC2(C)COC2)cc1
235.16	34	235.168	Procainamide	C13H21N3O	51-06-9	http://www.genome.jp/dbget-bin/www_bget?cpd:C07401	http://www.hmdb.ca/metabolites/HMDB0015169		https://metlin.scripps.edu/metabo_info.php?molid=2101	https://pubchem.ncbi.nlm.nih.gov/compound/4913	REQCZEXYDRLIBE-UHFFFAOYSA-N	CCN(CC)CCNC(=O)C1=CC=C(N)C=C1
245	2	244.999	5-Hydroxy-2-oxoindolin-3-yl sulfate	C8H7NO6S			http://www.hmdb.ca/metabolites/HMDB0304929				JNOMTUUJNCMHRO-UHFFFAOYSA-N	OC1=NC2=C(C=C(O)C=C2)C1OS(O)(=O)=O
245	2	244.999	2-Hydroxy-1,4-benzoxazin-3-one sulfate	C8H7NO6S			http://www.hmdb.ca/metabolites/HMDB0240439				XQOGGBJDHDDLTI-UHFFFAOYSA-N	OC1=NC2=CC=CC=C2OC1OS(O)(=O)=O
427.247	0	427.247	Ranolazine	C24H33N3O4	142387-99-3		http://www.hmdb.ca/metabolites/HMDB0014388		https://metlin.scripps.edu/metabo_info.php?molid=85351	https://pubchem.ncbi.nlm.nih.gov/compound/56959	XKLMZUWKNUAPSZ-UHFFFAOYSA-N	COC1=CC=CC=C1OCC(O)CN1CCN(CC(=O)NC2=C(C)C=CC=C2C)CC1
427.247	4	427.249	Anandamide 0-phosphate	C22H38NO5P				http://www.lipidmaps.org/data/LMSDRecord.php?LMID=LMFA08020002	https://metlin.scripps.edu/metabo_info.php?molid=36675		PZPHIQQEQWCEGG-DOFZRALJSA-N	C(/C/C=CC/C=CCCCCC)=C/C/C=CCCCC(=O)NCCOP(O)(O)=O
427.247	10	427.243	Valyl-prolyl-glycyl-valyl-glycine	C19H33N5O6			http://www.hmdb.ca/metabolites/HMDB0259877			https://pubchem.ncbi.nlm.nih.gov/compound/21917703	LFTRJWKKLPVMNE-UHFFFAOYSA-N	CC(C)C(N)C(=O)N1CCCC1C(=O)NCC(=O)NC(C(C)C)C(=O)NCC(O)=O
427.247	19	427.239	15-HETE-T	C22H37NO5S				http://www.lipidmaps.org/data/LMSDRecord.php?LMID=LMFA08020149	https://metlin.scripps.edu/metabo_info.php?molid=75530		HTGCVHGWSMJHHD-BPVVGZHASA-N	C(NCCS(O)(=O)=O)(CCC/C=CC/C=CC/C=CC=C[C@@H](O)CCCCC)=O
427.247	19	427.239	12-HETE-T	C22H37NO5S				http://www.lipidmaps.org/data/LMSDRecord.php?LMID=LMFA08020150	https://metlin.scripps.edu/metabo_info.php?molid=75531		MXYVCCTWGGKTFE-KUJNIBRASA-N	C(NCCS(O)(=O)=O)(CCC/C=CC/C=CC=C[C@@H](O)C/C=CCCCCC)=O
427.247	19	427.239	20-hydroxy N-Arachidonoyl Taurine	C22H37NO5S					https://metlin.scripps.edu/metabo_info.php?molid=45183
427.247	26	427.236	Cytochalasin Z20	C25H33NO5						https://pubchem.ncbi.nlm.nih.gov/compound/139586873	NBVORADFJOAZAV-HFUIFYSESA-N	C[C@H]1[C@H]2[C@@H](NC(=O)[C@]2([C@H]([C@H]3[C@@]1(O3)C)/C=C/C[C@H](C)C(=O)[C@H](C)O)O)CC4=CC=CC=C4
427.247	26	427.236	Cytochalasin Z15E	C25H33NO5						https://pubchem.ncbi.nlm.nih.gov/compound/139586310	KMJNSPVEHHWLFP-BVBVFGOZSA-N	C[C@H]1[C@H]2[C@@H](NC(=O)[C@]2([C@H]([C@H]3[C@@]1(O3)C)/C=C/C[C@H](C)[C@H](C(=O)C)O)O)CC4=CC=CC=C4
427.247	26	427.236	Dihydroxyacidissiminol	C25H33NO5			http://www.hmdb.ca/metabolites/HMDB0040792		https://metlin.scripps.edu/metabo_info.php?molid=95257	https://pubchem.ncbi.nlm.nih.gov/compound/101676196	GDCAKUNBXRNADM-NBVRZTHBSA-N	C\C(=C/COC1=CC=C(CCNC(=O)C2=CC=CC=C2)C=C1)C(O)CC(O)C(C)(C)O
427.247	38	427.264	Pimavanserin	C25H34FN3O2			http://www.hmdb.ca/metabolites/HMDB0256551			https://pubchem.ncbi.nlm.nih.gov/compound/10071196	RKEWSXXUOLRFBX-UHFFFAOYSA-N	CC(C)COC1=CC=C(CNC(=O)N(CC2=CC=C(F)C=C2)C2CCN(C)CC2)C=C1
172.042	12	172.04	4-Chloro-1-methyl-2H-pyridine-3-carboxamide	C7H9ClN2O			http://www.hmdb.ca/metabolites/HMDB0257618			https://pubchem.ncbi.nlm.nih.gov/compound/17944987	ISTCJLKWJCFQCG-UHFFFAOYSA-N	CN1CC(C(N)=O)=C(Cl)C=C1
172.042	30	172.037	2-Oxo-5-methyl-cis-muconate	C7H8O5		http://www.genome.jp/dbget-bin/www_bget?cpd:C07479			https://metlin.scripps.edu/metabo_info.php?molid=66658	https://pubchem.ncbi.nlm.nih.gov/compound/5281039	OQBDUIUEEGGDSS-IHWYPQMZSA-N	CC(/C=C\C(=O)C(=O)O)C(=O)O	http://www.genome.jp/kegg-bin/show_pathway?map01120	http://www.genome.jp/kegg-bin/show_pathway?map01220	http://www.genome.jp/kegg-bin/show_pathway?map01100	http://www.genome.jp/kegg-bin/show_pathway?map00622
172.042	30	172.037	2-Heptenedioic acid, 4-oxo-	C7H8O5	502-51-2				https://metlin.scripps.edu/metabo_info.php?molid=2194
172.042	30	172.037	3-Dehydroshikimate	C7H8O5		http://www.genome.jp/dbget-bin/www_bget?cpd:C02637			https://metlin.scripps.edu/metabo_info.php?molid=3296	https://pubchem.ncbi.nlm.nih.gov/compound/439774	SLWWJZMPHJJOPH-PHDIDXHHSA-N	O=C(O)C1=CC(=O)[C@@H](O)[C@H](O)C1	http://www.genome.jp/kegg-bin/show_pathway?map01100	http://www.genome.jp/kegg-bin/show_pathway?map01110	http://www.genome.jp/kegg-bin/show_pathway?map01060	http://www.genome.jp/kegg-bin/show_pathway?map01061	http://www.genome.jp/kegg-bin/show_pathway?map01063	http://www.genome.jp/kegg-bin/show_pathway?map01130	http://www.genome.jp/kegg-bin/show_pathway?map01230	http://www.genome.jp/kegg-bin/show_pathway?map00400	http://www.genome.jp/kegg-bin/show_pathway?map01053	http://www.genome.jp/kegg-bin/show_pathway?map00999	http://www.genome.jp/kegg-bin/show_pathway?map01240
172.042	30	172.037	2-Oxohept-3-enedioate	C7H8O5		http://www.genome.jp/dbget-bin/www_bget?cpd:C03063			https://metlin.scripps.edu/metabo_info.php?molid=63518	https://pubchem.ncbi.nlm.nih.gov/compound/5280566	HYVSZVZMTYIHKF-IWQZZHSRSA-N	O=C(O)CC/C=C\C(=O)C(=O)O	http://www.genome.jp/kegg-bin/show_pathway?map00350	http://www.genome.jp/kegg-bin/show_pathway?map01120	http://www.genome.jp/kegg-bin/show_pathway?map01220	http://www.genome.jp/kegg-bin/show_pathway?map01100
172.042	30	172.037	2-Hydroxyhepta-2,4-dienedioate	C7H8O5		http://www.genome.jp/dbget-bin/www_bget?cpd:C05600			https://metlin.scripps.edu/metabo_info.php?molid=63511	https://pubchem.ncbi.nlm.nih.gov/compound/5280801	ZBCBETMBSDTINL-WFTYEQLWSA-N	O=C(O)C/C=C/C=C(\O)C(=O)O	http://www.genome.jp/kegg-bin/show_pathway?map00350	http://www.genome.jp/kegg-bin/show_pathway?map01120	http://www.genome.jp/kegg-bin/show_pathway?map01220	http://www.genome.jp/kegg-bin/show_pathway?map01100
172.042	30	172.037	cis,cis-2,4-Dihydroxy-5-methyl-6-oxo-2,4-hexadienoate	C7H8O5		http://www.genome.jp/dbget-bin/www_bget?cpd:C18318			https://metlin.scripps.edu/metabo_info.php?molid=72153		YKJSDORVRVLNNE-JYZMYEGWSA-N	C/C(C=O)=C(O)/C=C(/O)C(=O)O	http://www.genome.jp/kegg-bin/show_pathway?map01120	http://www.genome.jp/kegg-bin/show_pathway?map00633
172.042	30	172.037	2-Hydroxy-5-methyl-cis,cis-muconate	C7H8O5		http://www.genome.jp/dbget-bin/www_bget?cpd:C07478			https://metlin.scripps.edu/metabo_info.php?molid=66657	https://pubchem.ncbi.nlm.nih.gov/compound/54675784	PQXOJASKFLIATD-VOERYJCWSA-N	C/C(=C/C=C(/O)C(=O)O)C(=O)O	http://www.genome.jp/kegg-bin/show_pathway?map01120	http://www.genome.jp/kegg-bin/show_pathway?map01220	http://www.genome.jp/kegg-bin/show_pathway?map01100	http://www.genome.jp/kegg-bin/show_pathway?map00622
172.042	30	172.037	5-Dehydroshikimate	C7H8O5		http://www.genome.jp/dbget-bin/www_bget?cpd:C02652			https://metlin.scripps.edu/metabo_info.php?molid=65807	https://pubchem.ncbi.nlm.nih.gov/compound/439779	XNEFHYFPRJBTJF-INEUFUBQSA-N	O=C(O)C1=C[C@@H](O)[C@@H](O)C(=O)C1
172.042	30	172.037	5-Methylmaleylacetate	C7H8O5		http://www.genome.jp/dbget-bin/www_bget?cpd:C18306			https://metlin.scripps.edu/metabo_info.php?molid=72142	https://pubchem.ncbi.nlm.nih.gov/compound/46829364	MMXCAAVDMQKUFL-IHWYPQMZSA-N	CC(C(=O)O)C(=O)/C=C\C(=O)O	http://www.genome.jp/kegg-bin/show_pathway?map01120	http://www.genome.jp/kegg-bin/show_pathway?map00623
172.042	35	172.048	3-(5-Oxoisoxazolin-2-yl)-L-alanine	C6H8N2O4		http://www.genome.jp/dbget-bin/www_bget?cpd:C20892					BDHFFHBFJUZSBF-BYPYZUCNSA-N	N[C@@H](Cn1ccc(=O)o1)C(=O)O
172.042	35	172.048	3-(5-Oxoisoxazolin-4-yl)-L-alanine	C6H8N2O4		http://www.genome.jp/dbget-bin/www_bget?cpd:C20893					LVNJBTYSYFSYFG-BYPYZUCNSA-N	N[C@@H](Cc1c[nH]oc1=O)C(=O)O
172.042	35	172.048	L-alpha-Amino-5-oxo-2(5H)-isoxazolepropanoic acid	C6H8N2O4	59476-61-8		http://www.hmdb.ca/metabolites/HMDB0034322		https://metlin.scripps.edu/metabo_info.php?molid=89846	https://pubchem.ncbi.nlm.nih.gov/compound/179423	BDHFFHBFJUZSBF-UHFFFAOYSA-N	NC(CN1OC(=O)C=C1)C(O)=O
172.042	35	172.048	Hydantoin-5-propionic acid	C6H8N2O4	5624-26-0	http://www.genome.jp/dbget-bin/www_bget?cpd:C05565	http://www.hmdb.ca/metabolites/HMDB0001212		https://metlin.scripps.edu/metabo_info.php?molid=6084	https://pubchem.ncbi.nlm.nih.gov/compound/782	VWFWNXQAMGDPGG-UHFFFAOYSA-N	OC(=O)CCC1NC(=O)NC1=O	http://www.genome.jp/kegg-bin/show_pathway?map00340
172.042	35	172.048	(R)-AMAA	C6H8N2O4		http://www.genome.jp/dbget-bin/www_bget?cpd:C13739			https://metlin.scripps.edu/metabo_info.php?molid=69672	https://pubchem.ncbi.nlm.nih.gov/compound/656724	XIHYCWZNHQMZSX-SCSAIBSYSA-N	Cc1onc(O)c1[C@@H](N)C(=O)O
249.115	1	249.115	Lysyl-Cysteine	C9H19N3O3S			http://www.hmdb.ca/metabolites/HMDB0028948		https://metlin.scripps.edu/metabo_info.php?molid=85850	https://pubchem.ncbi.nlm.nih.gov/compound/18218224	QBGPXOGXCVKULO-BQBZGAKWSA-N	NCCCC[C@H](N)C(=O)N[C@@H](CS)C(O)=O
249.115	1	249.115	Cysteinyl-Lysine	C9H19N3O3S			http://www.hmdb.ca/metabolites/HMDB0028780		https://metlin.scripps.edu/metabo_info.php?molid=85694	https://pubchem.ncbi.nlm.nih.gov/compound/19900079	WXOFKRKAHJQKLT-UHFFFAOYSA-N	NCCCCC(NC(=O)C(N)CS)C(O)=O
249.115	1	249.115	Lys Cys	C9H19N3O3S					https://metlin.scripps.edu/metabo_info.php?molid=23998
249.115	1	249.115	Cys Lys	C9H19N3O3S					https://metlin.scripps.edu/metabo_info.php?molid=24018
249.115	2	249.115	Lansiumamide A	C17H15NO			http://www.hmdb.ca/metabolites/HMDB0038574		https://metlin.scripps.edu/metabo_info.php?molid=93244	https://pubchem.ncbi.nlm.nih.gov/compound/11414008	DAZFHZLCFLDNPG-WCYNZMGESA-N	O=C(N\C=C/C1=CC=CC=C1)\C=C\C1=CC=CC=C1
249.115	15	249.111	Oxibendazole	C12H15N3O3			http://www.hmdb.ca/metabolites/HMDB0255983			https://pubchem.ncbi.nlm.nih.gov/compound/4622	RAOCRURYZCVHMG-UHFFFAOYSA-N	CCCOC1=CC2=C(C=C1)N=C(NC(=O)OC)N2
249.115	15	249.111	Oxibendazole	C12H15N3O3	20559-55-1				https://metlin.scripps.edu/metabo_info.php?molid=44351
249.115	25	249.121	1-Deoxy-1-morpholino-D-fructose	C10H19NO6			http://www.hmdb.ca/metabolites/HMDB0243858			https://pubchem.ncbi.nlm.nih.gov/compound/220877	JPANQHVKLYKLEB-UHFFFAOYSA-N	OCC(O)C(O)C(O)C(=O)CN1CCOCC1
249.115	36	249.124	Melatonin radical	C13H17N2O3			http://www.hmdb.ca/metabolites/HMDB0060070			https://pubchem.ncbi.nlm.nih.gov/compound/131769813	SQNQBXWYHXYLQX-UHFFFAOYSA-N	COC1=CC2=C(N[CH]C2(O)CCN=C(C)O)C=C1
231.988	0	0	No compounds found for experimental mass 231.9881083 and adduct: M
59.0135	3	59.0133	hydroxymethylcarbonyl	C2H3O2			http://www.hmdb.ca/metabolites/HMDB0253277			https://pubchem.ncbi.nlm.nih.gov/compound/57449402	JSBBMMHTNIUVTC-UHFFFAOYSA-N	OC[C]=O
59.0135	3	59.0133	Haloacetate	C2H3O2X		http://www.genome.jp/dbget-bin/www_bget?cpd:C01812
351.054	0	351.054	4'-O-Methyl-(-)-epicatechin-5-O-sulphate	C16H15O7S			http://www.hmdb.ca/metabolites/HMDB0029182			https://pubchem.ncbi.nlm.nih.gov/compound/131750800	HRNHDBYAOGNRGL-UHFFFAOYSA-N	COC1=CC=C(C=C1O)C1OC2=C(CC1O)C(=CC(O)=C2)S(O)=O
351.054	0	351.054	4'-O-Methyl-(-)-epicatechin-7-O-sulphate	C16H15O7S						https://pubchem.ncbi.nlm.nih.gov/compound/131750803	JENKBLJXTTYNTJ-CZUORRHYSA-M	COC1=CC=C(C=C1O)C1OC2=C(CC1O)C(O)=CC(=C2)S(O)=O
351.054	0	351.054	3'-O-Methyl-(-)-epicatechin-5-O-sulphate	C16H15O7S						https://pubchem.ncbi.nlm.nih.gov/compound/131750794	OMVRUQZBAZIVBR-MLGOLLRUSA-M	COC1=CC(=CC=C1O)C1OC2=C(CC1O)C(=CC(O)=C2)S(O)=O
351.054	1	351.054	3-(((4,7-Dichloro-1,3-benzoxazol-2-yl)methyl)amino)-5-ethyl-6-methylpyridin-2(1H)-one	C16H15Cl2N3O2			http://www.hmdb.ca/metabolites/HMDB0253854			https://pubchem.ncbi.nlm.nih.gov/compound/65002	WHFRDXVXYMGAJD-UHFFFAOYSA-N	CCC1=C(C)NC(=O)C(NCC2=NC3=C(Cl)C=CC(Cl)=C3O2)=C1
351.054	1	351.054	3,6-dihydroxy-2-(3-methoxyphenyl)-5-sulfino-3,4-dihydro-2H-1-benzopyran-7-olate	C16H15O7S			http://www.hmdb.ca/metabolites/HMDB0127798			https://pubchem.ncbi.nlm.nih.gov/compound/131834126	UVNQVFIGMQQVMP-UHFFFAOYSA-N	COC1=CC=CC(=C1)C1OC2=C(CC1O)C(=C(O)C(O)=C2)S(O)=O
351.054	1	351.054	3-hydroxy-2-(3-hydroxy-4-methoxyphenyl)-7-sulfino-3,4-dihydro-2H-1-benzopyran-5-olate	C16H15O7S			http://www.hmdb.ca/metabolites/HMDB0029184			https://pubchem.ncbi.nlm.nih.gov/compound/131834261	JENKBLJXTTYNTJ-UHFFFAOYSA-N	COC1=C(O)C=C(C=C1)C1OC2=CC(=CC(O)=C2CC1O)S(O)=O
351.054	1	351.054	3-hydroxy-2-(4-hydroxy-3-methoxyphenyl)-5-sulfino-3,4-dihydro-2H-1-benzopyran-7-olate	C16H15O7S			http://www.hmdb.ca/metabolites/HMDB0029176			https://pubchem.ncbi.nlm.nih.gov/compound/131834116	OMVRUQZBAZIVBR-UHFFFAOYSA-N	COC1=C(O)C=CC(=C1)C1OC2=C(CC1O)C(=CC(O)=C2)S(O)=O
351.054	1	351.054	3-hydroxy-2-(3-hydroxy-4-methoxyphenyl)-5-sulfino-3,4-dihydro-2H-1-benzopyran-7-olate	C16H15O7S						https://pubchem.ncbi.nlm.nih.gov/compound/131834219	HRNHDBYAOGNRGL-UHFFFAOYSA-M	COC1=C(O)C=C(C=C1)C1OC2=C(CC1O)C(=CC(O)=C2)S(O)=O
351.054	1	351.054	4-(3,5-dihydroxy-7-sulfino-3,4-dihydro-2H-1-benzopyran-2-yl)-2-methoxybenzen-1-olate	C16H15O7S			http://www.hmdb.ca/metabolites/HMDB0127904			https://pubchem.ncbi.nlm.nih.gov/compound/131834285	MSQORBNMLGVYAG-UHFFFAOYSA-N	COC1=C(O)C=CC(=C1)C1OC2=CC(=CC(O)=C2CC1O)S(O)=O
351.054	1	351.054	3-(3,7-dihydroxy-5-sulfino-3,4-dihydro-2H-1-benzopyran-2-yl)-5-methoxybenzen-1-olate	C16H15O7S			http://www.hmdb.ca/metabolites/HMDB0127800			https://pubchem.ncbi.nlm.nih.gov/compound/131834130	JNKVNMCKOSIPSA-UHFFFAOYSA-N	COC1=CC(=CC(O)=C1)C1OC2=C(CC1O)C(=CC(O)=C2)S(O)=O
351.054	1	351.054	3-hydroxy-2-(3-methoxyphenyl)-7-(sulfinooxy)-3,4-dihydro-2H-1-benzopyran-5-olate	C16H15O7S			http://www.hmdb.ca/metabolites/HMDB0127820			https://pubchem.ncbi.nlm.nih.gov/compound/131834170	XZLXLDIIKCIORP-UHFFFAOYSA-N	COC1=CC=CC(=C1)C1OC2=CC(OS(O)=O)=CC(O)=C2CC1O
351.054	6	351.052	N-[4-Chloro-3-(3-methylbut-2-enoxy)phenyl]-2-methylthiophene-3-carbothioamide	C17H18ClNOS2			http://www.hmdb.ca/metabolites/HMDB0259382			https://pubchem.ncbi.nlm.nih.gov/compound/3000927	ORTIQSICVORWBJ-UHFFFAOYSA-N	CC(C)=CCOC1=C(Cl)C=CC(NC(=S)C2=C(C)SC=C2)=C1
351.054	26	351.063	Cns-5161	C16H18ClN3S2			http://www.hmdb.ca/metabolites/HMDB0250385			https://pubchem.ncbi.nlm.nih.gov/compound/192711	JHVHEDNLONERHY-UHFFFAOYSA-N	CSC1=CC(\N=C(/N)N(C)C2=CC(SC)=CC=C2)=C(Cl)C=C1
86.0095	25	86.0116	2-Oxido-1,2,5-oxadiazol-2-ium	C2H2N2O2			http://www.hmdb.ca/metabolites/HMDB0246696			https://pubchem.ncbi.nlm.nih.gov/compound/5325374	KCMCIQNPQUSQKQ-UHFFFAOYSA-N	[O-][N+]1=CC=NO1
86.0095	25	86.0116	Diazoacetic acid	C2H2N2O2			http://www.hmdb.ca/metabolites/HMDB0251151			https://pubchem.ncbi.nlm.nih.gov/compound/53438496	BXEFQPCKQSTMKA-UHFFFAOYSA-N	OC(=O)C=[N+]=[N-]
348.435	0	0	No compounds found for experimental mass 348.4346893 and adduct: M
374.314	13	374.318	5-((Z)-nonadec-8-en-1-yl)resorcinol	C25H42O2				http://www.lipidmaps.org/data/LMSDRecord.php?LMID=LMPK15030031			ACEHMJPBIOAJFL-QXMHVHEDSA-N	CCCCCCCCCC/C=CCCCCCCCc1cc(O)cc(O)c1
374.314	13	374.318	19-phenyl nonadecanoic acid	C25H42O2				http://www.lipidmaps.org/data/LMSDRecord.php?LMID=LMFA01140070			CZXWTZXPCXQSPH-UHFFFAOYSA-N	C(CC(=O)O)CCCCCCCCCCCCCCCCC1C=CC=CC=1
374.314	13	374.318	C25:4	C25H42O2
374.314	13	374.318	5-(10-Nonadecenyl)-1,3-benzenediol	C25H42O2			http://www.hmdb.ca/metabolites/HMDB0039865		https://metlin.scripps.edu/metabo_info.php?molid=94411	https://pubchem.ncbi.nlm.nih.gov/compound/131752736	KQGVEZGOGSMUMX-MDZDMXLPSA-N	CCCCCCCC\C=C\CCCCCCCCCC1=CC(O)=CC(O)=C1
374.314	13	374.318	5-(12-Nonadecenyl)-1,3-benzenediol	C25H42O2			http://www.hmdb.ca/metabolites/HMDB0039866		https://metlin.scripps.edu/metabo_info.php?molid=94412	https://pubchem.ncbi.nlm.nih.gov/compound/102403771	IFIOXWORGZJDKV-BQYQJAHWSA-N	CCCCCC\C=C\CCCCCCCCCCCC1=CC(O)=CC(O)=C1
374.314	13	374.318	5-(14-Nonadecenyl)-1,3-benzenediol	C25H42O2			http://www.hmdb.ca/metabolites/HMDB0031677		https://metlin.scripps.edu/metabo_info.php?molid=87855	https://pubchem.ncbi.nlm.nih.gov/compound/101540825	KEAYVGHLOUCYNN-AATRIKPKSA-N	CCCC\C=C\CCCCCCCCCCCCCC1=CC(O)=CC(O)=C1
374.314	13	374.318	Dolichoic acid-[18-20]	C25H42O2				http://www.lipidmaps.org/data/LMSDRecord.php?LMID=LMPR03070025	https://metlin.scripps.edu/metabo_info.php?molid=41544		ODMPTSNPVHBMBA-ZTWRLTPTSA-N	CC(C)=CCC/C(C)=C/CC/C(C)=C/CC/C(C)=CCC[C@H](C)CC(=O)O
374.314	13	374.318	12,14-Pentacosadiynoic acid	C25H42O2				http://www.lipidmaps.org/data/LMSDRecord.php?LMID=LMFA01030745	https://metlin.scripps.edu/metabo_info.php?molid=74335		WGUBUTPKAGTFAB-UHFFFAOYSA-N	C(CCCCCCCCCCC#CC#CCCCCCCCCCC)(=O)O
374.314	13	374.318	Asperterpenol B	C25H42O2						https://pubchem.ncbi.nlm.nih.gov/compound/139584833	GPHBRZAMTODMIC-ZRWUOWLCSA-N	C[C@H]1[C@@H](CC2=C(CC[C@H]3[C@@H]4CC(CC[C@]4(CC[C@@]3([C@@H]([C@@H]12)O)C)C)(C)C)C)O
318.242	22	318.235	Xylene	C24H30			http://www.hmdb.ca/metabolites/HMDB0031461			https://pubchem.ncbi.nlm.nih.gov/compound/6850715	MVZVDAGWAAZJPE-UHFFFAOYSA-N	CC1=CC=C(C)C=C1.CC1=CC(C)=CC=C1.CC1=CC=CC=C1C
318.242	29	318.233	2-Chlorooctadecanoic acid	C18H35ClO2			http://www.hmdb.ca/metabolites/HMDB0245076			https://pubchem.ncbi.nlm.nih.gov/compound/13059777	DQNLLSNNESIVOE-UHFFFAOYSA-N	CCCCCCCCCCCCCCCCC(Cl)C(O)=O
235.138	8	235.136	(S)-Tetrahydroprotoberberine	C17H17N	131-10-2	http://www.genome.jp/dbget-bin/www_bget?cpd:C05204				https://pubchem.ncbi.nlm.nih.gov/compound/164543	BRLDZKPJJNASGG-KRWDZBQOSA-N	c1ccc2c(c1)C[C@H]1c3ccccc3CCN1C2
235.138	8	235.136	Aporphine	C17H17N			http://www.hmdb.ca/metabolites/HMDB0248527			https://pubchem.ncbi.nlm.nih.gov/compound/114911	BZKUYNBAFQJRDM-UHFFFAOYSA-N	CN1CCC2=CC=CC3=C2C1CC1=CC=CC=C31
235.138	8	235.136	Berbine	C17H17N			http://www.hmdb.ca/metabolites/HMDB0249085			https://pubchem.ncbi.nlm.nih.gov/compound/101707	BRLDZKPJJNASGG-UHFFFAOYSA-N	C1CC2=CC=CC=C2C2CC3=CC=CC=C3CN12
235.138	25	235.132	Azoxy-2-procarbazine	C12H17N3O2	66944-56-7				https://metlin.scripps.edu/metabo_info.php?molid=2107
235.138	25	235.132	Azoxy-1-procarbazine	C12H17N3O2	66944-55-6				https://metlin.scripps.edu/metabo_info.php?molid=2108
235.138	25	235.132	1-(6-Hydroxy-2-azabicyclo[2.2.1]heptane-3-carbonyl)pyrrolidine-2-carbonitrile	C12H17N3O2			http://www.hmdb.ca/metabolites/HMDB0260235			https://pubchem.ncbi.nlm.nih.gov/compound/18437156	FVTNKOGXEQXHHE-UHFFFAOYSA-N	OC1CC2CC1NC2C(=O)N1CCCC1C#N
87.4523	0	0	No compounds found for experimental mass 87.45234168 and adduct: M
234.115	4	234.116	F16	C16H14N2	36098-33-6				https://metlin.scripps.edu/metabo_info.php?molid=64730
234.115	4	234.116	6,7-Dimethyl-2-phenylquinoxaline	C16H14N2			http://www.hmdb.ca/metabolites/HMDB0247111			https://pubchem.ncbi.nlm.nih.gov/compound/2048	FQNCLVJEQCJWSU-UHFFFAOYSA-N	CC1=CC2=NC=C(N=C2C=C1C)C1=CC=CC=C1
234.115	13	234.112	Pre-aurantiamine	C11H14N4O2						https://pubchem.ncbi.nlm.nih.gov/compound/101794596	VFDJEJCELMPUBS-CHDHTGKKSA-N	CC(C)[C@H]1C(=O)N/C(=C\C2=CN=CN2)/C(=O)N1
234.115	13	234.112	Mepirizole	C11H14N4O2			http://www.hmdb.ca/metabolites/HMDB0254454			https://pubchem.ncbi.nlm.nih.gov/compound/3242	RHAXSHUQNIEUEY-UHFFFAOYSA-N	COC1=CC(C)=NN1C1=NC(C)=CC(OC)=N1
234.115	13	234.112	Cyclo(his-pro)	C11H14N4O2			http://www.hmdb.ca/metabolites/HMDB0250630			https://pubchem.ncbi.nlm.nih.gov/compound/3085031	NAKUGCPAQTUSBE-UHFFFAOYSA-N	O=C1NC(CC2=CNC=N2)C(=O)N2CCCC12
234.115	19	234.11	5-(4-Carboxybutylperoxy)pentanoic acid	C10H18O6			http://www.hmdb.ca/metabolites/HMDB0260291			https://pubchem.ncbi.nlm.nih.gov/compound/90805410	WZZXAARUCQTXAZ-UHFFFAOYSA-N	OC(=O)CCCCOOCCCCC(O)=O
234.115	29	234.122	2,6-Diamino-7-hydroxy-azelaic acid	C9H18N2O5		http://www.genome.jp/dbget-bin/www_bget?cpd:C12025			https://metlin.scripps.edu/metabo_info.php?molid=69262	https://pubchem.ncbi.nlm.nih.gov/compound/443585	XMYUTJGBCFJNFF-UHFFFAOYSA-N	NC(CCCC(N)C(O)CC(=O)O)C(=O)O
948.429	12	948.44	PIP(20:5(5Z,8Z,11Z,14Z,16E)-OH(18)/16:2(9Z,12Z))	C45H74O17P2			http://www.hmdb.ca/metabolites/HMDB0278686				QWOWFWBXHOGNPG-STNHBQAISA-N	[H][C@@](COC(=O)CCC\C=C/C\C=C/C\C=C/C=C/CC(O)\C=C/CC)(COP(O)(=O)O[C@H]1C(O)C(O)C(O)[C@@H](OP(O)(O)=O)C1O)OC(=O)CCCCCCC\C=C/C\C=C/CCC
948.429	12	948.44	PIP(20:5(5Z,8Z,10E,14Z,17Z)-OH(12)/16:2(9Z,12Z))	C45H74O17P2			http://www.hmdb.ca/metabolites/HMDB0278688				QURFHMQDMDOGAW-OEUAICLGSA-N	[H][C@@](COC(=O)CCC\C=C/C\C=C/C=C/C(O)C\C=C/C\C=C/CC)(COP(O)(=O)O[C@H]1C(O)C(O)C(O)[C@@H](OP(O)(O)=O)C1O)OC(=O)CCCCCCC\C=C/C\C=C/CCC
948.429	12	948.44	PIP(16:2(9Z,12Z)/20:5(5Z,8Z,11Z,14Z,16E)-OH(18R))	C45H74O17P2			http://www.hmdb.ca/metabolites/HMDB0278683				HTXPFRICQZNSKE-QSWCFJSNSA-N	[H][C@@](COC(=O)CCCCCCC\C=C/C\C=C/CCC)(COP(O)(=O)O[C@H]1C(O)C(O)C(O)[C@@H](OP(O)(O)=O)C1O)OC(=O)CCC\C=C/C\C=C/C\C=C/C\C=C/C=C/[C@H](O)CC
948.429	12	948.44	PIP(20:5(5Z,8Z,11Z,14Z,16E)-OH(18R)/16:2(9Z,12Z))	C45H74O17P2			http://www.hmdb.ca/metabolites/HMDB0278684				WPCJWBARQSXTDJ-LHFFAIOYSA-N	[H][C@@](COC(=O)CCC\C=C/C\C=C/C\C=C/C\C=C/C=C/[C@@H](O)CC)(COP(O)(=O)O[C@H]1C(O)C(O)C(O)[C@@H](OP(O)(O)=O)C1O)OC(=O)CCCCCCC\C=C/C\C=C/CCC
948.429	12	948.44	PIP(16:2(9Z,12Z)/20:4(5Z,8Z,11Z,13E)+=O(15))	C45H74O17P2			http://www.hmdb.ca/metabolites/HMDB0278671				SFYOLUAFVREGGE-XCUFWVKNSA-N	[H][C@@](COC(=O)CCCCCCC\C=C/C\C=C/CCC)(COP(O)(=O)O[C@H]1C(O)C(O)C(O)[C@@H](OP(O)(O)=O)C1O)OC(=O)CCC\C=C/C\C=C/C\C=C/C=C/C(=O)CCCCC
948.429	12	948.44	PIP(16:2(9Z,12Z)/20:5(6E,8Z,11Z,14Z,17Z)-OH(5))	C45H74O17P2			http://www.hmdb.ca/metabolites/HMDB0278689				OWUFQUSXXVYGBY-CILJGXLASA-N	[H][C@@](COC(=O)CCCCCCC\C=C/C\C=C/CCC)(COP(O)(=O)O[C@H]1C(O)C(O)C(O)[C@@H](OP(O)(O)=O)C1O)OC(=O)CCCC(O)\C=C\C=C/C\C=C/C\C=C/C\C=C/CC
948.429	12	948.44	PIP(20:4(5Z,8Z,11Z,13E)+=O(15)/16:2(9Z,12Z))	C45H74O17P2			http://www.hmdb.ca/metabolites/HMDB0278672				XHUSJCUMCROLCF-JTFHCRHTSA-N	[H][C@@](COC(=O)CCC\C=C/C\C=C/C\C=C/C=C/C(=O)CCCCC)(COP(O)(=O)O[C@H]1C(O)C(O)C(O)[C@@H](OP(O)(O)=O)C1O)OC(=O)CCCCCCC\C=C/C\C=C/CCC
948.429	12	948.44	PIP(16:2(9Z,12Z)/20:4(6E,8Z,11Z,14Z)+=O(5))	C45H74O17P2			http://www.hmdb.ca/metabolites/HMDB0278669				OYGWMKOWMIAOQS-URLLQHALSA-N	[H][C@@](COC(=O)CCCCCCC\C=C/C\C=C/CCC)(COP(O)(=O)O[C@H]1C(O)C(O)C(O)[C@@H](OP(O)(O)=O)C1O)OC(=O)CCCC(=O)\C=C\C=C/C\C=C/C\C=C/CCCCC
948.429	12	948.44	PIP(20:5(6E,8Z,11Z,14Z,17Z)-OH(5)/16:2(9Z,12Z))	C45H74O17P2			http://www.hmdb.ca/metabolites/HMDB0278690				DJWAZGMWKBFMGT-CILJGXLASA-N	[H][C@@](COC(=O)CCCC(O)\C=C\C=C/C\C=C/C\C=C/C\C=C/CC)(COP(O)(=O)O[C@H]1C(O)C(O)C(O)[C@@H](OP(O)(O)=O)C1O)OC(=O)CCCCCCC\C=C/C\C=C/CCC
948.429	12	948.44	PIP(16:2(9Z,12Z)/20:5(5Z,8Z,10E,14Z,17Z)-OH(12))	C45H74O17P2			http://www.hmdb.ca/metabolites/HMDB0278687				KPESZMLAIYFFCN-VCCPTKONSA-N	[H][C@@](COC(=O)CCCCCCC\C=C/C\C=C/CCC)(COP(O)(=O)O[C@H]1C(O)C(O)C(O)[C@@H](OP(O)(O)=O)C1O)OC(=O)CCC\C=C/C\C=C/C=C/C(O)C\C=C/C\C=C/CC
948.429	12	948.44	PIP(16:2(9Z,12Z)/20:5(5Z,8Z,11Z,14Z,16E)-OH(18))	C45H74O17P2			http://www.hmdb.ca/metabolites/HMDB0278685				RJPZWBCTZRUWKP-WXRBMXJOSA-N	[H][C@@](COC(=O)CCCCCCC\C=C/C\C=C/CCC)(COP(O)(=O)O[C@H]1C(O)C(O)C(O)[C@@H](OP(O)(O)=O)C1O)OC(=O)CCC\C=C/C\C=C/C\C=C/C=C/CC(O)\C=C/CC
948.429	12	948.44	PIP(20:4(6E,8Z,11Z,14Z)+=O(5)/16:2(9Z,12Z))	C45H74O17P2			http://www.hmdb.ca/metabolites/HMDB0278670				MSBZCIZHASKERM-URLLQHALSA-N	[H][C@@](COC(=O)CCCC(=O)\C=C\C=C/C\C=C/C\C=C/CCCCC)(COP(O)(=O)O[C@H]1C(O)C(O)C(O)[C@@H](OP(O)(O)=O)C1O)OC(=O)CCCCCCC\C=C/C\C=C/CCC
880.513	3	880.51	PI(18:4(6Z,9Z,12Z,15Z)/20:3(8Z,11Z,14Z))	C47H77O13P				http://www.lipidmaps.org/data/LMSDRecord.php?LMID=LMGP06010415	https://metlin.scripps.edu/metabo_info.php?molid=80437		MUDQNCVGYLGPLW-VJWPEZSTSA-N	CC/C=C\C/C=C\C/C=C\C/C=C\CCCCC(=O)OC[C@@H](COP(O)(=O)O[C@H]1C(O)[C@@H](O)C(O)C(O)C1O)OC(=O)CCCCCC/C=C\C/C=C\C/C=C\CCCCC
880.513	3	880.51	PI(22:6(4Z,7Z,10Z,13Z,16Z,19Z)/16:1(9Z))	C47H77O13P				http://www.lipidmaps.org/data/LMSDRecord.php?LMID=LMGP06010792	https://metlin.scripps.edu/metabo_info.php?molid=80814		OFHYDVNSXRMNGI-UTUONIGHSA-N	CC/C=C\C/C=C\C/C=C\C/C=C\C/C=C\C/C=C\CCC(=O)OC[C@@H](COP(O)(=O)O[C@H]1C(O)[C@@H](O)C(O)C(O)C1O)OC(=O)CCCCCCC/C=C\CCCCCC
880.513	3	880.51	PI(20:3(8Z,11Z,14Z)/18:4(6Z,9Z,12Z,15Z))	C47H77O13P				http://www.lipidmaps.org/data/LMSDRecord.php?LMID=LMGP06010573	https://metlin.scripps.edu/metabo_info.php?molid=80595		CSMKMKBABDBAJG-QBEKVWFASA-N	CC/C=C\C/C=C\C/C=C\C/C=C\CCCCC(=O)O[C@@H](COP(O)(=O)O[C@@H]1C(O)[C@H](O)C(O)C(O)C1O)COC(=O)CCCCCC/C=C\C/C=C\C/C=C\CCCCC
880.513	3	880.51	PI(18:2(9Z,12Z)/20:5(5Z,8Z,11Z,14Z,17Z))	C47H77O13P				http://www.lipidmaps.org/data/LMSDRecord.php?LMID=LMGP06010328	https://metlin.scripps.edu/metabo_info.php?molid=80350		PJGBJPJEYMOHKG-DPKVPEGPSA-N	CC/C=C\C/C=C\C/C=C\C/C=C\C/C=C\CCCC(=O)O[C@@H](COP(O)(=O)O[C@@H]1C(O)[C@H](O)C(O)C(O)C1O)COC(=O)CCCCCCC/C=C\C/C=C\CCCCC
880.513	3	880.51	PI(20:4(5Z,8Z,11Z,14Z)/18:3(6Z,9Z,12Z))	C47H77O13P				http://www.lipidmaps.org/data/LMSDRecord.php?LMID=LMGP06010601	https://metlin.scripps.edu/metabo_info.php?molid=80623		VLSHLZWIHVUOTB-IFNWZURXSA-N	CCCCC/C=C\C/C=C\C/C=C\C/C=C\CCCC(=O)OC[C@@H](COP(O)(=O)O[C@H]1C(O)[C@@H](O)C(O)C(O)C1O)OC(=O)CCCC/C=C\C/C=C\C/C=C\CCCCC
880.513	3	880.51	PI(20:4(5Z,8Z,11Z,14Z)/18:3(9Z,12Z,15Z))	C47H77O13P				http://www.lipidmaps.org/data/LMSDRecord.php?LMID=LMGP06010602	https://metlin.scripps.edu/metabo_info.php?molid=80624		PODSGZJKYAWUCF-AUFQYUDNSA-N	CC/C=C\C/C=C\C/C=C\CCCCCCCC(=O)O[C@@H](COP(O)(=O)O[C@@H]1C(O)[C@H](O)C(O)C(O)C1O)COC(=O)CCC/C=C\C/C=C\C/C=C\C/C=C\CCCCC
880.513	3	880.51	PI(18:3(6Z,9Z,12Z)/20:4(5Z,8Z,11Z,14Z))	C47H77O13P				http://www.lipidmaps.org/data/LMSDRecord.php?LMID=LMGP06010357	https://metlin.scripps.edu/metabo_info.php?molid=80379		RCLVRJSULMPKNE-SECKWVSWSA-N	CCCCC/C=C\C/C=C\C/C=C\CCCCC(=O)OC[C@@H](COP(O)(=O)O[C@H]1C(O)[C@@H](O)C(O)C(O)C1O)OC(=O)CCC/C=C\C/C=C\C/C=C\C/C=C\CCCCC
880.513	3	880.51	PI(16:1(9Z)/22:6(4Z,7Z,10Z,13Z,16Z,19Z))	C47H77O13P				http://www.lipidmaps.org/data/LMSDRecord.php?LMID=LMGP06010869	https://metlin.scripps.edu/metabo_info.php?molid=80891		GROKQQJYJNMCSC-RWJCGYMSSA-N	CC/C=C\C/C=C\C/C=C\C/C=C\C/C=C\C/C=C\CCC(=O)O[C@@H](COP(O)(=O)O[C@@H]1C(O)[C@H](O)C(O)C(O)C1O)COC(=O)CCCCCCC/C=C\CCCCCC
880.513	3	880.51	PI(20:5(5Z,8Z,11Z,14Z,17Z)/18:2(9Z,12Z))	C47H77O13P				http://www.lipidmaps.org/data/LMSDRecord.php?LMID=LMGP06010629	https://metlin.scripps.edu/metabo_info.php?molid=80651		YVFALFNXZYAGND-YMNVUAIOSA-N	CC/C=C\C/C=C\C/C=C\C/C=C\C/C=C\CCCC(=O)OC[C@@H](COP(O)(=O)O[C@H]1C(O)[C@@H](O)C(O)C(O)C1O)OC(=O)CCCCCCC/C=C\C/C=C\CCCCC
880.513	3	880.51	PI(18:3(9Z,12Z,15Z)/20:4(5Z,8Z,11Z,14Z))	C47H77O13P				http://www.lipidmaps.org/data/LMSDRecord.php?LMID=LMGP06010385	https://metlin.scripps.edu/metabo_info.php?molid=80407		RFWMVHQDOHQJEL-QOIIDIFXSA-N	CC/C=C\C/C=C\C/C=C\CCCCCCCC(=O)OC[C@@H](COP(O)(=O)O[C@H]1C(O)[C@@H](O)C(O)C(O)C1O)OC(=O)CCC/C=C\C/C=C\C/C=C\C/C=C\CCCCC
880.513	12	880.523	PGP(18:0/20:3(5Z,8Z,11Z))	C44H82O13P2			http://www.hmdb.ca/metabolites/HMDB0013510			https://pubchem.ncbi.nlm.nih.gov/compound/53481828	WNLURAQNJNSLHJ-JKLLYNSPSA-N	CCCCCCCCCCCCCCCCCC(=O)OC[C@]([H])(COP(=O)(O)OC[C@@]([H])(O)COP(=O)(O)O)OC(=O)CCC\C=C/C\C=C/C\C=C/CCCCCCCC
880.513	12	880.523	PGP(18:0/20:3(8Z,11Z,14Z))	C44H82O13P2			http://www.hmdb.ca/metabolites/HMDB0013511			https://pubchem.ncbi.nlm.nih.gov/compound/53481829	CMIZWXSJHQJGCC-MNQIWUGTSA-N	CCCCCCCCCCCCCCCCCC(=O)OC[C@]([H])(COP(=O)(O)OC[C@@]([H])(O)COP(=O)(O)O)OC(=O)CCCCCC\C=C/C\C=C/C\C=C/CCCCC
880.513	12	880.523	PGP(20:1(11Z)/18:2(9Z,12Z))	C44H82O13P2			http://www.hmdb.ca/metabolites/HMDB0116451			https://pubchem.ncbi.nlm.nih.gov/compound/131823106	WCGCOZAEPROHPQ-WTDVCLANSA-N	[H][C@](O)(COP(O)(O)=O)COP(O)(=O)OC[C@@]([H])(COC(=O)CCCCCCCCC\C=C/CCCCCCCC)OC(=O)CCCCCCC\C=C/C\C=C/CCCCC
880.513	20	880.495	PI(5-iso PGF2VI/16:0)	C43H77O16P			http://www.hmdb.ca/metabolites/HMDB0276073				QUEDQPVYRNGTOX-QIYCNAQESA-N	CCCCCCCCCCCCCCCC(=O)O[C@@H]1COC(=O)C\C=C/C[C@@H]2[C@@H](O)C[C@@H](O)[C@H](\C=C\[C@H](O)CCCCC)[C@@H](O)[C@@H](O)[C@@H](OP(O)(=O)OC1)[C@H](O)[C@@H](O)[C@@H]2O
880.513	20	880.495	PI(16:0/5-iso PGF2VI)	C43H77O16P			http://www.hmdb.ca/metabolites/HMDB0276072				UJSLEFSAUKPNGS-LWKMSMKKSA-N	CCCCCCCCCCCCCCCC(=O)OC[C@@H]1COP(O)(=O)O[C@H]2[C@H](O)[C@@H](O)[C@H](O)[C@H](C\C=C/CC(=O)O1)[C@@H](O)C[C@@H](O)[C@H](\C=C/[C@H](O)CCCCC)[C@@H](O)[C@H]2O
880.513	29	880.487	Nalbuphine sebacate	C52H68N2O10			http://www.hmdb.ca/metabolites/HMDB0255429				ALOIOAGKUOQNID-UHFFFAOYSA-N	OC1CCC2(O)C3CC4=C5C(OC1C25CCN3CC1CCC1)=C(OC(=O)CCCCCCCCC(=O)OC1=C2OC3C(O)CCC5(O)C6CC(C=C1)=C2C35CCN6CC1CCC1)C=C4
880.513	30	880.487	PGP(i-17:0/20:3(8Z,11Z,14Z)-O(5,6))	C43H78O14P2			http://www.hmdb.ca/metabolites/HMDB0275306				RIXTXMVOEAEWKA-LIQOOECVSA-N	[H][C@](O)(COP(O)(O)=O)COP(O)(=O)OC[C@@]([H])(COC(=O)CCCCCCCCCCCCCC(C)C)OC(=O)CCCC1OC1C\C=C/C\C=C/C\C=C/CCCCC
880.513	30	880.487	PGP(20:3(5Z,11Z,14Z)-O(8,9)/i-17:0)	C43H78O14P2			http://www.hmdb.ca/metabolites/HMDB0275305				LXPBKJWJEPEXFU-NZENGOOCSA-N	[H][C@](O)(COP(O)(O)=O)COP(O)(=O)OC[C@@]([H])(COC(=O)CCC\C=C/CC1OC1C\C=C/C\C=C/CCCCC)OC(=O)CCCCCCCCCCCCCC(C)C
880.513	30	880.487	PGP(i-17:0/20:4(6E,8Z,11Z,14Z)-OH(5S))	C43H78O14P2			http://www.hmdb.ca/metabolites/HMDB0275310				ZLUGVZWRNFHFSD-BBJADMQQSA-N	[H][C@](O)(COP(O)(O)=O)COP(O)(=O)OC[C@@]([H])(COC(=O)CCCCCCCCCCCCCC(C)C)OC(=O)CCC[C@@H](O)\C=C\C=C/C\C=C/C\C=C/CCCCC
880.513	30	880.487	PGP(i-17:0/20:4(5Z,8Z,11Z,14Z)-OH(20))	C43H78O14P2			http://www.hmdb.ca/metabolites/HMDB0275308				KXYFPFGIAYVERW-FVAMBCDSSA-N	[H][C@](O)(COP(O)(O)=O)COP(O)(=O)OC[C@@]([H])(COC(=O)CCCCCCCCCCCCCC(C)C)OC(=O)CCC\C=C/C\C=C/C\C=C/C\C=C/CCCCCO
880.513	30	880.487	PGP(a-17:0/20:3(8Z,11Z,14Z)-O(5,6))	C43H78O14P2			http://www.hmdb.ca/metabolites/HMDB0274475				NGVKZDNLBOAWPL-BSCORTIHSA-N	[H][C@](O)(COP(O)(O)=O)COP(O)(=O)OC[C@@]([H])(COC(=O)CCCCCCCCCCCCC(C)CC)OC(=O)CCCC1OC1C\C=C/C\C=C/C\C=C/CCCCC
880.513	30	880.487	PGP(20:4(5E,8Z,12Z,14Z)-OH(11R)/i-17:0)	C43H78O14P2			http://www.hmdb.ca/metabolites/HMDB0275325				NSDRGBQIPMVTFH-MEBDROQNSA-N	[H][C@](O)(COP(O)(O)=O)COP(O)(=O)OC[C@@]([H])(COC(=O)CCC\C=C\C\C=C/C[C@H](O)\C=C/C=C\CCCCC)OC(=O)CCCCCCCCCCCCCC(C)C
880.513	30	880.487	PGP(20:4(5Z,8Z,11Z,13E)-OH(15S)/i-17:0)	C43H78O14P2			http://www.hmdb.ca/metabolites/HMDB0275321				YNFYPIAZHDAJOA-GISQPXMDSA-N	[H][C@](O)(COP(O)(O)=O)COP(O)(=O)OC[C@@]([H])(COC(=O)CCC\C=C/C\C=C/C\C=C/C=C/[C@H](O)CCCCC)OC(=O)CCCCCCCCCCCCCC(C)C
880.513	30	880.487	PGP(20:4(5Z,7E,11Z,14Z)-OH(9)/i-17:0)	C43H78O14P2			http://www.hmdb.ca/metabolites/HMDB0275327				CZQLKYPGWNWOAO-GGHDMLIWSA-N	[H][C@](O)(COP(O)(O)=O)COP(O)(=O)OC[C@@]([H])(COC(=O)CCC\C=C\C=C/C(O)C\C=C/C\C=C/CCCCC)OC(=O)CCCCCCCCCCCCCC(C)C
880.513	30	880.487	PGP(20:4(5Z,8Z,11Z,14Z)-OH(17)/a-17:0)	C43H78O14P2			http://www.hmdb.ca/metabolites/HMDB0274486				RKCLPWQGAQWAIQ-CVAAJNRBSA-N	[H][C@](O)(COP(O)(O)=O)COP(O)(=O)OC[C@@]([H])(COC(=O)CCC\C=C/C\C=C/C\C=C/C\C=C/CC(O)CCC)OC(=O)CCCCCCCCCCCCC(C)CC
880.513	30	880.487	PGP(20:4(5Z,8Z,11Z,14Z)-OH(19S)/a-17:0)	C43H78O14P2			http://www.hmdb.ca/metabolites/HMDB0274482				QYFGDAQYXLZOIQ-LXBKTUSASA-N	[H][C@](O)(COP(O)(O)=O)COP(O)(=O)OC[C@@]([H])(COC(=O)CCC\C=C/C\C=C/C\C=C/C\C=C/CCC[C@@H](C)O)OC(=O)CCCCCCCCCCCCC(C)CC
880.513	30	880.487	PGP(20:4(5Z,8Z,11Z,14Z)-OH(20)/i-17:0)	C43H78O14P2			http://www.hmdb.ca/metabolites/HMDB0275309				GEHBLVYPQUYXRI-PNEBYRALSA-N	[H][C@](O)(COP(O)(O)=O)COP(O)(=O)OC[C@@]([H])(COC(=O)CCC\C=C/C\C=C/C\C=C/C\C=C/CCCCCO)OC(=O)CCCCCCCCCCCCCC(C)C
880.513	30	880.487	PGP(a-17:0/20:4(5Z,8Z,11Z,14Z)-OH(17))	C43H78O14P2			http://www.hmdb.ca/metabolites/HMDB0274485				XUOFRMLJNBCSIC-PEWDHZMASA-N	[H][C@](O)(COP(O)(O)=O)COP(O)(=O)OC[C@@]([H])(COC(=O)CCCCCCCCCCCCC(C)CC)OC(=O)CCC\C=C/C\C=C/C\C=C/C\C=C/CC(O)CCC
880.513	30	880.487	PGP(20:4(6E,8Z,11Z,14Z)-OH(5S)/i-17:0)	C43H78O14P2			http://www.hmdb.ca/metabolites/HMDB0275311				ZTKMJDFOWANPCJ-MPKFEJPJSA-N	[H][C@](O)(COP(O)(O)=O)COP(O)(=O)OC[C@@]([H])(COC(=O)CCC[C@H](O)\C=C\C=C/C\C=C/C\C=C/CCCCC)OC(=O)CCCCCCCCCCCCCC(C)C
880.513	30	880.487	PGP(20:4(5Z,8Z,11Z,14Z)-OH(18R)/i-17:0)	C43H78O14P2			http://www.hmdb.ca/metabolites/HMDB0275315				NKBLKSOPFPITKM-USGIACQXSA-N	[H][C@](O)(COP(O)(O)=O)COP(O)(=O)OC[C@@]([H])(COC(=O)CCC\C=C/C\C=C/C\C=C/C\C=C/CC[C@@H](O)CC)OC(=O)CCCCCCCCCCCCCC(C)C
880.513	30	880.487	PGP(i-17:0/20:4(5Z,8Z,11Z,14Z)-OH(18R))	C43H78O14P2			http://www.hmdb.ca/metabolites/HMDB0275314				MWIODDNLDQZFMN-BQPMERNISA-N	[H][C@](O)(COP(O)(O)=O)COP(O)(=O)OC[C@@]([H])(COC(=O)CCCCCCCCCCCCCC(C)C)OC(=O)CCC\C=C/C\C=C/C\C=C/C\C=C/CC[C@H](O)CC
880.513	30	880.487	PGP(a-17:0/20:4(5E,8Z,12Z,14Z)-OH(11R))	C43H78O14P2			http://www.hmdb.ca/metabolites/HMDB0274493				IXQUVEQAXFHZFD-MFBPGRGWSA-N	[H][C@](O)(COP(O)(O)=O)COP(O)(=O)OC[C@@]([H])(COC(=O)CCCCCCCCCCCCC(C)CC)OC(=O)CCC\C=C\C\C=C/C[C@@H](O)\C=C/C=C\CCCCC
880.513	30	880.487	PGP(20:3(5Z,8Z,14Z)-O(11S,12R)/i-17:0)	C43H78O14P2			http://www.hmdb.ca/metabolites/HMDB0275303				JUWINLYUAAJKQB-XHVLIMIBSA-N	[H][C@](O)(COP(O)(O)=O)COP(O)(=O)OC[C@@]([H])(COC(=O)CCC\C=C/C\C=C/CC1OC1C\C=C/CCCCC)OC(=O)CCCCCCCCCCCCCC(C)C
880.513	30	880.487	PGP(i-17:0/20:4(5Z,8Z,11Z,14Z)-OH(17))	C43H78O14P2			http://www.hmdb.ca/metabolites/HMDB0275316				MXDASRJPLDWEQB-OXJRPMDMSA-N	[H][C@](O)(COP(O)(O)=O)COP(O)(=O)OC[C@@]([H])(COC(=O)CCCCCCCCCCCCCC(C)C)OC(=O)CCC\C=C/C\C=C/C\C=C/C\C=C/CC(O)CCC
880.513	30	880.487	PGP(a-17:0/20:4(5Z,8Z,11Z,14Z)-OH(20))	C43H78O14P2			http://www.hmdb.ca/metabolites/HMDB0274477				WMMGWIOCGIJHOW-ZYFLYMAPSA-N	[H][C@](O)(COP(O)(O)=O)COP(O)(=O)OC[C@@]([H])(COC(=O)CCCCCCCCCCCCC(C)CC)OC(=O)CCC\C=C/C\C=C/C\C=C/C\C=C/CCCCCO
880.513	30	880.487	PGP(i-17:0/20:3(5Z,8Z,14Z)-O(11S,12R))	C43H78O14P2			http://www.hmdb.ca/metabolites/HMDB0275302				DMCINNSYCUSIBF-XHVLIMIBSA-N	[H][C@](O)(COP(O)(O)=O)COP(O)(=O)OC[C@@]([H])(COC(=O)CCCCCCCCCCCCCC(C)C)OC(=O)CCC\C=C/C\C=C/CC1OC1C\C=C/CCCCC
880.513	30	880.487	PGP(i-17:0/20:4(5Z,7E,11Z,14Z)-OH(9))	C43H78O14P2			http://www.hmdb.ca/metabolites/HMDB0275326				BDUFOKHAYRQEFG-GGHDMLIWSA-N	[H][C@](O)(COP(O)(O)=O)COP(O)(=O)OC[C@@]([H])(COC(=O)CCCCCCCCCCCCCC(C)C)OC(=O)CCC\C=C\C=C/C(O)C\C=C/C\C=C/CCCCC
880.513	30	880.487	PGP(20:4(5Z,8Z,11Z,14Z)-OH(16R)/i-17:0)	C43H78O14P2			http://www.hmdb.ca/metabolites/HMDB0275319				LFKKYJQLZPRZIN-YETRZZJASA-N	[H][C@](O)(COP(O)(O)=O)COP(O)(=O)OC[C@@]([H])(COC(=O)CCC\C=C/C\C=C/C\C=C/C\C=C/[C@@H](O)CCCC)OC(=O)CCCCCCCCCCCCCC(C)C
880.513	30	880.487	PGP(i-17:0/20:3(5Z,11Z,14Z)-O(8,9))	C43H78O14P2			http://www.hmdb.ca/metabolites/HMDB0275304				VWMXHMIBBAAUAD-NZENGOOCSA-N	[H][C@](O)(COP(O)(O)=O)COP(O)(=O)OC[C@@]([H])(COC(=O)CCCCCCCCCCCCCC(C)C)OC(=O)CCC\C=C/CC1OC1C\C=C/C\C=C/CCCCC
880.513	30	880.487	PGP(20:4(5Z,8Z,10E,14Z)-OH(12S)/a-17:0)	C43H78O14P2			http://www.hmdb.ca/metabolites/HMDB0274492				GGTMHOMBEYNXFM-BJUJWXMYSA-N	[H][C@](O)(COP(O)(O)=O)COP(O)(=O)OC[C@@]([H])(COC(=O)CCC\C=C/C\C=C/C=C/[C@H](O)C\C=C/CCCCC)OC(=O)CCCCCCCCCCCCC(C)CC
880.513	30	880.487	PGP(20:4(5Z,8Z,11Z,14Z)-OH(18R)/a-17:0)	C43H78O14P2			http://www.hmdb.ca/metabolites/HMDB0274484				JIXXREKUOLAVDP-KZYVNUIZSA-N	[H][C@](O)(COP(O)(O)=O)COP(O)(=O)OC[C@@]([H])(COC(=O)CCC\C=C/C\C=C/C\C=C/C\C=C/CC[C@@H](O)CC)OC(=O)CCCCCCCCCCCCC(C)CC
880.513	30	880.487	PGP(i-17:0/20:3(5Z,8Z,11Z)-O(14R,15S))	C43H78O14P2			http://www.hmdb.ca/metabolites/HMDB0275300				NMVZAVOURJAICG-NQRLRCQKSA-N	[H][C@](O)(COP(O)(O)=O)COP(O)(=O)OC[C@@]([H])(COC(=O)CCCCCCCCCCCCCC(C)C)OC(=O)CCC\C=C/C\C=C/C\C=C/CC1OC1CCCCC
880.513	30	880.487	PGP(i-17:0/20:4(5Z,8Z,11Z,13E)-OH(15S))	C43H78O14P2			http://www.hmdb.ca/metabolites/HMDB0275320				LKTZPUNVSBZQLO-HNVGNVNZSA-N	[H][C@](O)(COP(O)(O)=O)COP(O)(=O)OC[C@@]([H])(COC(=O)CCCCCCCCCCCCCC(C)C)OC(=O)CCC\C=C/C\C=C/C\C=C/C=C/[C@@H](O)CCCCC
880.513	30	880.487	PGP(a-17:0/20:4(5Z,8Z,10E,14Z)-OH(12S))	C43H78O14P2			http://www.hmdb.ca/metabolites/HMDB0274491				XTMXOFCPVSROKM-LIFNAADCSA-N	[H][C@](O)(COP(O)(O)=O)COP(O)(=O)OC[C@@]([H])(COC(=O)CCCCCCCCCCCCC(C)CC)OC(=O)CCC\C=C/C\C=C/C=C/[C@@H](O)C\C=C/CCCCC
880.513	30	880.487	PGP(20:3(8Z,11Z,14Z)-O(5,6)/a-17:0)	C43H78O14P2			http://www.hmdb.ca/metabolites/HMDB0274476				SZOLJMKEYQUHAB-BSCORTIHSA-N	[H][C@](O)(COP(O)(O)=O)COP(O)(=O)OC[C@@]([H])(COC(=O)CCCC1OC1C\C=C/C\C=C/C\C=C/CCCCC)OC(=O)CCCCCCCCCCCCC(C)CC
880.513	30	880.487	PGP(20:4(5Z,8Z,11Z,14Z)-OH(20)/a-17:0)	C43H78O14P2			http://www.hmdb.ca/metabolites/HMDB0274478				VEWALYUAKQRJOE-HSTMTNNPSA-N	[H][C@](O)(COP(O)(O)=O)COP(O)(=O)OC[C@@]([H])(COC(=O)CCC\C=C/C\C=C/C\C=C/C\C=C/CCCCCO)OC(=O)CCCCCCCCCCCCC(C)CC
880.513	30	880.487	PGP(20:4(5E,8Z,12Z,14Z)-OH(11R)/a-17:0)	C43H78O14P2			http://www.hmdb.ca/metabolites/HMDB0274494				APAJDIIKWLNMLP-AXJFVRQVSA-N	[H][C@](O)(COP(O)(O)=O)COP(O)(=O)OC[C@@]([H])(COC(=O)CCC\C=C\C\C=C/C[C@H](O)\C=C/C=C\CCCCC)OC(=O)CCCCCCCCCCCCC(C)CC
880.513	30	880.487	PGP(i-17:0/20:4(5E,8Z,12Z,14Z)-OH(11R))	C43H78O14P2			http://www.hmdb.ca/metabolites/HMDB0275324				UERIOWYXRYDUER-ZUIYAIHHSA-N	[H][C@](O)(COP(O)(O)=O)COP(O)(=O)OC[C@@]([H])(COC(=O)CCCCCCCCCCCCCC(C)C)OC(=O)CCC\C=C\C\C=C/C[C@@H](O)\C=C/C=C\CCCCC
880.513	30	880.487	PGP(20:4(5Z,8Z,10E,14Z)-OH(12S)/i-17:0)	C43H78O14P2			http://www.hmdb.ca/metabolites/HMDB0275323				WOKFOMTUGIADLH-PGRSHKLKSA-N	[H][C@](O)(COP(O)(O)=O)COP(O)(=O)OC[C@@]([H])(COC(=O)CCC\C=C/C\C=C/C=C/[C@H](O)C\C=C/CCCCC)OC(=O)CCCCCCCCCCCCCC(C)C
880.513	30	880.487	PGP(a-17:0/20:4(6E,8Z,11Z,14Z)-OH(5S))	C43H78O14P2			http://www.hmdb.ca/metabolites/HMDB0274479				VFLSBUAEOGGUPW-QFWCMTFHSA-N	[H][C@](O)(COP(O)(O)=O)COP(O)(=O)OC[C@@]([H])(COC(=O)CCCCCCCCCCCCC(C)CC)OC(=O)CCC[C@@H](O)\C=C\C=C/C\C=C/C\C=C/CCCCC
880.513	30	880.487	PGP(a-17:0/20:4(5Z,8Z,11Z,14Z)-OH(19S))	C43H78O14P2			http://www.hmdb.ca/metabolites/HMDB0274481				BSIKHMVYEOLEJM-AZNJTAKZSA-N	[H][C@](O)(COP(O)(O)=O)COP(O)(=O)OC[C@@]([H])(COC(=O)CCCCCCCCCCCCC(C)CC)OC(=O)CCC\C=C/C\C=C/C\C=C/C\C=C/CCC[C@H](C)O
880.513	30	880.487	PGP(i-17:0/20:4(5Z,8Z,10E,14Z)-OH(12S))	C43H78O14P2			http://www.hmdb.ca/metabolites/HMDB0275322				HYGMFYBNCXDXQN-NSKIOUQDSA-N	[H][C@](O)(COP(O)(O)=O)COP(O)(=O)OC[C@@]([H])(COC(=O)CCCCCCCCCCCCCC(C)C)OC(=O)CCC\C=C/C\C=C/C=C/[C@@H](O)C\C=C/CCCCC
880.513	30	880.487	PGP(20:4(5Z,8Z,11Z,14Z)-OH(16R)/a-17:0)	C43H78O14P2			http://www.hmdb.ca/metabolites/HMDB0274488				WOLQHVKFOZZKCV-MFKPUKPXSA-N	[H][C@](O)(COP(O)(O)=O)COP(O)(=O)OC[C@@]([H])(COC(=O)CCC\C=C/C\C=C/C\C=C/C\C=C/[C@@H](O)CCCC)OC(=O)CCCCCCCCCCCCC(C)CC
880.513	30	880.487	PGP(20:3(8Z,11Z,14Z)-O(5,6)/i-17:0)	C43H78O14P2			http://www.hmdb.ca/metabolites/HMDB0275307				JAJLABFDZJDSCW-LIQOOECVSA-N	[H][C@](O)(COP(O)(O)=O)COP(O)(=O)OC[C@@]([H])(COC(=O)CCCC1OC1C\C=C/C\C=C/C\C=C/CCCCC)OC(=O)CCCCCCCCCCCCCC(C)C
880.513	30	880.487	PGP(a-17:0/20:4(5Z,8Z,11Z,13E)-OH(15S))	C43H78O14P2			http://www.hmdb.ca/metabolites/HMDB0274489				ZZOKRTZIEQCJOB-OMADPAMDSA-N	[H][C@](O)(COP(O)(O)=O)COP(O)(=O)OC[C@@]([H])(COC(=O)CCCCCCCCCCCCC(C)CC)OC(=O)CCC\C=C/C\C=C/C\C=C/C=C/[C@@H](O)CCCCC
880.513	30	880.487	PGP(20:4(6E,8Z,11Z,14Z)-OH(5S)/a-17:0)	C43H78O14P2			http://www.hmdb.ca/metabolites/HMDB0274480				ULTYAKAFPMAMRO-MLHJQIOZSA-N	[H][C@](O)(COP(O)(O)=O)COP(O)(=O)OC[C@@]([H])(COC(=O)CCC[C@H](O)\C=C\C=C/C\C=C/C\C=C/CCCCC)OC(=O)CCCCCCCCCCCCC(C)CC
880.513	30	880.487	PGP(20:4(5Z,8Z,11Z,14Z)-OH(17)/i-17:0)	C43H78O14P2			http://www.hmdb.ca/metabolites/HMDB0275317				ZGCZMJFUXWFIIA-CORPARKGSA-N	[H][C@](O)(COP(O)(O)=O)COP(O)(=O)OC[C@@]([H])(COC(=O)CCC\C=C/C\C=C/C\C=C/C\C=C/CC(O)CCC)OC(=O)CCCCCCCCCCCCCC(C)C
880.513	30	880.487	PGP(a-17:0/20:3(5Z,8Z,14Z)-O(11S,12R))	C43H78O14P2			http://www.hmdb.ca/metabolites/HMDB0274471				ODHAOBXGIMAVEM-QUXICVEVSA-N	[H][C@](O)(COP(O)(O)=O)COP(O)(=O)OC[C@@]([H])(COC(=O)CCCCCCCCCCCCC(C)CC)OC(=O)CCC\C=C/C\C=C/CC1OC1C\C=C/CCCCC
880.513	30	880.487	PGP(a-17:0/20:3(5Z,11Z,14Z)-O(8,9))	C43H78O14P2			http://www.hmdb.ca/metabolites/HMDB0274473				VVIYMOUHOMFTLI-JVLVZDJKSA-N	[H][C@](O)(COP(O)(O)=O)COP(O)(=O)OC[C@@]([H])(COC(=O)CCCCCCCCCCCCC(C)CC)OC(=O)CCC\C=C/CC1OC1C\C=C/C\C=C/CCCCC
880.513	30	880.487	PGP(i-17:0/20:4(5Z,8Z,11Z,14Z)-OH(16R))	C43H78O14P2			http://www.hmdb.ca/metabolites/HMDB0275318				RVDRBGDITXINDN-VXUJEHRNSA-N	[H][C@](O)(COP(O)(O)=O)COP(O)(=O)OC[C@@]([H])(COC(=O)CCCCCCCCCCCCCC(C)C)OC(=O)CCC\C=C/C\C=C/C\C=C/C\C=C/[C@H](O)CCCC
880.513	30	880.487	PGP(20:4(5Z,7E,11Z,14Z)-OH(9)/a-17:0)	C43H78O14P2			http://www.hmdb.ca/metabolites/HMDB0274496				VAELSKPTWRHDFV-LOQSRHRNSA-N	[H][C@](O)(COP(O)(O)=O)COP(O)(=O)OC[C@@]([H])(COC(=O)CCC\C=C\C=C/C(O)C\C=C/C\C=C/CCCCC)OC(=O)CCCCCCCCCCCCC(C)CC
880.513	30	880.487	PGP(20:3(5Z,11Z,14Z)-O(8,9)/a-17:0)	C43H78O14P2			http://www.hmdb.ca/metabolites/HMDB0274474				GQHGZIRKFRAVPE-JVLVZDJKSA-N	[H][C@](O)(COP(O)(O)=O)COP(O)(=O)OC[C@@]([H])(COC(=O)CCC\C=C/CC1OC1C\C=C/C\C=C/CCCCC)OC(=O)CCCCCCCCCCCCC(C)CC
880.513	30	880.487	PGP(a-17:0/20:3(5Z,8Z,11Z)-O(14R,15S))	C43H78O14P2			http://www.hmdb.ca/metabolites/HMDB0274469				PXYFDHXQDNCAHX-AKGZBGHNSA-N	[H][C@](O)(COP(O)(O)=O)COP(O)(=O)OC[C@@]([H])(COC(=O)CCCCCCCCCCCCC(C)CC)OC(=O)CCC\C=C/C\C=C/C\C=C/CC1OC1CCCCC
880.513	30	880.487	PGP(i-17:0/20:4(5Z,8Z,11Z,14Z)-OH(19S))	C43H78O14P2			http://www.hmdb.ca/metabolites/HMDB0275312				PVQPLFVQXCRQSD-YSRQLADZSA-N	[H][C@](O)(COP(O)(O)=O)COP(O)(=O)OC[C@@]([H])(COC(=O)CCCCCCCCCCCCCC(C)C)OC(=O)CCC\C=C/C\C=C/C\C=C/C\C=C/CCC[C@H](C)O
880.513	30	880.487	PGP(a-17:0/20:4(5Z,8Z,11Z,14Z)-OH(16R))	C43H78O14P2			http://www.hmdb.ca/metabolites/HMDB0274487				DGQMNLGMPXXMCC-OJGFTMLHSA-N	[H][C@](O)(COP(O)(O)=O)COP(O)(=O)OC[C@@]([H])(COC(=O)CCCCCCCCCCCCC(C)CC)OC(=O)CCC\C=C/C\C=C/C\C=C/C\C=C/[C@H](O)CCCC
880.513	30	880.487	PGP(20:3(5Z,8Z,14Z)-O(11S,12R)/a-17:0)	C43H78O14P2			http://www.hmdb.ca/metabolites/HMDB0274472				AQXLQNZUWKBNFE-QUXICVEVSA-N	[H][C@](O)(COP(O)(O)=O)COP(O)(=O)OC[C@@]([H])(COC(=O)CCC\C=C/C\C=C/CC1OC1C\C=C/CCCCC)OC(=O)CCCCCCCCCCCCC(C)CC
880.513	30	880.487	PGP(20:3(5Z,8Z,11Z)-O(14R,15S)/i-17:0)	C43H78O14P2			http://www.hmdb.ca/metabolites/HMDB0275301				ABHZWLZHDDNEDI-AZZHJERISA-N	[H][C@](O)(COP(O)(O)=O)COP(O)(=O)OC[C@@]([H])(COC(=O)CCC\C=C/C\C=C/C\C=C/CC1OC1CCCCC)OC(=O)CCCCCCCCCCCCCC(C)C
880.513	30	880.487	PGP(20:4(5Z,8Z,11Z,13E)-OH(15S)/a-17:0)	C43H78O14P2			http://www.hmdb.ca/metabolites/HMDB0274490				HNJQRKJVRSDLHG-VSAAUGDXSA-N	[H][C@](O)(COP(O)(O)=O)COP(O)(=O)OC[C@@]([H])(COC(=O)CCC\C=C/C\C=C/C\C=C/C=C/[C@H](O)CCCCC)OC(=O)CCCCCCCCCCCCC(C)CC
880.513	30	880.487	PGP(a-17:0/20:4(5Z,8Z,11Z,14Z)-OH(18R))	C43H78O14P2			http://www.hmdb.ca/metabolites/HMDB0274483				BZUKSUAXPAYPPQ-RIXGLVGISA-N	[H][C@](O)(COP(O)(O)=O)COP(O)(=O)OC[C@@]([H])(COC(=O)CCCCCCCCCCCCC(C)CC)OC(=O)CCC\C=C/C\C=C/C\C=C/C\C=C/CC[C@H](O)CC
880.513	30	880.487	PGP(a-17:0/20:4(5Z,7E,11Z,14Z)-OH(9))	C43H78O14P2			http://www.hmdb.ca/metabolites/HMDB0274495				LUQWRRQTAAQOFD-LOQSRHRNSA-N	[H][C@](O)(COP(O)(O)=O)COP(O)(=O)OC[C@@]([H])(COC(=O)CCCCCCCCCCCCC(C)CC)OC(=O)CCC\C=C\C=C/C(O)C\C=C/C\C=C/CCCCC
880.513	30	880.487	PGP(20:3(5Z,8Z,11Z)-O(14R,15S)/a-17:0)	C43H78O14P2			http://www.hmdb.ca/metabolites/HMDB0274470				HVGMOXHGSMWREM-ORTBWSMISA-N	[H][C@](O)(COP(O)(O)=O)COP(O)(=O)OC[C@@]([H])(COC(=O)CCC\C=C/C\C=C/C\C=C/CC1OC1CCCCC)OC(=O)CCCCCCCCCCCCC(C)CC
880.513	30	880.487	PGP(20:4(5Z,8Z,11Z,14Z)-OH(19S)/i-17:0)	C43H78O14P2			http://www.hmdb.ca/metabolites/HMDB0275313				VQCBUMSIZKMJBX-OJQIVCCXSA-N	[H][C@](O)(COP(O)(O)=O)COP(O)(=O)OC[C@@]([H])(COC(=O)CCC\C=C/C\C=C/C\C=C/C\C=C/CCC[C@@H](C)O)OC(=O)CCCCCCCCCCCCCC(C)C
880.513	38	880.547	PG(20:1(11Z)/22:6(4Z,7Z,11E,13Z,15E,19Z)-2OH(10S,17))	C48H81O12P			http://www.hmdb.ca/metabolites/HMDB0269575				MTZQEFNEVLLIBB-NEKKBHGYSA-N	[H][C@](O)(CO)COP(O)(=O)OC[C@@]([H])(COC(=O)CCCCCCCCC\C=C/CCCCCCCC)OC(=O)CC\C=C/C\C=C/C[C@@H](O)\C=C\C=C/C=C/[C@@H](O)C\C=C/CC
880.513	38	880.547	PG(20:3(8Z,11Z,14Z)-2OH(5,6)/22:4(7Z,10Z,13Z,16Z))	C48H81O12P			http://www.hmdb.ca/metabolites/HMDB0270157				OWFBXMFGAOYYBR-FLLARHIGSA-N	[H][C@](O)(CO)COP(O)(=O)OC[C@@]([H])(COC(=O)CCCC(O)C(O)C\C=C/C\C=C/C\C=C/CCCCC)OC(=O)CCCCC\C=C/C\C=C/C\C=C/C\C=C/CCCCC
880.513	38	880.547	PG(22:6(5Z,8E,10Z,13Z,15E,19Z)-2OH(7S, 17S)/20:1(11Z))	C48H81O12P			http://www.hmdb.ca/metabolites/HMDB0269560				YJXUHVOKKCINTC-KTDXNEPASA-N	[H][C@](O)(CO)COP(O)(=O)OC[C@@]([H])(COC(=O)CCC\C=C/[C@H](O)\C=C\C=C/C\C=C/C=C/[C@H](O)C\C=C/CC)OC(=O)CCCCCCCCC\C=C/CCCCCCCC
880.513	38	880.547	PG(20:1(11Z)/22:6(5Z,8E,10Z,13Z,15E,19Z)-2OH(7S, 17S))	C48H81O12P			http://www.hmdb.ca/metabolites/HMDB0269559				ZMZXTQDAIIBKGE-ATUVEOMZSA-N	[H][C@](O)(CO)COP(O)(=O)OC[C@@]([H])(COC(=O)CCCCCCCCC\C=C/CCCCCCCC)OC(=O)CCC\C=C/[C@@H](O)\C=C\C=C/C\C=C/C=C/[C@@H](O)C\C=C/CC
880.513	38	880.547	PG(22:4(7Z,10Z,13Z,16Z)/20:3(8Z,11Z,14Z)-2OH(5,6))	C48H81O12P			http://www.hmdb.ca/metabolites/HMDB0270156				SFCAXJGIVIXQLZ-FLLARHIGSA-N	[H][C@](O)(CO)COP(O)(=O)OC[C@@]([H])(COC(=O)CCCCC\C=C/C\C=C/C\C=C/C\C=C/CCCCC)OC(=O)CCCC(O)C(O)C\C=C/C\C=C/C\C=C/CCCCC
880.513	38	880.547	PG(22:6(4Z,7Z,11E,13Z,15E,19Z)-2OH(10S,17)/20:1(11Z))	C48H81O12P			http://www.hmdb.ca/metabolites/HMDB0269576				LFSCFFFTTWOWJN-CTODSDLWSA-N	[H][C@](O)(CO)COP(O)(=O)OC[C@@]([H])(COC(=O)CC\C=C/C\C=C/C[C@H](O)\C=C\C=C/C=C/[C@H](O)C\C=C/CC)OC(=O)CCCCCCCCC\C=C/CCCCCCCC
217.032	3	217.031	5-Hydroxythiabendazole	C10H7N3OS			http://www.hmdb.ca/metabolites/HMDB0247680			https://pubchem.ncbi.nlm.nih.gov/compound/108227	VNENJHUOPQAPAT-UHFFFAOYSA-N	OC1=CC2=C(C=C1)N=C(N2)C1=CSC=N1
217.032	3	217.031	5-Hydroxythiabendazole	C10H7N3OS	948-71-0				https://metlin.scripps.edu/metabo_info.php?molid=2824
217.032	16	217.035	7-(Trifluoromethoxy)indolin-2-one	C9H6F3NO2			http://www.hmdb.ca/metabolites/HMDB0247224			https://pubchem.ncbi.nlm.nih.gov/compound/53404525	IJFPXNWBANVDDU-UHFFFAOYSA-N	FC(F)(F)OC1=CC=CC2=C1NC(=O)C2
217.032	25	217.026	4-amino-2-methyl-5-phosphomethylpyrimidine	C6H8N3O4P			http://www.hmdb.ca/metabolites/HMDB0304169			https://pubchem.ncbi.nlm.nih.gov/compound/25244846	PKYFHKIYHBRTPI-UHFFFAOYSA-L	CC1=NC=C(COP([O-])([O-])=O)C(=N)N1
74.1311	0	0	No compounds found for experimental mass 74.13105262 and adduct: M
135.047	29	135.043	1-Hydroxybenzotriazole	C6H5N3O			http://www.hmdb.ca/metabolites/HMDB0243899			https://pubchem.ncbi.nlm.nih.gov/compound/75771	ASOKPJOREAFHNY-UHFFFAOYSA-N	ON1N=NC2=CC=CC=C12
1056.59	0	0	No compounds found for experimental mass 1056.588057 and adduct: M
373.246	1	373.246	O-(11-carboxyundecanoyl)carnitine	C19H35NO6			http://www.hmdb.ca/metabolites/HMDB0240775	http://www.lipidmaps.org/data/LMSDRecord.php?LMID=LMFA07070083		https://pubchem.ncbi.nlm.nih.gov/compound/71464543	ULLMWXPSQSZINF-UHFFFAOYSA-N	C[N+](C)(C)CC(CC([O-])=O)OC(=O)CCCCCCCCCCC(O)=O
373.246	1	373.246	Dodecanedioylcarnitine	C19H35NO6			http://www.hmdb.ca/metabolites/HMDB0013327			https://pubchem.ncbi.nlm.nih.gov/compound/53481673	VJPIDPQNAYWULC-INIZCTEOSA-N	C[N+](C)(C)[C@H](CCC([O-])=O)OC(=O)CCCCCCCCCCC(O)=O
373.246	5	373.244	Curacin A	C23H35NOS	155233-30-0	http://www.genome.jp/dbget-bin/www_bget?cpd:C11689	http://www.hmdb.ca/metabolites/HMDB0303393		https://metlin.scripps.edu/metabo_info.php?molid=69157	https://pubchem.ncbi.nlm.nih.gov/compound/5281967	LUEYTMPPCOCKBX-KWYHTCOPSA-N	[H]\C(CC\C([H])=C(\[H])[C@]1([H])CSC(=N1)[C@]1([H])C[C@]1([H])C)=C(\[H])/C(/[H])=C(\C)CC[C@]([H])(CC=C)OC
373.246	6	373.244	Arg Lys Ala	C15H31N7O4					https://metlin.scripps.edu/metabo_info.php?molid=16523
373.246	6	373.244	Lys Ala Arg	C15H31N7O4					https://metlin.scripps.edu/metabo_info.php?molid=17504
373.246	6	373.244	Arg Ala Lys	C15H31N7O4					https://metlin.scripps.edu/metabo_info.php?molid=17668
373.246	6	373.244	Ala Lys Arg	C15H31N7O4					https://metlin.scripps.edu/metabo_info.php?molid=20225
373.246	6	373.244	Lys Arg Ala	C15H31N7O4					https://metlin.scripps.edu/metabo_info.php?molid=21810
373.246	6	373.244	Ala Arg Lys	C15H31N7O4					https://metlin.scripps.edu/metabo_info.php?molid=23136
373.246	14	373.241	Androsta-5,16-dieno[17,16-b]quinolin-3beta-ol	C26H31NO		http://www.genome.jp/dbget-bin/www_bget?cpd:C15370			https://metlin.scripps.edu/metabo_info.php?molid=70842	https://pubchem.ncbi.nlm.nih.gov/compound/247743	FBJRIAWDMVBAAE-RACKXPAOSA-N	C[C@]12CC[C@H]3[C@@H](CC=C4C[C@@H](O)CC[C@@]43C)[C@@H]1Cc1cc3ccccc3nc12
373.246	16	373.252	Leucocrystal Violet	C25H31N3			http://www.hmdb.ca/metabolites/HMDB0254031			https://pubchem.ncbi.nlm.nih.gov/compound/69048	OAZWDJGLIYNYMU-UHFFFAOYSA-N	CN(C)C1=CC=C(C=C1)C(C1=CC=C(C=C1)N(C)C)C1=CC=C(C=C1)N(C)C
373.246	36	373.233	Gln Val Lys	C16H31N5O5					https://metlin.scripps.edu/metabo_info.php?molid=15673
373.246	36	373.233	Ile Asn Lys	C16H31N5O5					https://metlin.scripps.edu/metabo_info.php?molid=15994
373.246	36	373.233	Asn Leu Lys	C16H31N5O5					https://metlin.scripps.edu/metabo_info.php?molid=16424
373.246	36	373.233	Asn Lys Ile	C16H31N5O5					https://metlin.scripps.edu/metabo_info.php?molid=18427
373.246	36	373.233	Gln Lys Val	C16H31N5O5					https://metlin.scripps.edu/metabo_info.php?molid=18822
373.246	36	373.233	Leu Lys Asn	C16H31N5O5					https://metlin.scripps.edu/metabo_info.php?molid=19987
373.246	36	373.233	Lys Asn Leu	C16H31N5O5					https://metlin.scripps.edu/metabo_info.php?molid=20092
373.246	36	373.233	Lys Gln Val	C16H31N5O5					https://metlin.scripps.edu/metabo_info.php?molid=20119
373.246	36	373.233	Lys Asn Ile	C16H31N5O5					https://metlin.scripps.edu/metabo_info.php?molid=20159
373.246	36	373.233	Ile Lys Asn	C16H31N5O5					https://metlin.scripps.edu/metabo_info.php?molid=20214
373.246	36	373.233	Val Lys Gln	C16H31N5O5					https://metlin.scripps.edu/metabo_info.php?molid=21372
373.246	36	373.233	Lys Ile Asn	C16H31N5O5					https://metlin.scripps.edu/metabo_info.php?molid=21639
373.246	36	373.233	Val Gln Lys	C16H31N5O5					https://metlin.scripps.edu/metabo_info.php?molid=21984
373.246	36	373.233	Asn Lys Leu	C16H31N5O5					https://metlin.scripps.edu/metabo_info.php?molid=22077
373.246	36	373.233	Lys Val Gln	C16H31N5O5					https://metlin.scripps.edu/metabo_info.php?molid=22189
373.246	36	373.233	Leu Asn Lys	C16H31N5O5					https://metlin.scripps.edu/metabo_info.php?molid=22224
373.246	36	373.233	Asn Ile Lys	C16H31N5O5					https://metlin.scripps.edu/metabo_info.php?molid=22567
373.246	36	373.233	Lys Leu Asn	C16H31N5O5					https://metlin.scripps.edu/metabo_info.php?molid=22721
344.066	4	344.065	5-[[(4,7-Dihydroxy-2-oxo-2H-1-benzopyran-3-yl)amino]carbonyl]-4-methyl-1H-pyrrole-3-carboxylate	C16H12N2O7		http://www.genome.jp/dbget-bin/www_bget?cpd:C20637					APLLJBJPUGBNAO-UHFFFAOYSA-N	Cc1c(C(=O)O)c[nH]c1C(=O)Nc1c(O)c2ccc(O)cc2oc1=O	http://www.genome.jp/kegg-bin/show_pathway?map01110	http://www.genome.jp/kegg-bin/show_pathway?map01130	http://www.genome.jp/kegg-bin/show_pathway?map00401
344.066	6	344.068	Met-Ser-OH	C13H16N2O7S					https://metlin.scripps.edu/metabo_info.php?molid=65153
344.066	6	344.068	[3-(2-Acetamidoethyl)-5-methoxy-1H-indol-6-yl]oxy hydrogen sulfate	C13H16N2O7S			http://www.hmdb.ca/metabolites/HMDB0257903			https://pubchem.ncbi.nlm.nih.gov/compound/22603387	HQMZLKFUKAJPOQ-UHFFFAOYSA-N	COC1=C(OOS(O)(=O)=O)C=C2NC=C(CCNC(C)=O)C2=C1
344.066	6	344.068	[Acetyl-[2-(5-methoxy-1H-indol-3-yl)ethyl]amino]oxy hydrogen sulfate	C13H16N2O7S			http://www.hmdb.ca/metabolites/HMDB0257614			https://pubchem.ncbi.nlm.nih.gov/compound/18783750	FSPZUDOOZUQXKG-UHFFFAOYSA-N	COC1=CC2=C(NC=C2CCN(OOS(O)(=O)=O)C(C)=O)C=C1
344.066	10	344.07	Oxadiazon	C15H18Cl2N2O3	19666-30-9	http://www.genome.jp/dbget-bin/www_bget?cpd:C18496			https://metlin.scripps.edu/metabo_info.php?molid=72302	https://pubchem.ncbi.nlm.nih.gov/compound/29732	CHNUNORXWHYHNE-UHFFFAOYSA-N	CC(C)Oc1cc(-n2nc(C(C)(C)C)oc2=O)c(Cl)cc1Cl
344.066	14	344.071	Thiamine monophosphate	C12H17N4O4PS	495-23-8				https://metlin.scripps.edu/metabo_info.php?molid=3488	https://pubchem.ncbi.nlm.nih.gov/compound/3382778	HZSAJDVWZRBGIF-UHFFFAOYSA-N	CC1=C(CCOP(O)(O)=O)SC=[N+]1CC1=CN=C(C)N=C1N	http://www.genome.jp/kegg-bin/show_pathway?map00730
344.066	18	344.072	Sodium 2-O-L-rhamnopyranosyl-4-deoxy-alpha-L-threo-hex-4-eno-pyranosiduronate	C12H17O10.Na		http://www.genome.jp/dbget-bin/www_bget?cpd:C08241				https://pubchem.ncbi.nlm.nih.gov/compound/23694215	ZGUYXYAGTSSIIA-DUQBLKLASA-M	C[C@@H]1O[C@H](O)[C@H](O[C@H]2OC(C(=O)[O-])=C[C@H](O)[C@H]2O)[C@H](O)[C@H]1O.[Na+]
344.066	18	344.06	2-Ethyl-2-methyl-N-(6-chloro-4-sulfamoyl-o-tolyl)succinimide	C14H17ClN2O4S			http://www.hmdb.ca/metabolites/HMDB0256147			https://pubchem.ncbi.nlm.nih.gov/compound/204937	RPJOHCGHVVTLPD-UHFFFAOYSA-N	CCC1(C)CC(=O)N(C1=O)C1=C(Cl)C=C(C=C1C)S(N)(=O)=O
344.066	22	344.073	Bluensidine 6-phosphate	C8H17N4O9P		http://www.genome.jp/dbget-bin/www_bget?cpd:C17572			https://metlin.scripps.edu/metabo_info.php?molid=71783	https://pubchem.ncbi.nlm.nih.gov/compound/49787029	YIKQEDKIDOHFKU-NCGNNJKGSA-N	N=C(N)N[C@H]1[C@H](O)[C@@H](OC(N)=O)[C@H](O)[C@@H](O)[C@@H]1OP(=O)(O)O	http://www.genome.jp/kegg-bin/show_pathway?map01130
344.066	25	344.074	Isovanillic acid glucuronide	C14H16O10			http://www.hmdb.ca/metabolites/HMDB0240538			https://pubchem.ncbi.nlm.nih.gov/compound/122402643	HATMKBLUSXVYDS-JLERCCTOSA-N	[H]C1(OC(=O)C2=CC(O)=C(OC)C=C2)O[C@]([H])(C(O)=O)[C@@]([H])(O)[C@]([H])(O)[C@@]1([H])O
344.066	25	344.074	Vanillic acid glucuronide	C14H16O10			http://www.hmdb.ca/metabolites/HMDB0240572			https://pubchem.ncbi.nlm.nih.gov/compound/122402642	BSTDQIXKAVCPLC-JLERCCTOSA-N	[H]C1(OC(=O)C2=CC(OC)=C(O)C=C2)O[C@]([H])(C(O)=O)[C@@]([H])(O)[C@]([H])(O)[C@@]1([H])O
344.066	25	344.074	6-{[2-(3,5-dihydroxyphenyl)acetyl]oxy}-3,4,5-trihydroxyoxane-2-carboxylic acid	C14H16O10			http://www.hmdb.ca/metabolites/HMDB0130460			https://pubchem.ncbi.nlm.nih.gov/compound/131836596	PNBVDWHCEMFERQ-UHFFFAOYSA-N	OC1C(O)C(OC(=O)CC2=CC(O)=CC(O)=C2)OC(C1O)C(O)=O
344.066	25	344.074	6-[5-(carboxymethyl)-2-hydroxyphenoxy]-3,4,5-trihydroxyoxane-2-carboxylic acid	C14H16O10			http://www.hmdb.ca/metabolites/HMDB0125149			https://pubchem.ncbi.nlm.nih.gov/compound/131831683	RVIUQHYENGKVCZ-UHFFFAOYSA-N	OC1C(O)C(OC2=C(O)C=CC(CC(O)=O)=C2)OC(C1O)C(O)=O
344.066	25	344.074	6-(5-carboxy-2-methoxyphenoxy)-3,4,5-trihydroxyoxane-2-carboxylic acid	C14H16O10			http://www.hmdb.ca/metabolites/HMDB0140927			https://pubchem.ncbi.nlm.nih.gov/compound/131839508	WREVRVHLTSYMIJ-UHFFFAOYSA-N	COC1=C(OC2OC(C(O)C(O)C2O)C(O)=O)C=C(C=C1)C(O)=O
344.066	25	344.074	6-(3-carboxy-5-methoxyphenoxy)-3,4,5-trihydroxyoxane-2-carboxylic acid	C14H16O10			http://www.hmdb.ca/metabolites/HMDB0128033			https://pubchem.ncbi.nlm.nih.gov/compound/131834408	YAPRVMZPLICDSY-UHFFFAOYSA-N	COC1=CC(OC2OC(C(O)C(O)C2O)C(O)=O)=CC(=C1)C(O)=O
344.066	25	344.074	6-(4-carboxy-2-methoxyphenoxy)-3,4,5-trihydroxyoxane-2-carboxylic acid	C14H16O10			http://www.hmdb.ca/metabolites/HMDB0127989			https://pubchem.ncbi.nlm.nih.gov/compound/131834365	GRERMCGRRAMWSD-UHFFFAOYSA-N	COC1=C(OC2OC(C(O)C(O)C2O)C(O)=O)C=CC(=C1)C(O)=O
344.066	25	344.074	6-[4-(carboxymethyl)-2-hydroxyphenoxy]-3,4,5-trihydroxyoxane-2-carboxylic acid	C14H16O10			http://www.hmdb.ca/metabolites/HMDB0125148			https://pubchem.ncbi.nlm.nih.gov/compound/131831682	SOKKQMPCIJPSGH-UHFFFAOYSA-N	OC1C(O)C(OC2=C(O)C=C(CC(O)=O)C=C2)OC(C1O)C(O)=O
344.066	25	344.074	6-{[2-(3,4-dihydroxyphenyl)acetyl]oxy}-3,4,5-trihydroxyoxane-2-carboxylic acid	C14H16O10			http://www.hmdb.ca/metabolites/HMDB0125150			https://pubchem.ncbi.nlm.nih.gov/compound/131831684	RXYFGZXDRSDAAQ-UHFFFAOYSA-N	OC1C(O)C(OC(=O)CC2=CC(O)=C(O)C=C2)OC(C1O)C(O)=O
344.066	25	344.074	6-[3-(carboxymethyl)-5-hydroxyphenoxy]-3,4,5-trihydroxyoxane-2-carboxylic acid	C14H16O10			http://www.hmdb.ca/metabolites/HMDB0130459			https://pubchem.ncbi.nlm.nih.gov/compound/131836595	JICOMGHQQXFHBO-UHFFFAOYSA-N	OC1C(O)C(OC2=CC(CC(O)=O)=CC(O)=C2)OC(C1O)C(O)=O
344.066	25	344.074	3,4,5-trihydroxy-6-(3-hydroxy-5-methoxybenzoyloxy)oxane-2-carboxylic acid	C14H16O10			http://www.hmdb.ca/metabolites/HMDB0128034			https://pubchem.ncbi.nlm.nih.gov/compound/131834409	RXRILAOTWDPJND-UHFFFAOYSA-N	COC1=CC(=CC(O)=C1)C(=O)OC1OC(C(O)C(O)C1O)C(O)=O
344.066	25	344.074	3,4,5-trihydroxy-6-(4-hydroxy-3-methoxybenzoyloxy)oxane-2-carboxylic acid	C14H16O10			http://www.hmdb.ca/metabolites/HMDB0127990			https://pubchem.ncbi.nlm.nih.gov/compound/131834366	BSTDQIXKAVCPLC-UHFFFAOYSA-N	COC1=C(O)C=CC(=C1)C(=O)OC1OC(C(O)C(O)C1O)C(O)=O
344.066	25	344.074	Theogallin	C14H16O10			http://www.hmdb.ca/metabolites/HMDB0039287			https://pubchem.ncbi.nlm.nih.gov/compound/4486613	LDPLFHGGZNSKDS-UHFFFAOYSA-N	OC1CC(O)(CC(OC(=O)C2=CC(O)=C(O)C(O)=C2)C1O)C(O)=O
344.066	25	344.074	Theogallin	C14H16O10		http://www.genome.jp/dbget-bin/www_bget?cpd:C10834			https://metlin.scripps.edu/metabo_info.php?molid=68616	https://pubchem.ncbi.nlm.nih.gov/compound/442988	LDPLFHGGZNSKDS-FTBFGRRBSA-N	O=C(O[C@@H]1C[C@](O)(C(=O)O)C[C@@H](O)[C@H]1O)c1cc(O)c(O)c(O)c1
344.066	28	344.056	Quizalofop	C17H13ClN2O4	76578-12-6	http://www.genome.jp/dbget-bin/www_bget?cpd:C18763			https://metlin.scripps.edu/metabo_info.php?molid=72535	https://pubchem.ncbi.nlm.nih.gov/compound/178795	ABOOPXYCKNFDNJ-UHFFFAOYSA-N	CC(Oc1ccc(Oc2cnc3cc(Cl)ccc3n2)cc1)C(=O)O
344.066	37	344.053	3,4,3'-Tri-O-methylellagic acid	C17H12O8		http://www.genome.jp/dbget-bin/www_bget?cpd:C10836			https://metlin.scripps.edu/metabo_info.php?molid=68618	https://pubchem.ncbi.nlm.nih.gov/compound/5281860	LXEQIOGTMDLLEC-UHFFFAOYSA-N	COc1cc2c(=O)oc3c(OC)c(O)cc4c(=O)oc(c1OC)c2c34
344.066	37	344.053	3,5,3'-Trihydroxy-4'-methoxy-6,7-methylenedioxyflavone	C17H12O8				http://www.lipidmaps.org/data/LMSDRecord.php?LMID=LMPK12113026	https://metlin.scripps.edu/metabo_info.php?molid=51438		PMVMMASHOBXCTO-UHFFFAOYSA-N	COc1ccc(cc1O)C1Oc2cc3OCOc3c(O)c2C(=O)C=1O
344.066	37	344.053	Benthamianin	C17H12O8				http://www.lipidmaps.org/data/LMSDRecord.php?LMID=LMPK12113388	https://metlin.scripps.edu/metabo_info.php?molid=51800		PXMLYJQOBCTZQP-UHFFFAOYSA-N	COc1c(O)cc2OC3=C(OCc4c3ccc(O)c4O)C(=O)c2c1O
344.066	37	344.053	Aflatoxin-M1-8,9-epoxide	C17H12O8	161596-64-1	http://www.genome.jp/dbget-bin/www_bget?cpd:C19594			https://metlin.scripps.edu/metabo_info.php?molid=73254	https://pubchem.ncbi.nlm.nih.gov/compound/53297448	XRWIIRKFSUFIPZ-HJWJTTGWSA-N	COc1cc2c(c3oc(=O)c4c(c13)CCC4=O)[C@@]1(O)[C@@H](O2)O[C@@H]2O[C@@H]21	http://www.genome.jp/kegg-bin/show_pathway?map00980
344.066	37	344.053	Herbacetin 8-acetate	C17H12O8				http://www.lipidmaps.org/data/LMSDRecord.php?LMID=LMPK12113165	https://metlin.scripps.edu/metabo_info.php?molid=51577		BRGVDAUNBGNDCG-UHFFFAOYSA-N	CC(=O)Oc1c2OC(c3ccc(O)cc3)=C(O)C(=O)c2c(O)cc1O
344.066	37	344.053	Wharangin	C17H12O8			http://www.hmdb.ca/metabolites/HMDB0037754	http://www.lipidmaps.org/data/LMSDRecord.php?LMID=LMPK12113260	https://metlin.scripps.edu/metabo_info.php?molid=51672	https://pubchem.ncbi.nlm.nih.gov/compound/12444939	NOZQEJFGIXKUPM-UHFFFAOYSA-N	COC1=C(OC2=C(C(O)=CC3=C2OCO3)C1=O)C1=CC(O)=C(O)C=C1
344.066	37	344.053	5,3',4'-Trihydroxy-3-methoxy-6,7-methylenedioxyflavone	C17H12O8			http://www.hmdb.ca/metabolites/HMDB0301866	http://www.lipidmaps.org/data/LMSDRecord.php?LMID=LMPK12113020	https://metlin.scripps.edu/metabo_info.php?molid=51432	https://pubchem.ncbi.nlm.nih.gov/compound/44259872	BBZORTSKYSEICL-UHFFFAOYSA-N	COC1=C(OC2=CC3=C(OCO3)C(O)=C2C1=O)C1=CC=C(O)C(O)=C1
344.066	37	344.053	Aflatoxin GM1	C17H12O8	23532-00-5		http://www.hmdb.ca/metabolites/HMDB0030477		https://metlin.scripps.edu/metabo_info.php?molid=87004	https://pubchem.ncbi.nlm.nih.gov/compound/15558494	QSHBSBLCKIPCKO-UHFFFAOYSA-N	COC1=CC2=C(C3=C1C1=C(C(=O)OCC1)C(=O)O3)C1(O)C=COC1O2
344.066	37	344.053	5-hydroxy-11-methoxy-6,8,19-trioxapentacyclo[10.7.0.0²,?.0³,?.0¹³,¹?]nonadeca-1(12),2(9),10,13(17)-tetraene-4,16,18-trione	C17H12O8			http://www.hmdb.ca/metabolites/HMDB0142065			https://pubchem.ncbi.nlm.nih.gov/compound/131839529	JCLBZMIMTKXKJW-UHFFFAOYSA-N	COC1=CC2=C(C3C(OC(O)C3=O)O2)C2=C1C1=C(C(=O)CC1)C(=O)O2
344.066	37	344.053	Huperxanthone A	C17H12O8						https://pubchem.ncbi.nlm.nih.gov/compound/139587777	IIFBDSDNCYSXSW-UHFFFAOYSA-N	COC(=O)C1=CC2=C(C(=C1)O)C(=O)C3=C(O2)C=CC(=C3C(=O)OC)O
176.048	5	176.047	8,9-Epoxy-2Z-decene-4,6-diynoic acid	C10H8O3				http://www.lipidmaps.org/data/LMSDRecord.php?LMID=LMFA01070027			UBMRQHZPEXIXEJ-ALCCZGGFSA-N	C(/C=CC#CC#CC1OC1C)(=O)O
176.048	5	176.047	10-hydroxy-2E,8E-Decadiene-4,6-diynoic acid	C10H8O3				http://www.lipidmaps.org/data/LMSDRecord.php?LMID=LMFA01030707			AJSNUBLNFVLJEB-KQQUZDAGSA-N	C(O)(=O)/C=C/C#CC#C/C=C/CO
176.048	5	176.047	10-hydroxy-2Z,8Z-Decadiene-4,6-diynoic acid	C10H8O3				http://www.lipidmaps.org/data/LMSDRecord.php?LMID=LMFA01030709			AJSNUBLNFVLJEB-SFECMWDFSA-N	C(/C=CC#CC#C/C=CCO)(=O)O
176.048	5	176.047	10-hydroxy-8E-Decene-2,4,6-triynoic acid	C10H8O3				http://www.lipidmaps.org/data/LMSDRecord.php?LMID=LMFA01030714	https://metlin.scripps.edu/metabo_info.php?molid=74315		XHUBNORIRAJQLO-UHFFFAOYSA-N	C(C#CC#CC#CCCCO)(=O)O
176.048	5	176.047	1,4,5-Naphthalenetriol	C10H8O3	481-40-3		http://www.hmdb.ca/metabolites/HMDB0032883		https://metlin.scripps.edu/metabo_info.php?molid=88797	https://pubchem.ncbi.nlm.nih.gov/compound/3083585	NHEVNUARLCWEED-UHFFFAOYSA-N	OC1=CC=CC2=C(O)C=CC(O)=C12
176.048	5	176.047	7-Hydroxy-6-methyl-2H-1-benzopyran-2-one	C10H8O3			http://www.hmdb.ca/metabolites/HMDB0032990		https://metlin.scripps.edu/metabo_info.php?molid=88886	https://pubchem.ncbi.nlm.nih.gov/compound/5412913	QWQWBHZHRMHXOC-UHFFFAOYSA-N	CC1=CC2=C(OC(=O)C=C2)C=C1O
176.048	5	176.047	4-Methylumbelliferone	C10H8O3		http://www.genome.jp/dbget-bin/www_bget?cpd:C03081	http://www.hmdb.ca/metabolites/HMDB0059622		https://metlin.scripps.edu/metabo_info.php?molid=65904	https://pubchem.ncbi.nlm.nih.gov/compound/5280567	HSHNITRMYYLLCV-UHFFFAOYSA-N	CC1=CC(=O)OC2=C1C=CC(O)=C2
176.048	5	176.047	3-(3,4-Methylenedioxyphenyl)propenal	C10H8O3	14756-00-4		http://www.hmdb.ca/metabolites/HMDB0033813		https://metlin.scripps.edu/metabo_info.php?molid=89548	https://pubchem.ncbi.nlm.nih.gov/compound/5355018	HZUFMSJUNLSDSZ-UPHRSURJSA-N	O=C\C=C/C1=CC2=C(OCO2)C=C1
176.048	5	176.047	10-hydroxy-2E,8Z-Decadiene-4,6-diynoic acid	C10H8O3			http://www.hmdb.ca/metabolites/HMDB0031054	http://www.lipidmaps.org/data/LMSDRecord.php?LMID=LMFA01030708	https://metlin.scripps.edu/metabo_info.php?molid=87377	https://pubchem.ncbi.nlm.nih.gov/compound/131751124	AJSNUBLNFVLJEB-CGXWXWIYSA-N	OC\C=C/C#CC#C\C=C\C(O)=O
176.048	5	176.047	8-hydroxy-6-methyl-2H-chromen-2-one	C10H8O3			http://www.hmdb.ca/metabolites/HMDB0135531			https://pubchem.ncbi.nlm.nih.gov/compound/21791306	WZQJRGJCZFZKAG-UHFFFAOYSA-N	CC1=CC2=C(OC(=O)C=C2)C(O)=C1
176.048	5	176.047	1-(4-hydroxy-1-benzofuran-5-yl)ethan-1-one	C10H8O3			http://www.hmdb.ca/metabolites/HMDB0129369			https://pubchem.ncbi.nlm.nih.gov/compound/11788580	NMYHGDAZXIKAFM-UHFFFAOYSA-N	CC(=O)C1=C(O)C2=C(OC=C2)C=C1
176.048	5	176.047	3-hydroxy-6-methyl-2H-chromen-2-one	C10H8O3			http://www.hmdb.ca/metabolites/HMDB0135533			https://pubchem.ncbi.nlm.nih.gov/compound/12756470	VRCYFMXDPGWEGA-UHFFFAOYSA-N	CC1=CC2=C(OC(=O)C(O)=C2)C=C1
176.048	5	176.047	6-(hydroxymethyl)-2H-chromen-2-one	C10H8O3			http://www.hmdb.ca/metabolites/HMDB0135530			https://pubchem.ncbi.nlm.nih.gov/compound/20195365	BPTGMUVORRVIEP-UHFFFAOYSA-N	OCC1=CC2=C(OC(=O)C=C2)C=C1
176.048	5	176.047	5-hydroxy-6-methyl-2H-chromen-2-one	C10H8O3			http://www.hmdb.ca/metabolites/HMDB0135532			https://pubchem.ncbi.nlm.nih.gov/compound/21159069	KECVCWWPPPJSHW-UHFFFAOYSA-N	CC1=C(O)C2=C(OC(=O)C=C2)C=C1
176.048	5	176.047	3-(hydroxymethyl)-1H-isochromen-1-one	C10H8O3			http://www.hmdb.ca/metabolites/HMDB0128615			https://pubchem.ncbi.nlm.nih.gov/compound/10329831	DZISGMCWORFTOS-UHFFFAOYSA-N	OCC1=CC2=CC=CC=C2C(=O)O1
176.048	5	176.047	8-Methoxycoumarin	C10H8O3			http://www.hmdb.ca/metabolites/HMDB0303033			https://pubchem.ncbi.nlm.nih.gov/compound/520130	ODRDTKMYQDXVGG-UHFFFAOYSA-N	COC1=CC=CC2=C1OC(=O)C=C2
176.048	5	176.047	Erythrocentaurin	C10H8O3			http://www.hmdb.ca/metabolites/HMDB0251931			https://pubchem.ncbi.nlm.nih.gov/compound/191120	TUADBWMDDLWUME-UHFFFAOYSA-N	O=CC1=C2CCOC(=O)C2=CC=C1
176.048	5	176.047	Herniarin	C10H8O3	531-59-9	http://www.genome.jp/dbget-bin/www_bget?cpd:C09268	http://www.hmdb.ca/metabolites/HMDB0029758		https://metlin.scripps.edu/metabo_info.php?molid=43808	https://pubchem.ncbi.nlm.nih.gov/compound/10748	LIIALPBMIOVAHH-UHFFFAOYSA-N	COC1=CC2=C(C=CC(=O)O2)C=C1
176.048	5	176.047	1,3,8-Naphthalenertriol	C10H8O3		http://www.genome.jp/dbget-bin/www_bget?cpd:C01173			https://metlin.scripps.edu/metabo_info.php?molid=65567	https://pubchem.ncbi.nlm.nih.gov/compound/439428	USWUTUCXLQBQCG-UHFFFAOYSA-N	Oc1cc(O)c2c(O)cccc2c1
176.048	5	176.047	7-Methoxychromone	C10H8O3					https://metlin.scripps.edu/metabo_info.php?molid=44466
176.048	14	176.051	Methylthio 2-(propanoyloxy)propanoate	C7H12O3S			http://www.hmdb.ca/metabolites/HMDB0040003		https://metlin.scripps.edu/metabo_info.php?molid=94544	https://pubchem.ncbi.nlm.nih.gov/compound/20831779	VCLWCQBHEOFVMO-UHFFFAOYSA-N	CCC(=O)OC(C)C(=O)SC
176.048	14	176.051	2-Oxo-6-methylthiohexanoic acid	C7H12O3S		http://www.genome.jp/dbget-bin/www_bget?cpd:C17216			https://metlin.scripps.edu/metabo_info.php?molid=64495	https://pubchem.ncbi.nlm.nih.gov/compound/22266653	GRUGZHAOXOPASC-UHFFFAOYSA-N	CSCCCCC(=O)C(=O)O	http://www.genome.jp/kegg-bin/show_pathway?map00966	http://www.genome.jp/kegg-bin/show_pathway?map01210	http://www.genome.jp/kegg-bin/show_pathway?map01110
176.048	28	176.043	Ureidosuccinic acid	C5H8N2O5	13184-27-5	http://www.genome.jp/dbget-bin/www_bget?cpd:C00438	http://www.hmdb.ca/metabolites/HMDB0000828		https://metlin.scripps.edu/metabo_info.php?molid=3304	https://pubchem.ncbi.nlm.nih.gov/compound/93072	HLKXYZVTANABHZ-REOHCLBHSA-N	NC(=O)N[C@@H](CC(O)=O)C(O)=O	http://www.genome.jp/kegg-bin/show_pathway?map00250	http://www.genome.jp/kegg-bin/show_pathway?map00240	http://www.genome.jp/kegg-bin/show_pathway?map01100	http://www.genome.jp/kegg-bin/show_pathway?map01240
176.048	28	176.043	L-3-Amino-2-(oxalylamino)propanoic acid	C5H8N2O5	61277-72-3		http://www.hmdb.ca/metabolites/HMDB0038668		https://metlin.scripps.edu/metabo_info.php?molid=93325	https://pubchem.ncbi.nlm.nih.gov/compound/107978	FNXJKVNOUQAQMB-UHFFFAOYSA-N	NCC(NC(=O)C(O)=O)C(O)=O
176.048	28	176.043	L-2-Amino-3-(oxalylamino)propanoic acid	C5H8N2O5	5302-45-4		http://www.hmdb.ca/metabolites/HMDB0029402		https://metlin.scripps.edu/metabo_info.php?molid=66139	https://pubchem.ncbi.nlm.nih.gov/compound/2360	NEEQFPMRODQIKX-UHFFFAOYSA-N	NC(CNC(=O)C(O)=O)C(O)=O
176.048	28	176.043	N-Carbamoyl-DL-aspartic acid	C5H8N2O5	923-37-5				https://metlin.scripps.edu/metabo_info.php?molid=337
176.048	28	176.043	3-(Carboxycarbonylamino)-L-alanine	C5H8N2O5		http://www.genome.jp/dbget-bin/www_bget?cpd:C04209				https://pubchem.ncbi.nlm.nih.gov/compound/440259	NEEQFPMRODQIKX-REOHCLBHSA-N	N[C@@H](CNC(=O)C(=O)O)C(=O)O
176.048	36	176.055	Allantoic acid	C4H8N4O4	99-16-1	http://www.genome.jp/dbget-bin/www_bget?cpd:C00499	http://www.hmdb.ca/metabolites/HMDB0001209		https://metlin.scripps.edu/metabo_info.php?molid=343	https://pubchem.ncbi.nlm.nih.gov/compound/203	NUCLJNSWZCHRKL-UHFFFAOYSA-N	NC(=O)NC(NC(N)=O)C(O)=O	http://www.genome.jp/kegg-bin/show_pathway?map00230	http://www.genome.jp/kegg-bin/show_pathway?map01120	http://www.genome.jp/kegg-bin/show_pathway?map01100
208.081	18	208.085	Allobarbital	C10H12N2O3	52-43-7				https://metlin.scripps.edu/metabo_info.php?molid=85061
208.081	18	208.085	Allobarbital	C10H12N2O3			http://www.hmdb.ca/metabolites/HMDB0248157			https://pubchem.ncbi.nlm.nih.gov/compound/5842	FDQGNLOWMMVRQL-UHFFFAOYSA-N	OC1=NC(=O)N=C(O)C1(CC=C)CC=C
208.081	18	208.085	Kynurenine	C10H12N2O3	343-65-7	http://www.genome.jp/dbget-bin/www_bget?cpd:C01718	http://www.hmdb.ca/metabolites/HMDB0250769		https://metlin.scripps.edu/metabo_info.php?molid=72	https://pubchem.ncbi.nlm.nih.gov/compound/846	YGPSJZOEDVAXAB-UHFFFAOYSA-N	NC(CC(=O)C1=CC=CC=C1N)C(O)=O
208.081	18	208.085	4-Aminobenzoyl-(beta)-alanine	C10H12N2O3	7377-08-4		http://www.hmdb.ca/metabolites/HMDB0060757			https://pubchem.ncbi.nlm.nih.gov/compound/719629	VHAXWROFYVPXMZ-UHFFFAOYSA-N	NC1=CC=C(C=C1)C(=O)NCCC(O)=O
208.081	18	208.085	L-Kynurenine	C10H12N2O3	2922-83-0	http://www.genome.jp/dbget-bin/www_bget?cpd:C00328	http://www.hmdb.ca/metabolites/HMDB0000684			https://pubchem.ncbi.nlm.nih.gov/compound/161166	YGPSJZOEDVAXAB-QMMMGPOBSA-N	N[C@@H](CC(=O)C1=CC=CC=C1N)C(O)=O	http://www.genome.jp/kegg-bin/show_pathway?map00380	http://www.genome.jp/kegg-bin/show_pathway?map01100	http://www.genome.jp/kegg-bin/show_pathway?map05143	http://www.genome.jp/kegg-bin/show_pathway?map01240
208.081	18	208.085	Formyl-5-hydroxykynurenamine	C10H12N2O3		http://www.genome.jp/dbget-bin/www_bget?cpd:C05647	http://www.hmdb.ca/metabolites/HMDB0012948		https://metlin.scripps.edu/metabo_info.php?molid=63540	https://pubchem.ncbi.nlm.nih.gov/compound/440743	CKAXPTWYSHDIBN-UHFFFAOYSA-N	NCCC(=O)C1=C(NC=O)C=CC(O)=C1	http://www.genome.jp/kegg-bin/show_pathway?map00380
208.081	21	208.077	Epibatidine	C11H13ClN2	140111-52-0	http://www.genome.jp/dbget-bin/www_bget?cpd:C11690			https://metlin.scripps.edu/metabo_info.php?molid=69158	https://pubchem.ncbi.nlm.nih.gov/compound/443366	NLPRAJRHRHZCQQ-XVBQNVSMSA-N	Clc1ccc([C@H]2CC3CC[C@@H]2N3)cn1
208.081	21	208.077	(+)-Epibatidine	C11H13ClN2			http://www.hmdb.ca/metabolites/HMDB0242251			https://pubchem.ncbi.nlm.nih.gov/compound/1204	NLPRAJRHRHZCQQ-UHFFFAOYSA-N	ClC1=CC=C(C=N1)C1CC2CCC1N2
208.081	36	208.074	2,4-dihydroxy-3-methyl-6-(2-oxopropyl)benzaldehyde	C11H12O4						https://pubchem.ncbi.nlm.nih.gov/compound/11095820	NYFZWIIIOFTTKN-UHFFFAOYSA-N	CC1=C(C=C(C(=C1O)C=O)CC(=O)C)O
208.081	36	208.074	O-methylsilvaticol	C11H12O4						https://pubchem.ncbi.nlm.nih.gov/compound/12931277	SMPFFFNJPZGABS-UHFFFAOYSA-N	CC1=C(C=C2C(=C1OC)COC2=O)OC
208.081	36	208.074	2,5-Dimethoxycinnamic acid	C11H12O4	10538-51-9				https://metlin.scripps.edu/metabo_info.php?molid=6651
208.081	36	208.074	Sinapoyl aldehyde	C11H12O4	4206-58-0	http://www.genome.jp/dbget-bin/www_bget?cpd:C05610			https://metlin.scripps.edu/metabo_info.php?molid=44806	https://pubchem.ncbi.nlm.nih.gov/compound/5280802	CDICDSOGTRCHMG-ONEGZZNKSA-N	COc1cc(/C=C/C=O)cc(OC)c1O	http://www.genome.jp/kegg-bin/show_pathway?map01100	http://www.genome.jp/kegg-bin/show_pathway?map01110	http://www.genome.jp/kegg-bin/show_pathway?map01061	http://www.genome.jp/kegg-bin/show_pathway?map00940
208.081	36	208.074	Dimethylcaffeic Acid	C11H12O4	2316-26-9				https://metlin.scripps.edu/metabo_info.php?molid=43817
208.081	36	208.074	Benzylsuccinate	C11H12O4		http://www.genome.jp/dbget-bin/www_bget?cpd:C09816			https://metlin.scripps.edu/metabo_info.php?molid=67953	https://pubchem.ncbi.nlm.nih.gov/compound/444797	GTOFKXZQQDSVFH-SECBINFHSA-N	O=C(O)C[C@@H](Cc1ccccc1)C(=O)O	http://www.genome.jp/kegg-bin/show_pathway?map01120	http://www.genome.jp/kegg-bin/show_pathway?map01220	http://www.genome.jp/kegg-bin/show_pathway?map01100	http://www.genome.jp/kegg-bin/show_pathway?map00623
208.081	36	208.074	Maltoryzine	C11H12O4	6826-42-2					https://pubchem.ncbi.nlm.nih.gov/compound/93041	WGGOBKYQLMXALJ-UHFFFAOYSA-N	CC=CCC(=O)C1=C(C=CC(=C1O)O)O
208.081	36	208.074	Nigerapyrone E	C11H12O4						https://pubchem.ncbi.nlm.nih.gov/compound/53483954	ZYAUSSMPHVTIRL-SNAWJCMRSA-N	CC1=C(C=C(OC1=O)C=CC(=O)C)OC
208.081	36	208.074	3-(3-Methoxy-4,5-methylenedioxyphenyl)-2-propen-1-ol	C11H12O4			http://www.hmdb.ca/metabolites/HMDB0040892		https://metlin.scripps.edu/metabo_info.php?molid=95345	https://pubchem.ncbi.nlm.nih.gov/compound/131752973	QSGMKFMIYYKIKX-IHWYPQMZSA-N	COC1=C2OCOC2=CC(\C=C/CO)=C1
208.081	36	208.074	5-(3',4'-Dihydroxyphenyl)-gamma-valerolactone	C11H12O4			http://www.hmdb.ca/metabolites/HMDB0029185		https://metlin.scripps.edu/metabo_info.php?molid=86073	https://pubchem.ncbi.nlm.nih.gov/compound/152432	ZNXXWTPQHVLMQT-MRVPVSSYSA-N	OC1=C(O)C=C(C[C@H]2CCC(=O)O2)C=C1
208.081	36	208.074	Caffeic acid ethyl ester	C11H12O4			http://www.hmdb.ca/metabolites/HMDB0301712			https://pubchem.ncbi.nlm.nih.gov/compound/5317238	WDKYDMULARNCIS-GQCTYLIASA-N	CCOC(=O)\C=C\C1=CC(O)=C(O)C=C1
208.081	36	208.074	5-(3',5'-Dihydroxyphenyl)-gamma-valerolactone	C11H12O4			http://www.hmdb.ca/metabolites/HMDB0041692		https://metlin.scripps.edu/metabo_info.php?molid=96050	https://pubchem.ncbi.nlm.nih.gov/compound/52920453	WAKFBGOXOFLZLZ-UHFFFAOYSA-N	OC1=CC(CC2CCC(=O)O2)=CC(O)=C1
208.081	36	208.074	Anthriscinol	C11H12O4			http://www.hmdb.ca/metabolites/HMDB0041461		https://metlin.scripps.edu/metabo_info.php?molid=95853	https://pubchem.ncbi.nlm.nih.gov/compound/13250360	LCVLPWQYHIJWCD-UHFFFAOYSA-N	COC1=C2OCOC2=CC(=C1)C(O)C=C
208.081	36	208.074	6-Methoxymellein	C11H12O4	13410-15-6	http://www.genome.jp/dbget-bin/www_bget?cpd:C02381	http://www.hmdb.ca/metabolites/HMDB0038510		https://metlin.scripps.edu/metabo_info.php?molid=65761	https://pubchem.ncbi.nlm.nih.gov/compound/83412	AIFNAMVERSBWPS-UHFFFAOYSA-N	COC1=CC(O)=C2C(=O)OC(C)CC2=C1
208.081	36	208.074	Furapiole	C11H12O4	70874-90-7		http://www.hmdb.ca/metabolites/HMDB0036055		https://metlin.scripps.edu/metabo_info.php?molid=91233	https://pubchem.ncbi.nlm.nih.gov/compound/156052	QHNWPNSDEURBAD-UHFFFAOYSA-N	COC1=C2OC(C)CC2=CC2=C1OCO2
208.081	36	208.074	3-(3,4-Dimethoxyphenyl)-2-propenoic acid	C11H12O4	14737-89-4		http://www.hmdb.ca/metabolites/HMDB0034315		https://metlin.scripps.edu/metabo_info.php?molid=89844	https://pubchem.ncbi.nlm.nih.gov/compound/717531	HJBWJAPEBGSQPR-GQCTYLIASA-N	COC1=C(OC)C=C(\C=C\C(O)=O)C=C1
208.081	36	208.074	Methyl ferulate	C11H12O4			http://www.hmdb.ca/metabolites/HMDB0302072			https://pubchem.ncbi.nlm.nih.gov/compound/16830	AUJXJFHANFIVKH-UHFFFAOYSA-N	COC(=O)C=CC1=CC(OC)=C(O)C=C1
208.081	36	208.074	(R)-2-Benzylsuccinate	C11H12O4	884-33-3		http://www.hmdb.ca/metabolites/HMDB0012127		https://metlin.scripps.edu/metabo_info.php?molid=44740	https://pubchem.ncbi.nlm.nih.gov/compound/446168	GTOFKXZQQDSVFH-VIFPVBQESA-N	OC(=O)C[C@H](CC1=CC=CC=C1)C(O)=O
208.081	36	208.074	1-(2-Methoxy-3,4-methylenedioxyphenyl)-1-propanone	C11H12O4			http://www.hmdb.ca/metabolites/HMDB0037308		https://metlin.scripps.edu/metabo_info.php?molid=92257	https://pubchem.ncbi.nlm.nih.gov/compound/129836737	QMCIDBYMJALLQD-UHFFFAOYSA-N	CCC(=O)C1=C(OC)C2=C(OCO2)C=C1
208.081	36	208.074	1-(4-hydroxy-3-methoxyphenyl)butane-2,3-dione	C11H12O4			http://www.hmdb.ca/metabolites/HMDB0133474			https://pubchem.ncbi.nlm.nih.gov/compound/131837370	LYIDMSDWJOABIY-UHFFFAOYSA-N	COC1=C(O)C=CC(CC(=O)C(C)=O)=C1
208.081	36	208.074	4-(2,4-dihydroxy-5-methoxyphenyl)but-3-en-2-one	C11H12O4			http://www.hmdb.ca/metabolites/HMDB0133459				QQDKSNVSDJFTTH-UHFFFAOYSA-N	COC1=C(O)C=C(O)C(C=CC(C)=O)=C1
208.081	36	208.074	3-(3,5-dimethoxyphenyl)prop-2-enoic acid	C11H12O4			http://www.hmdb.ca/metabolites/HMDB0127491			https://pubchem.ncbi.nlm.nih.gov/compound/86092	VLSRUFWCGBMYDJ-UHFFFAOYSA-N	COC1=CC(C=CC(O)=O)=CC(OC)=C1
208.081	36	208.074	2-benzylbutanedioic acid	C11H12O4			http://www.hmdb.ca/metabolites/HMDB0142179			https://pubchem.ncbi.nlm.nih.gov/compound/3858	GTOFKXZQQDSVFH-UHFFFAOYSA-N	OC(=O)CC(CC1=CC=CC=C1)C(O)=O
208.081	36	208.074	(3Z)-3-hydroxy-4-(4-hydroxy-3-methoxyphenyl)but-3-en-2-one	C11H12O4			http://www.hmdb.ca/metabolites/HMDB0133456			https://pubchem.ncbi.nlm.nih.gov/compound/131837359	YICAXQNFHRWXLY-YHYXMXQVSA-N	[H]\C(=C(\O)C(C)=O)C1=CC(OC)=C(O)C=C1
208.081	36	208.074	1-[3-(4-hydroxy-3-methoxyphenyl)oxiran-2-yl]ethan-1-one	C11H12O4			http://www.hmdb.ca/metabolites/HMDB0133461			https://pubchem.ncbi.nlm.nih.gov/compound/131837362	QXECVCVANLSPNZ-UHFFFAOYSA-N	COC1=C(O)C=CC(=C1)C1OC1C(C)=O
208.081	36	208.074	Dihydroxyphenyl-valerolactone	C11H12O4			http://www.hmdb.ca/metabolites/HMDB0251346			https://pubchem.ncbi.nlm.nih.gov/compound/129858541	LMESPAQBGCFPFB-UHFFFAOYSA-N	OC1CCOC(=O)C1(O)C1=CC=CC=C1
208.081	36	208.074	3-(3,4-dimethoxyphenyl)prop-2-enoic acid	C11H12O4			http://www.hmdb.ca/metabolites/HMDB0138526			https://pubchem.ncbi.nlm.nih.gov/compound/16848	HJBWJAPEBGSQPR-UHFFFAOYSA-N	COC1=C(OC)C=C(C=CC(O)=O)C=C1
208.081	36	208.074	1-hydroxy-4-(4-hydroxy-3-methoxyphenyl)but-3-en-2-one	C11H12O4			http://www.hmdb.ca/metabolites/HMDB0133462			https://pubchem.ncbi.nlm.nih.gov/compound/85785561	NPMHZTTYMXAUIV-UHFFFAOYSA-N	COC1=C(O)C=CC(C=CC(=O)CO)=C1
208.081	36	208.074	4-(3,4-dihydroxy-5-methoxyphenyl)but-3-en-2-one	C11H12O4			http://www.hmdb.ca/metabolites/HMDB0133458			https://pubchem.ncbi.nlm.nih.gov/compound/91264953	XXKMWPFATBTPDU-UHFFFAOYSA-N	COC1=CC(C=CC(C)=O)=CC(O)=C1O
208.081	36	208.074	methyl (2E)-3-(2-hydroxy-4-methoxyphenyl)prop-2-enoate	C11H12O4			http://www.hmdb.ca/metabolites/HMDB0131169			https://pubchem.ncbi.nlm.nih.gov/compound/10608429	RGXCROUTGWJCEN-GQCTYLIASA-N	[H]\C(=C(\[H])C1=C(O)C=C(OC)C=C1)C(=O)OC
208.081	36	208.074	4-(2,4-dihydroxy-3-methoxyphenyl)but-3-en-2-one	C11H12O4			http://www.hmdb.ca/metabolites/HMDB0133460				JUOHLAZCOUPILH-UHFFFAOYSA-N	COC1=C(O)C=CC(C=CC(C)=O)=C1O
208.081	36	208.074	Sinapaldehyde	C11H12O4			http://www.hmdb.ca/metabolites/HMDB0258301			https://pubchem.ncbi.nlm.nih.gov/compound/119216	CDICDSOGTRCHMG-UHFFFAOYSA-N	COC1=CC(C=CC=O)=CC(OC)=C1O
208.081	36	208.074	Propanedioic acid, (2-phenylethyl)-	C11H12O4			http://www.hmdb.ca/metabolites/HMDB0246216			https://pubchem.ncbi.nlm.nih.gov/compound/101234	IUZIGXNXWJEZLU-UHFFFAOYSA-N	OC(=O)C(CCC1=CC=CC=C1)C(O)=O
208.081	37	208.089	1-Methoxyphenanthrene	C15H12O		http://www.genome.jp/dbget-bin/www_bget?cpd:C11433	http://www.hmdb.ca/metabolites/HMDB0060323		https://metlin.scripps.edu/metabo_info.php?molid=69037	https://pubchem.ncbi.nlm.nih.gov/compound/43547	ONMKCYMMGBIVPT-UHFFFAOYSA-N	COC1=CC=CC2=C1C=CC1=CC=CC=C21	http://www.genome.jp/kegg-bin/show_pathway?map00624	http://www.genome.jp/kegg-bin/show_pathway?map01120
208.081	37	208.089	Chalcone	C15H12O	94-41-7	http://www.genome.jp/dbget-bin/www_bget?cpd:C01484	http://www.hmdb.ca/metabolites/HMDB0003066		https://metlin.scripps.edu/metabo_info.php?molid=3342	https://pubchem.ncbi.nlm.nih.gov/compound/637760	DQFBYFPFKXHELB-VAWYXSNFSA-N	O=C(\C=C\C1=CC=CC=C1)C1=CC=CC=C1
208.081	37	208.089	3(2H)-Isoflavene	C15H12O			http://www.hmdb.ca/metabolites/HMDB0246115			https://pubchem.ncbi.nlm.nih.gov/compound/500460	CNNBJLXLTIKXGJ-UHFFFAOYSA-N	C1OC2=CC=CC=C2C=C1C1=CC=CC=C1
208.081	37	208.089	1,3-diphenylprop-2-en-1-one	C15H12O			http://www.hmdb.ca/metabolites/HMDB0135598			https://pubchem.ncbi.nlm.nih.gov/compound/7189	DQFBYFPFKXHELB-UHFFFAOYSA-N	O=C(C=CC1=CC=CC=C1)C1=CC=CC=C1
228.183	0	0	No compounds found for experimental mass 228.1833597 and adduct: M
114.893	0	0	No compounds found for experimental mass 114.8928934 and adduct: M
607.283	0	0	No compounds found for experimental mass 607.2824676 and adduct: M
112.951	0	0	No compounds found for experimental mass 112.9510599 and adduct: M
277.186	12	277.183	2-Ethylidene-1,5-dimethyl-3,3-diphenylpyrrolidine	C20H23N		http://www.genome.jp/dbget-bin/www_bget?cpd:C16659				https://pubchem.ncbi.nlm.nih.gov/compound/5352621	AJRJPORIQGYFMT-RMOCHZDMSA-N	C/C=C1/N(C)C(C)CC1(c1ccccc1)c1ccccc1	http://www.genome.jp/kegg-bin/show_pathway?map00982
277.186	12	277.183	Demethylterbinafine	C20H23N	99473-11-7				https://metlin.scripps.edu/metabo_info.php?molid=2742
277.186	12	277.183	N-Desmethylterbinafine	C20H23N			http://www.hmdb.ca/metabolites/HMDB0060891			https://pubchem.ncbi.nlm.nih.gov/compound/6443233	IZJZLXQHMWUCIC-XBXARRHUSA-N	CC(C)(C)C#C\C=C\CNCC1=CC=CC2=CC=CC=C12
277.186	12	277.183	Maprotiline	C20H23N	10262-69-8	http://www.genome.jp/dbget-bin/www_bget?cpd:C07107	http://www.hmdb.ca/metabolites/HMDB0015069		https://metlin.scripps.edu/metabo_info.php?molid=1061	https://pubchem.ncbi.nlm.nih.gov/compound/4011	QSLMDECMDJKHMQ-UHFFFAOYSA-N	CNCCCC12CCC(C3=CC=CC=C13)C1=CC=CC=C21
277.186	12	277.183	2-Ethylidene-1,5-dimethyl-3,3-diphenylpyrrolidine	C20H23N	30223-73-5		http://www.hmdb.ca/metabolites/HMDB0041803		https://metlin.scripps.edu/metabo_info.php?molid=1183	https://pubchem.ncbi.nlm.nih.gov/compound/115159	AJRJPORIQGYFMT-UHFFFAOYSA-N	CC=C1N(C)C(C)CC1(C1=CC=CC=C1)C1=CC=CC=C1
277.186	12	277.183	Amitriptyline	C20H23N	50-48-6	http://www.genome.jp/dbget-bin/www_bget?cpd:C06824	http://www.hmdb.ca/metabolites/HMDB0014466		https://metlin.scripps.edu/metabo_info.php?molid=951	https://pubchem.ncbi.nlm.nih.gov/compound/2160	KRMDCWKBEZIMAB-UHFFFAOYSA-N	CN(C)CCC=C1C2=CC=CC=C2CCC2=CC=CC=C12
277.186	14	277.19	EHNA	C14H23N5O	58337-38-5				https://metlin.scripps.edu/metabo_info.php?molid=85107
277.186	14	277.19	Erythro-9-hydroxy-nonyl-adenine	C14H23N5O			http://www.hmdb.ca/metabolites/HMDB0258107			https://pubchem.ncbi.nlm.nih.gov/compound/53731828	COKSZOPYKLRICP-UHFFFAOYSA-N	NC1=NC(CCCCCCCCCO)=NC2=C1NC=N2
277.186	14	277.19	(2R,3S)-3-(6-Amino-9H-purin-9-yl)nonan-2-ol	C14H23N5O			http://www.hmdb.ca/metabolites/HMDB0242539			https://pubchem.ncbi.nlm.nih.gov/compound/3206	IOSAAWHGJUZBOG-UHFFFAOYSA-N	CCCCCCC(C(C)O)N1C=NC2=C1N=CN=C2N
277.186	27	277.179	N-Acetylprocainamide	C15H23N3O2	32795-44-1		http://www.hmdb.ca/metabolites/HMDB0041944		https://metlin.scripps.edu/metabo_info.php?molid=2102	https://pubchem.ncbi.nlm.nih.gov/compound/4342	KEECCEWTUVWFCV-UHFFFAOYSA-N	CCN(CC)CCNC(=O)C1=CC=C(C=C1)N=C(C)O
184.181	10	184.183	11-dodecen-1-ol	C12H24O				http://www.lipidmaps.org/data/LMSDRecord.php?LMID=LMFA05000021			QNXYZQSFDTZEBK-UHFFFAOYSA-N	C(C=C)CCCCCCCCCO
184.181	10	184.183	9-dodecen-1-ol	C12H24O				http://www.lipidmaps.org/data/LMSDRecord.php?LMID=LMFA05000024			GJNNIRNIXNLOJP-ONEGZZNKSA-N	C(/CC)=CCCCCCCCCO
184.181	10	184.183	10-dodecen-1-ol	C12H24O				http://www.lipidmaps.org/data/LMSDRecord.php?LMID=LMFA05000025			JLQAHGGMRAJUMJ-NSCUHMNNSA-N	C(=C/C)CCCCCCCCCO
184.181	10	184.183	Dodecan-3-one	C12H24O				http://www.lipidmaps.org/data/LMSDRecord.php?LMID=LMFA12000164	https://metlin.scripps.edu/metabo_info.php?molid=98164		PERIHWAPLOBAJM-UHFFFAOYSA-N	CCC(=O)CCCCCCCCC
184.181	10	184.183	8Z-dodecen-1-ol	C12H24O				http://www.lipidmaps.org/data/LMSDRecord.php?LMID=LMFA05000045			YEQONIQGGSENJQ-PLNGDYQASA-N	C(=C/CCC)/CCCCCCCO
184.181	10	184.183	7E-dodecen-1-ol	C12H24O				http://www.lipidmaps.org/data/LMSDRecord.php?LMID=LMFA05000049			WWDOVTHLTQFGOZ-AATRIKPKSA-N	C(CC)C/C=C/CCCCCCO
184.181	10	184.183	4R,8R-Dimethyldecanal	C12H24O				http://www.lipidmaps.org/data/LMSDRecord.php?LMID=LMFA06000141	https://metlin.scripps.edu/metabo_info.php?molid=46432		XAUQKOJHYTYNRM-VXGBXAGGSA-N	C(CC[C@H](C)CCC[C@H](C)CC)(=O)[H]
184.181	10	184.183	4R,8S-Dimethyldecanal	C12H24O				http://www.lipidmaps.org/data/LMSDRecord.php?LMID=LMFA06000142	https://metlin.scripps.edu/metabo_info.php?molid=46433		XAUQKOJHYTYNRM-NWDGAFQWSA-N	C(CC[C@H](C)CCC[C@@H](C)CC)(=O)[H]
184.181	10	184.183	4,5-Dimethyldecanal	C12H24O				http://www.lipidmaps.org/data/LMSDRecord.php?LMID=LMFA06000150	https://metlin.scripps.edu/metabo_info.php?molid=46440		WGMKSPMCYFDKHP-UHFFFAOYSA-N	C(CCC(C)C(C)CCCCC)(=O)[H]
184.181	10	184.183	4,8-Dimethyldecanal	C12H24O				http://www.lipidmaps.org/data/LMSDRecord.php?LMID=LMFA06000151	https://metlin.scripps.edu/metabo_info.php?molid=46441		XAUQKOJHYTYNRM-UHFFFAOYSA-N	C(CCC(C)CCCC(C)CC)(=O)[H]
184.181	10	184.183	5E-Dodecen-1-ol	C12H24O				http://www.lipidmaps.org/data/LMSDRecord.php?LMID=LMFA05000146	https://metlin.scripps.edu/metabo_info.php?molid=46098		OTJWLIMIKGBSSN-BQYQJAHWSA-N	OCCCC/C=C/CCCCCC
184.181	10	184.183	6E-Dodecen-1-ol	C12H24O				http://www.lipidmaps.org/data/LMSDRecord.php?LMID=LMFA05000147	https://metlin.scripps.edu/metabo_info.php?molid=46099		IENBWMQKVZLORT-VOTSOKGWSA-N	OCCCCC/C=C/CCCCC
184.181	10	184.183	8E-Dodecen-1-ol	C12H24O				http://www.lipidmaps.org/data/LMSDRecord.php?LMID=LMFA05000148	https://metlin.scripps.edu/metabo_info.php?molid=46100		YEQONIQGGSENJQ-SNAWJCMRSA-N	OCCCCCCC/C=C/CCC
184.181	10	184.183	10Z-Dodecen-1-ol	C12H24O				http://www.lipidmaps.org/data/LMSDRecord.php?LMID=LMFA05000153	https://metlin.scripps.edu/metabo_info.php?molid=46104		JLQAHGGMRAJUMJ-IHWYPQMZSA-N	OCCCCCCCCC/C=CC
184.181	10	184.183	3Z-Dodecen-1-ol	C12H24O				http://www.lipidmaps.org/data/LMSDRecord.php?LMID=LMFA05000154	https://metlin.scripps.edu/metabo_info.php?molid=46105		BDGQTWOHKASHQU-KTKRTIGZSA-N	OCC/C=CCCCCCCCC
184.181	10	184.183	5Z-Dodecen-1-ol	C12H24O				http://www.lipidmaps.org/data/LMSDRecord.php?LMID=LMFA05000155	https://metlin.scripps.edu/metabo_info.php?molid=46106		OTJWLIMIKGBSSN-FPLPWBNLSA-N	OCCCC/C=CCCCCCC
184.181	10	184.183	7Z-Dodecen-1-ol	C12H24O				http://www.lipidmaps.org/data/LMSDRecord.php?LMID=LMFA05000156	https://metlin.scripps.edu/metabo_info.php?molid=46107		WWDOVTHLTQFGOZ-WAYWQWQTSA-N	OCCCCCC/C=CCCCC
184.181	10	184.183	9Z-Dodecen-1-ol	C12H24O				http://www.lipidmaps.org/data/LMSDRecord.php?LMID=LMFA05000158	https://metlin.scripps.edu/metabo_info.php?molid=46109		GJNNIRNIXNLOJP-ARJAWSKDSA-N	OCCCCCCCC/C=CCC
184.181	10	184.183	Dodecan-2-one	C12H24O	6175-49-1		http://www.hmdb.ca/metabolites/HMDB0031019	http://www.lipidmaps.org/data/LMSDRecord.php?LMID=LMFA12000163	https://metlin.scripps.edu/metabo_info.php?molid=98163	https://pubchem.ncbi.nlm.nih.gov/compound/22556	LSKONYYRONEBKA-UHFFFAOYSA-N	CCCCCCCCCCC(C)=O
184.181	10	184.183	2-Methylundecanal	C12H24O	110-41-8		http://www.hmdb.ca/metabolites/HMDB0031734		https://metlin.scripps.edu/metabo_info.php?molid=87905	https://pubchem.ncbi.nlm.nih.gov/compound/61031	NFAVNWJJYQAGNB-UHFFFAOYSA-N	CCCCCCCCCC(C)C=O
184.181	10	184.183	(+/-)-2,4,8-Trimethyl-7-nonen-2-ol	C12H24O	437770-28-0		http://www.hmdb.ca/metabolites/HMDB0032543		https://metlin.scripps.edu/metabo_info.php?molid=88516	https://pubchem.ncbi.nlm.nih.gov/compound/14614417	QRDZETOZNQTTCN-UHFFFAOYSA-N	CC(CCC=C(C)C)CC(C)(C)O
184.181	10	184.183	Laurylaldehyde	C12H24O	112-54-9	http://www.genome.jp/dbget-bin/www_bget?cpd:C02278	http://www.hmdb.ca/metabolites/HMDB0033933	http://www.lipidmaps.org/data/LMSDRecord.php?LMID=LMFA06000071	https://metlin.scripps.edu/metabo_info.php?molid=36591	https://pubchem.ncbi.nlm.nih.gov/compound/8194	HFJRKMMYBMWEAD-UHFFFAOYSA-N	CCCCCCCCCCCC=O
184.181	10	184.183	(2E)-2-dodecen-1-ol	C12H24O			http://www.hmdb.ca/metabolites/HMDB0303903			https://pubchem.ncbi.nlm.nih.gov/compound/5352845	MLRYPOCSLBIUHY-ZHACJKMWSA-N	[H]\C(CO)=C(\[H])CCCCCCCCC
184.181	10	184.183	dodeca-11-en-1-ol	C12H24O					https://metlin.scripps.edu/metabo_info.php?molid=75247
184.181	10	184.183	11-dodecen-1-ol	C12H24O	35289-31-7				https://metlin.scripps.edu/metabo_info.php?molid=36478
184.181	10	184.183	dodeca-9-en-1-ol	C12H24O					https://metlin.scripps.edu/metabo_info.php?molid=75250
184.181	10	184.183	9-dodecen-1-ol	C12H24O	35148-18-6				https://metlin.scripps.edu/metabo_info.php?molid=36481
184.181	10	184.183	dodeca-10-en-1-ol	C12H24O					https://metlin.scripps.edu/metabo_info.php?molid=75251
184.181	10	184.183	10-dodecen-1-ol	C12H24O	35237-63-9				https://metlin.scripps.edu/metabo_info.php?molid=36482
184.181	10	184.183	dodecan-8Z-en-1-ol	C12H24O					https://metlin.scripps.edu/metabo_info.php?molid=75268
184.181	10	184.183	8Z-dodecen-1-ol	C12H24O					https://metlin.scripps.edu/metabo_info.php?molid=36502
184.181	10	184.183	dodecan-7E-en-1-ol	C12H24O					https://metlin.scripps.edu/metabo_info.php?molid=75272
184.181	10	184.183	7E-dodecen-1-ol	C12H24O					https://metlin.scripps.edu/metabo_info.php?molid=36506
184.181	10	184.183	a-Dodecene oxide	C12H24O	2855-19-8				https://metlin.scripps.edu/metabo_info.php?molid=24075
184.181	11	184.183	9-dodecen-1-ol	C12H24O				http://www.lipidmaps.org/data/LMSDRecord.php?LMID=LMFA05000636			GJNNIRNIXNLOJP-UHFFFAOYSA-N	OCCCCCCCCC=CCC
231.615	0	0	No compounds found for experimental mass 231.6154887 and adduct: M
237.028	10	237.03	Drazoxolon	C10H8ClN3O2	5707-69-7	http://www.genome.jp/dbget-bin/www_bget?cpd:C18929			https://metlin.scripps.edu/metabo_info.php?molid=72690	https://pubchem.ncbi.nlm.nih.gov/compound/9570206	OOTHTARUZHONSW-LCYFTJDESA-N	CC1=NOC(=O)/C1=N\Nc1ccccc1Cl
237.028	11	237.031	S-Cysteinosuccinic acid	C7H11NO6S	34317-60-7		http://www.hmdb.ca/metabolites/HMDB0029418		https://metlin.scripps.edu/metabo_info.php?molid=86255	https://pubchem.ncbi.nlm.nih.gov/compound/169591	XPKKFTKCRVIDAG-UHFFFAOYSA-N	NC(CSC(CC(O)=O)C(O)=O)C(O)=O
269.106	3	269.105	6-deoxyaflaquinolone D	C16H15NO3						https://pubchem.ncbi.nlm.nih.gov/compound/72703463	ZJKJPVOOYVJWFU-ZBFHGGJFSA-N	CO[C@@H]1C(=O)NC2=CC=CC=C2[C@]1(C3=CC=CC=C3)O
269.106	3	269.105	1,2-Disehydronorcoclaurine	C16H15NO3			http://www.hmdb.ca/metabolites/HMDB0302245			https://pubchem.ncbi.nlm.nih.gov/compound/622629	CCGUUHSJCGMIMD-UHFFFAOYSA-N	OC1=CC=C(CC2=NCCC3=C2C=C(O)C(O)=C3)C=C1
269.106	3	269.105	N-Benzoyl-D-phenylalanine	C16H15NO3			http://www.hmdb.ca/metabolites/HMDB0255086			https://pubchem.ncbi.nlm.nih.gov/compound/273362	NPKISZUVEBESJI-UHFFFAOYSA-N	OC(=O)C(CC1=CC=CC=C1)NC(=O)C1=CC=CC=C1
269.106	3	269.105	Phthalanilic acid, 2',3'-dimethyl-	C16H15NO3			http://www.hmdb.ca/metabolites/HMDB0244789			https://pubchem.ncbi.nlm.nih.gov/compound/98770	NANJTVUHWVLWBC-UHFFFAOYSA-N	CC1=C(C)C(NC(=O)C2=CC=CC=C2C(O)=O)=CC=C1
269.106	3	269.105	alpha-(p-Methoxyphenyl)-6-methyl-2-pyridineacrylic acid	C16H15NO3		http://www.genome.jp/dbget-bin/www_bget?cpd:C15122			https://metlin.scripps.edu/metabo_info.php?molid=70613	https://pubchem.ncbi.nlm.nih.gov/compound/6300471	DXKRVBFWTXQSNQ-GDNBJRDFSA-N	COc1ccc(/C(=C/c2cccc(C)n2)C(=O)O)cc1
269.106	10	269.109	Fenothiocarb sulfoxide	C13H19NO3S	103614-75-1	http://www.genome.jp/dbget-bin/www_bget?cpd:C11085			https://metlin.scripps.edu/metabo_info.php?molid=68827	https://pubchem.ncbi.nlm.nih.gov/compound/59771	WGIJTANMVWTGKB-UHFFFAOYSA-N	CN(C)C(=O)S(=O)CCCCOc1ccccc1
269.106	13	269.103	p-Hydroxytriamterene	C12H11N7O	1226-52-4				https://metlin.scripps.edu/metabo_info.php?molid=2909
269.106	13	269.103	4-Hydroxy Triamterene	C12H11N7O			http://www.hmdb.ca/metabolites/HMDB0246440			https://pubchem.ncbi.nlm.nih.gov/compound/71046	QNJVMSASTUDLGC-UHFFFAOYSA-N	NC1=NC2=C(N=C(C(N)=N2)C2=CC=C(O)C=C2)C(N)=N1
269.106	24	269.112	Gly Gly His	C10H15N5O4					https://metlin.scripps.edu/metabo_info.php?molid=16121
269.106	24	269.112	Gly His Gly	C10H15N5O4					https://metlin.scripps.edu/metabo_info.php?molid=17471
269.106	24	269.112	His Gly Gly	C10H15N5O4					https://metlin.scripps.edu/metabo_info.php?molid=18684
269.106	24	269.112	His Asn	C10H15N5O4					https://metlin.scripps.edu/metabo_info.php?molid=23705
269.106	24	269.112	Asn His	C10H15N5O4					https://metlin.scripps.edu/metabo_info.php?molid=23720
269.106	24	269.112	7,8-Dihydro-2'-deoxyguanosine	C10H15N5O4			http://www.hmdb.ca/metabolites/HMDB0247293			https://pubchem.ncbi.nlm.nih.gov/compound/136501215	DYQXERDJEYZBKH-UHFFFAOYSA-N	NC1=NC2=C(NCN2C2CC(O)C(CO)O2)C(=O)N1
269.106	24	269.112	Asparaginyl-Histidine	C10H15N5O4			http://www.hmdb.ca/metabolites/HMDB0028733		https://metlin.scripps.edu/metabo_info.php?molid=85648	https://pubchem.ncbi.nlm.nih.gov/compound/9835143	FFMIYIMKQIMDPK-BQBZGAKWSA-N	N[C@@H](CC(N)=O)C(=O)N[C@@H](CC1=CNC=N1)C(O)=O
269.106	24	269.112	Histidinyl-Asparagine	C10H15N5O4			http://www.hmdb.ca/metabolites/HMDB0028880		https://metlin.scripps.edu/metabo_info.php?molid=85786	https://pubchem.ncbi.nlm.nih.gov/compound/9860193	WSDOHRLQDGAOGU-BQBZGAKWSA-N	N[C@@H](CC1=CNC=N1)C(=O)N[C@@H](CC(N)=O)C(O)=O
269.106	24	269.112	Histidinyl-Asparagine	C10H15N5O4			http://www.hmdb.ca/metabolites/HMDB0304779			https://pubchem.ncbi.nlm.nih.gov/compound/9860193	WSDOHRLQDGAOGU-UHFFFAOYSA-N	NC(CC1=CN=CN1)C(O)=NC(CC(O)=N)C(O)=O
269.106	35	269.096	7-Aminodesmethylflunitrazepam	C15H12FN3O			http://www.hmdb.ca/metabolites/HMDB0247234			https://pubchem.ncbi.nlm.nih.gov/compound/160551	IWZVUERQZJRRPL-UHFFFAOYSA-N	NC1=CC2=C(C=C1)N=C(O)CN=C2C1=CC=CC=C1F
269.106	39	269.116	Methyl red	C15H15N3O2			http://www.hmdb.ca/metabolites/HMDB0254611			https://pubchem.ncbi.nlm.nih.gov/compound/10303	CEQFOVLGLXCDCX-UHFFFAOYSA-N	CN(C)C1=CC=C(C=C1)N=NC1=CC=CC=C1C(O)=O
269.106	39	269.116	Tacedinaline	C15H15N3O2			http://www.hmdb.ca/metabolites/HMDB0244393			https://pubchem.ncbi.nlm.nih.gov/compound/2746	VAZAPHZUAVEOMC-UHFFFAOYSA-N	CC(=O)NC1=CC=C(C=C1)C(=O)NC1=CC=CC=C1N
269.106	39	269.116	4-[[4-(Dimethylamino)phenyl]diazenyl]benzoic acid	C15H15N3O2			http://www.hmdb.ca/metabolites/HMDB0247149			https://pubchem.ncbi.nlm.nih.gov/compound/22650	WCKQPPQRFNHPRJ-UHFFFAOYSA-N	CN(C)C1=CC=C(C=C1)N=NC1=CC=C(C=C1)C(O)=O
269.106	39	269.116	Disperse Yellow 3	C15H15N3O2	2832-40-8	http://www.genome.jp/dbget-bin/www_bget?cpd:C19412			https://metlin.scripps.edu/metabo_info.php?molid=73115		PXOZAFXVEWKXED-ISLYRVAYSA-N	CC(=O)Nc1ccc(/N=N/c2cc(C)ccc2O)cc1
269.106	39	269.116	Methyl red	C15H15N3O2	493-52-7	http://www.genome.jp/dbget-bin/www_bget?cpd:C19459			https://metlin.scripps.edu/metabo_info.php?molid=73153		CEQFOVLGLXCDCX-WUKNDPDISA-N	CN(C)c1ccc(/N=N/c2ccccc2C(=O)O)cc1
79.9858	0	0	No compounds found for experimental mass 79.98584998 and adduct: M
186.186	0	0	No compounds found for experimental mass 186.185557 and adduct: M
492.208	3	492.207	4-[2-[2-[3-Acetamido-2,5-dihydroxy-6-(hydroxymethyl)oxan-4-yl]oxypropanoylamino]propanoylamino]-5-amino-5-oxopentanoic acid	C19H32N4O11			http://www.hmdb.ca/metabolites/HMDB0246932			https://pubchem.ncbi.nlm.nih.gov/compound/4140922	BSOQXXWZTUDTEL-UHFFFAOYSA-N	CC(NC(=O)C(C)OC1C(O)C(CO)OC(O)C1NC(C)=O)C(=O)NC(CCC(O)=O)C(N)=O
492.208	17	492.2	Palmatoside G	C25H32O10	105597-95-3	http://www.genome.jp/dbget-bin/www_bget?cpd:C17507			https://metlin.scripps.edu/metabo_info.php?molid=71744	https://pubchem.ncbi.nlm.nih.gov/compound/184515	YROXDMYKXGMKSM-YUOSKFACSA-N	C[C@@]12C[C@@H](c3ccoc3)OC(=O)[C@@H]1CC[C@@]1(CO[C@@H]3O[C@H](CO)[C@@H](O)[C@H](O)[C@H]3O)C(=O)C=CC[C@@H]21
492.208	17	492.2	Isolariciresinol 9'-O-alpha-L-arabinofuranoside	C25H32O10			http://www.hmdb.ca/metabolites/HMDB0032906		https://metlin.scripps.edu/metabo_info.php?molid=88814	https://pubchem.ncbi.nlm.nih.gov/compound/131751348	HLTAJPBMZNNKMA-UHFFFAOYSA-N	COC1=C(O)C=C2C(C(COC3OC(CO)C(O)C3O)C(CO)CC2=C1)C1=CC(OC)=C(O)C=C1
492.208	20	492.218	Loperamide oxide	C29H33ClN2O3			http://www.hmdb.ca/metabolites/HMDB0254159			https://pubchem.ncbi.nlm.nih.gov/compound/71421	KXVSBTJVTUVNPM-UHFFFAOYSA-N	CN(C)C(=O)C(CC[N+]1([O-])CCC(O)(CC1)C1=CC=C(Cl)C=C1)(C1=CC=CC=C1)C1=CC=CC=C1
492.208	28	492.222	N-Ac-Tyr-Val-Ala-Asp-CHO	C23H32N4O8	143313-51-3				https://metlin.scripps.edu/metabo_info.php?molid=45363
492.208	28	492.222	3-[2-[[2-[[2-Acetamido-3-(4-hydroxyphenyl)propanoyl]amino]-3-methylbutanoyl]amino]propanoylamino]-4-oxobutanoic acid	C23H32N4O8			http://www.hmdb.ca/metabolites/HMDB0247776			https://pubchem.ncbi.nlm.nih.gov/compound/4339	LPIARALSGDVZEP-UHFFFAOYSA-N	CC(C)C(NC(=O)C(CC1=CC=C(O)C=C1)NC(C)=O)C(=O)NC(C)C(=O)NC(CC(O)=O)C=O
492.208	28	492.222	L-Alaninamide, N-acetyl-L-tyrosyl-L-valyl-N-((1S)-2-carboxy-1-formylethyl)-	C23H32N4O8			http://www.hmdb.ca/metabolites/HMDB0259949				KQCBPHUOVBKBPQ-UHFFFAOYSA-N	CC(C)C(NC(=O)C(CC1=CC=C(O)C=C1)NC(C)=O)C(=O)NC(=O)C(C)NC(CC(O)=O)C=O
492.208	31	492.223	Ile-Glu-Thr-Asp-fluoromethyl ketone	C20H33FN4O9			http://www.hmdb.ca/metabolites/HMDB0253396				YZASDHNWFGXPNR-UHFFFAOYSA-N	CCC(C)C(N)C(=O)NC(CCC(O)=O)C(=O)NC(C(C)O)C(=O)NC(CC(O)=O)C(=O)CF
492.208	36	492.226	GW 9578	C26H34F2N2O3S	247923-29-1				https://metlin.scripps.edu/metabo_info.php?molid=45313
492.208	36	492.226	2-[4-[2-[(2,4-Difluorophenyl)carbamoyl-heptylamino]ethyl]phenyl]sulfanyl-2-methylpropanoic acid	C26H34F2N2O3S			http://www.hmdb.ca/metabolites/HMDB0252983			https://pubchem.ncbi.nlm.nih.gov/compound/9870304	KYQNYMXQHLMADB-UHFFFAOYSA-N	CCCCCCCN(CCC1=CC=C(SC(C)(C)C(O)=O)C=C1)C(=O)NC1=C(F)C=C(F)C=C1
492.208	37	492.19	3-O-(2-Methoxyethyl) 5-O-(3-phenylprop-2-enyl) 2,6-dimethyl-4-(3-nitrophenyl)-3,4-dihydropyridine-3,5-dicarboxylate	C27H28N2O7			http://www.hmdb.ca/metabolites/HMDB0260252			https://pubchem.ncbi.nlm.nih.gov/compound/53945100	JANMZOSKBMPRLG-UHFFFAOYSA-N	COCCOC(=O)C1C(C2=CC(=CC=C2)[N+]([O-])=O)C(C(=O)OCC=CC2=CC=CC=C2)=C(C)N=C1C
492.208	37	492.19	Cilnidipine	C27H28N2O7			http://www.hmdb.ca/metabolites/HMDB0250243			https://pubchem.ncbi.nlm.nih.gov/compound/2752	KJEBULYHNRNJTE-UHFFFAOYSA-N	COCCOC(=O)C1=C(C)NC(C)=C(C1C1=CC(=CC=C1)[N+]([O-])=O)C(=O)OCC=CC1=CC=CC=C1
492.208	39	492.227	Tepotinib	C29H28N6O2			http://www.hmdb.ca/metabolites/HMDB0304846			https://pubchem.ncbi.nlm.nih.gov/compound/25171648	AHYMHWXQRWRBKT-UHFFFAOYSA-N	CN1CCC(COC2=CN=C(N=C2)C2=CC(CN3N=C(C=CC3=O)C3=CC(=CC=C3)C#N)=CC=C2)CC1
80.9973	0	0	No compounds found for experimental mass 80.99731137 and adduct: M
94.0632	21	94.0651	N-Methylpyridinium	C6H8N		http://www.genome.jp/dbget-bin/www_bget?cpd:C02724	http://www.hmdb.ca/metabolites/HMDB0240545			https://pubchem.ncbi.nlm.nih.gov/compound/13597	PQBAWAQIRZIWIV-UHFFFAOYSA-N	C[N+]1=CC=CC=C1
76.0244	38	76.0273	Carbazic acid	CH4N2O2			http://www.hmdb.ca/metabolites/HMDB0253238			https://pubchem.ncbi.nlm.nih.gov/compound/160470	OWIUPIRUAQMTTK-UHFFFAOYSA-N	NNC(O)=O
76.0244	38	76.0273	Formhydroxamic acid oxime	CH4N2O2			http://www.hmdb.ca/metabolites/HMDB0252445			https://pubchem.ncbi.nlm.nih.gov/compound/21481427	MTVPQMLQHSKSDA-UHFFFAOYSA-N	ONC=NO
76.0244	38	76.0273	Hydroxyurea	CH4N2O2	127-07-1	http://www.genome.jp/dbget-bin/www_bget?cpd:C07044	http://www.hmdb.ca/metabolites/HMDB0015140		https://metlin.scripps.edu/metabo_info.php?molid=4068	https://pubchem.ncbi.nlm.nih.gov/compound/3657	VSNHCAURESNICA-UHFFFAOYSA-N	NC(=O)NO	http://www.genome.jp/kegg-bin/show_pathway?map01100	http://www.genome.jp/kegg-bin/show_pathway?map01110	http://www.genome.jp/kegg-bin/show_pathway?map01130	http://www.genome.jp/kegg-bin/show_pathway?map00997	http://www.genome.jp/kegg-bin/show_pathway?map00998
379.166	6	379.168	2-(4-(2-Methylpyridin-4-yl)phenyl)-N-(4-(pyridin-3-yl)phenyl)acetamide	C25H21N3O			http://www.hmdb.ca/metabolites/HMDB0259900			https://pubchem.ncbi.nlm.nih.gov/compound/57519544	KHZOJCQBHJUJFY-UHFFFAOYSA-N	CC1=NC=CC(=C1)C1=CC=C(CC(=O)NC2=CC=C(C=C2)C2=CN=CC=C2)C=C1
379.166	9	379.17	Droperidol	C22H22FN3O2			http://www.hmdb.ca/metabolites/HMDB0014593			https://pubchem.ncbi.nlm.nih.gov/compound/3168	RMEDXOLNCUSCGS-UHFFFAOYSA-N	FC1=CC=C(C=C1)C(=O)CCCN1CCC(=CC1)N1C(=O)NC2=CC=CC=C12
379.166	9	379.17	Droperidol	C22H22FN3O2	548-73-2				https://metlin.scripps.edu/metabo_info.php?molid=2506
379.166	12	379.171	Merafloxacin	C19H23F2N3O3			http://www.hmdb.ca/metabolites/HMDB0254459			https://pubchem.ncbi.nlm.nih.gov/compound/121833	BAYYCLWCHFVRLV-UHFFFAOYSA-N	CCNCC1CCN(C1)C1=C(F)C=C2C(=O)C(=CN(CC)C2=C1F)C(O)=O
379.166	15	379.16	His His Ser	C15H21N7O5					https://metlin.scripps.edu/metabo_info.php?molid=16178
379.166	15	379.16	His Ser His	C15H21N7O5					https://metlin.scripps.edu/metabo_info.php?molid=17948
379.166	15	379.16	Ser His His	C15H21N7O5					https://metlin.scripps.edu/metabo_info.php?molid=22669
379.166	16	379.16	Met Val Met	C15H29N3O4S2					https://metlin.scripps.edu/metabo_info.php?molid=19312
379.166	16	379.16	Val Met Met	C15H29N3O4S2					https://metlin.scripps.edu/metabo_info.php?molid=19700
379.166	16	379.16	Met Met Val	C15H29N3O4S2					https://metlin.scripps.edu/metabo_info.php?molid=22469
379.166	19	379.159	Kasugamycin	C14H25N3O9	6980-18-3	http://www.genome.jp/dbget-bin/www_bget?cpd:C17968			https://metlin.scripps.edu/metabo_info.php?molid=71964		PVTHJAPFENJVNC-MHRBZPPQSA-N	C[C@H]1O[C@H](O[C@@H]2[C@@H](O)[C@@H](O)[C@H](O)[C@H](O)[C@H]2O)[C@@H](N)C[C@@H]1NC(=N)C(=O)O	http://www.genome.jp/kegg-bin/show_pathway?map01130
379.166	19	379.159	2-(Arabinosylamino)-3-(glucosylamino)propanenitrile	C14H25N3O9			http://www.hmdb.ca/metabolites/HMDB0039505		https://metlin.scripps.edu/metabo_info.php?molid=94074	https://pubchem.ncbi.nlm.nih.gov/compound/131752666	BTGYSUHNSKOEKC-UHFFFAOYSA-N	OCC1OC(NCC(NC2OCC(O)C(O)C2O)C#N)C(O)C(O)C1O
379.166	22	379.174	Val Asp Phe	C18H25N3O6					https://metlin.scripps.edu/metabo_info.php?molid=15993
379.166	22	379.174	Val Phe Asp	C18H25N3O6					https://metlin.scripps.edu/metabo_info.php?molid=17440
379.166	22	379.174	Asp Phe Val	C18H25N3O6					https://metlin.scripps.edu/metabo_info.php?molid=17482
379.166	22	379.174	Tyr Thr Pro	C18H25N3O6					https://metlin.scripps.edu/metabo_info.php?molid=19756
379.166	22	379.174	Thr Tyr Pro	C18H25N3O6					https://metlin.scripps.edu/metabo_info.php?molid=19978
379.166	22	379.174	Pro Thr Tyr	C18H25N3O6					https://metlin.scripps.edu/metabo_info.php?molid=20981
379.166	22	379.174	Pro Tyr Thr	C18H25N3O6					https://metlin.scripps.edu/metabo_info.php?molid=21221
379.166	22	379.174	Phe Val Asp	C18H25N3O6					https://metlin.scripps.edu/metabo_info.php?molid=22399
379.166	22	379.174	Asp Val Phe	C18H25N3O6					https://metlin.scripps.edu/metabo_info.php?molid=22684
379.166	22	379.174	Phe Asp Val	C18H25N3O6					https://metlin.scripps.edu/metabo_info.php?molid=23040
379.166	22	379.174	Tyr Pro Thr	C18H25N3O6					https://metlin.scripps.edu/metabo_info.php?molid=23152
379.166	22	379.174	Thr Pro Tyr	C18H25N3O6					https://metlin.scripps.edu/metabo_info.php?molid=23624
379.166	25	379.176	8H-Purin-8-one, 7-(2-butynyl)-7,9-dihydro-9-(6-methoxy-3-pyridinyl)-6-(1-piperazinyl)-	C19H21N7O2			http://www.hmdb.ca/metabolites/HMDB0259448			https://pubchem.ncbi.nlm.nih.gov/compound/15605089	DKHHDEIZLVCHEA-UHFFFAOYSA-N	COC1=NC=C(C=C1)N1C(=O)N(CC#CC)C2=C1N=CN=C2N1CCNCC1
379.166	32	379.178	4H-1-Benzopyran-8-acetic acid, 4-oxo-2-phenyl-, 2-(diethylamino)ethyl ester	C23H25NO4			http://www.hmdb.ca/metabolites/HMDB0254134			https://pubchem.ncbi.nlm.nih.gov/compound/55750	ZMLZQKCBYPEYMG-UHFFFAOYSA-N	CCN(CC)CCOC(=O)CC1=CC=CC2=C1OC(=CC2=O)C1=CC=CC=C1
379.166	32	379.178	Korupensamine A	C23H25NO4		http://www.genome.jp/dbget-bin/www_bget?cpd:C12338			https://metlin.scripps.edu/metabo_info.php?molid=69438	https://pubchem.ncbi.nlm.nih.gov/compound/392421	JOXWHCNNDTWJPX-CHWSQXEVSA-N	COc1cc(C)cc2c(-c3c(O)cc(O)c4c3C[C@@H](C)N[C@@H]4C)ccc(O)c12
379.166	32	379.178	Atalaphylline	C23H25NO4		http://www.genome.jp/dbget-bin/www_bget?cpd:C10645			https://metlin.scripps.edu/metabo_info.php?molid=68460	https://pubchem.ncbi.nlm.nih.gov/compound/442887	GLXYKTASIIUSRC-UHFFFAOYSA-N	CC(C)=CCc1c(O)c(CC=C(C)C)c2[nH]c3c(O)cccc3c(=O)c2c1O
379.166	32	379.178	Dioncophyllinol B	C23H25NO4		http://www.genome.jp/dbget-bin/www_bget?cpd:C12341			https://metlin.scripps.edu/metabo_info.php?molid=69441	https://pubchem.ncbi.nlm.nih.gov/compound/443775	NNCITNDNYQWFCU-ZNLKAECVSA-N	COc1cc(C)cc2ccc(-c3ccc4c(c3O)[C@@H](C)N[C@H](C)[C@@H]4O)c(O)c12
379.166	32	379.178	Dioncopeltine A	C23H25NO4	60158-81-8	http://www.genome.jp/dbget-bin/www_bget?cpd:C12339			https://metlin.scripps.edu/metabo_info.php?molid=69439	https://pubchem.ncbi.nlm.nih.gov/compound/185971	ZQSUAGVTKAZDJV-CHWSQXEVSA-N	COc1cc(CO)c(-c2ccc3c(c2O)[C@@H](C)N[C@H](C)C3)c2cccc(O)c12
379.166	34	379.153	(+)-Cyclotryprostatin D	C21H21N3O4	184305-68-8					https://pubchem.ncbi.nlm.nih.gov/compound/10547736	PRHXKXPDGLCPPT-RBUDWUACNA-N	c1ccc2c(c1)[nH]c1c2C(=O)[C@@]2(N([C@H]1C=C(C)C)C(=O)[C@H]1N(C2=O)CCC1)O
379.166	34	379.153	2-(4-(3-Ethynylanilino)-6-(2-methoxyethoxy)quinazolin-7-yl)oxyethanol	C21H21N3O4			http://www.hmdb.ca/metabolites/HMDB0259563			https://pubchem.ncbi.nlm.nih.gov/compound/16045730	MTLKTHNRZJKPRP-UHFFFAOYSA-N	COCCOC1=C(OCCO)C=C2N=CN=C(NC3=CC=CC(=C3)C#C)C2=C1
379.166	34	379.153	Desmethyl Erlotinib	C21H21N3O4			http://www.hmdb.ca/metabolites/HMDB0244811			https://pubchem.ncbi.nlm.nih.gov/compound/10317566	KOQIAZNBAWFSQM-UHFFFAOYSA-N	COCCOC1=C(OCCO)C=C2C(NC3=CC=CC(=C3)C#C)=NC=NC2=C1
379.166	34	379.153	(±)-7,8-epoxy-brevianamide Q	C21H21N3O4						https://pubchem.ncbi.nlm.nih.gov/compound/146682943	FQJOWFVLFPPXSU-ZROIWOOFSA-N	C=CC(C)(C)C1=C(/C=C2\NC(=O)C3(O)C4OC4CN3C2=O)C2=CC=CC=C2[NH]1
379.166	36	379.18	Sudan Red 7B	C24H21N5			http://www.hmdb.ca/metabolites/HMDB0258561			https://pubchem.ncbi.nlm.nih.gov/compound/61396	VKWNTWQXVLKCSG-UHFFFAOYSA-N	CCNC1=C(N=NC2=CC=C(C=C2)N=NC2=CC=CC=C2)C2=CC=CC=C2C=C1
379.166	36	379.18	Sudan Red 7B	C24H21N5	6368-72-5	http://www.genome.jp/dbget-bin/www_bget?cpd:C19529			https://metlin.scripps.edu/metabo_info.php?molid=73208		VKWNTWQXVLKCSG-ZDXBJJIESA-N	CCNc1ccc2ccccc2c1/N=N/c1ccc(/N=N/c2ccccc2)cc1
758.306	0	0	No compounds found for experimental mass 758.3058919 and adduct: M
65.0001	0	0	No compounds found for experimental mass 65.00013221 and adduct: M
619.341	7	619.337	N-((Hexahydro-1-azepinyl)carbonyl)-leucyl(1-methyl)-tryptophyl-tryptophan	C34H45N5O6			http://www.hmdb.ca/metabolites/HMDB0256177			https://pubchem.ncbi.nlm.nih.gov/compound/44208955	JVILFANCFWZBFU-UHFFFAOYSA-N	CC(C)CC(NC(=O)N1CCCCCC1)C(=O)NC(CC1=CN(C)C2=CC=CC=C12)C(=O)NC(CC1=CC=C(O)C=C1)C(O)=O
619.341	12	619.348	PC(2:0/20:3(8Z,11Z,14Z)-2OH(5,6))	C30H54NO10P			http://www.hmdb.ca/metabolites/HMDB0288844				ITJCTMHNXMESNK-ZDJISJMESA-N	[H][C@@](COC(C)=O)(COP([O-])(=O)OCC[N+](C)(C)C)OC(=O)CCCC(O)C(O)C\C=C/C\C=C/C\C=C/CCCCC
619.341	12	619.348	PC(20:3(8Z,11Z,14Z)-2OH(5,6)/2:0)	C30H54NO10P			http://www.hmdb.ca/metabolites/HMDB0288845				HJPVMDXMGCQQPU-ZDJISJMESA-N	[H][C@@](COC(=O)CCCC(O)C(O)C\C=C/C\C=C/C\C=C/CCCCC)(COP([O-])(=O)OCC[N+](C)(C)C)OC(C)=O
619.341	12	619.348	OHOHA-PE	C30H54NO10P				http://www.lipidmaps.org/data/LMSDRecord.php?LMID=LMGP20020042			AKIIAWKLBFLQGS-ZLUMNJMASA-N	[C@](COP(=O)(O)OCCN)([H])(OC(CCC(O)/C=C/C=O)=O)COC(CCCCCCC/C=C\CCCCCCCC)=O
619.341	16	619.351	Lolitriol	C37H49NO7		http://www.genome.jp/dbget-bin/www_bget?cpd:C20548					GIHSQRKLXKCZNX-FHDNRYQMSA-N	CC(C)(O)[C@H]1O[C@H]2CC[C@]3(C)[C@@]4(C)c5[nH]c6ccc7c(c6c5C[C@@H]4CC[C@@]3(O)[C@]23O[C@@H]3[C@@H]1O)C[C@@H]1[C@@H](C7=O)C(C)(C)OC1(C)C	http://www.genome.jp/kegg-bin/show_pathway?map01110	http://www.genome.jp/kegg-bin/show_pathway?map00403
174.052	2	174.053	Valienone	C7H10O5		http://www.genome.jp/dbget-bin/www_bget?cpd:C17696					WQMTVIWUDHFWNR-VQVTYTSYSA-N	O=C1C=C(CO)[C@@H](O)[C@H](O)[C@H]1O	http://www.genome.jp/kegg-bin/show_pathway?map01100	http://www.genome.jp/kegg-bin/show_pathway?map01110	http://www.genome.jp/kegg-bin/show_pathway?map01130	http://www.genome.jp/kegg-bin/show_pathway?map00525
174.052	2	174.053	Demethyl-4-deoxygadusol	C7H10O5		http://www.genome.jp/dbget-bin/www_bget?cpd:C21281					OWHGXOODGNBQRG-SSDOTTSWSA-N	O=C1C[C@@](O)(CO)CC(O)=C1O
174.052	2	174.053	2-Methyl-3-oxoadipate	C7H10O5		http://www.genome.jp/dbget-bin/www_bget?cpd:C18307			https://metlin.scripps.edu/metabo_info.php?molid=72143	https://pubchem.ncbi.nlm.nih.gov/compound/25021178	DBHGTJWNUJZZOA-UHFFFAOYSA-N	CC(C(=O)O)C(=O)CCC(=O)O	http://www.genome.jp/kegg-bin/show_pathway?map01120	http://www.genome.jp/kegg-bin/show_pathway?map00623
174.052	2	174.053	6,7-dihydroxy-4-oxo-2-heptenoic acid	C7H10O5					https://metlin.scripps.edu/metabo_info.php?molid=35597
174.052	2	174.053	4-Methyl-3-oxoadipate	C7H10O5		http://www.genome.jp/dbget-bin/www_bget?cpd:C18312			https://metlin.scripps.edu/metabo_info.php?molid=72148	https://pubchem.ncbi.nlm.nih.gov/compound/44123442	HKHNBKNLBZMXIV-UHFFFAOYSA-N	CC(CC(=O)O)C(=O)CC(=O)O	http://www.genome.jp/kegg-bin/show_pathway?map01120	http://www.genome.jp/kegg-bin/show_pathway?map01220	http://www.genome.jp/kegg-bin/show_pathway?map00623
174.052	2	174.053	2-Oxopimelate	C7H10O5		http://www.genome.jp/dbget-bin/www_bget?cpd:C16588			https://metlin.scripps.edu/metabo_info.php?molid=71246		HABHUTWTLGRDDU-UHFFFAOYSA-N	O=C(O)CCCCC(=O)C(=O)O	http://www.genome.jp/kegg-bin/show_pathway?map01120	http://www.genome.jp/kegg-bin/show_pathway?map01100	http://www.genome.jp/kegg-bin/show_pathway?map01210	http://www.genome.jp/kegg-bin/show_pathway?map00680	http://www.genome.jp/kegg-bin/show_pathway?map01240
174.052	2	174.053	4(R),8-dimethyl-trans-2-nonenoyl-CoA	C7H10O5			http://www.hmdb.ca/metabolites/HMDB0062194			https://pubchem.ncbi.nlm.nih.gov/compound/74591	RNJOKCPFLQMDEC-UHFFFAOYSA-N	COC(=O)CC(=O)CC(=O)OC
174.052	2	174.053	3,4,5-trihydroxycyclohex-1-ene-1-carboxylic acid	C7H10O5			http://www.hmdb.ca/metabolites/HMDB0130150			https://pubchem.ncbi.nlm.nih.gov/compound/1094	JXOHGGNKMLTUBP-UHFFFAOYSA-N	OC1CC(=CC(O)C1O)C(O)=O
174.052	2	174.053	Shikimic acid	C7H10O5	138-59-0	http://www.genome.jp/dbget-bin/www_bget?cpd:C00493	http://www.hmdb.ca/metabolites/HMDB0003070		https://metlin.scripps.edu/metabo_info.php?molid=338	https://pubchem.ncbi.nlm.nih.gov/compound/8742	JXOHGGNKMLTUBP-HSUXUTPPSA-N	O[C@@H]1CC(=C[C@@H](O)[C@H]1O)C(O)=O	http://www.genome.jp/kegg-bin/show_pathway?map01100	http://www.genome.jp/kegg-bin/show_pathway?map01110	http://www.genome.jp/kegg-bin/show_pathway?map01060	http://www.genome.jp/kegg-bin/show_pathway?map01061	http://www.genome.jp/kegg-bin/show_pathway?map01063	http://www.genome.jp/kegg-bin/show_pathway?map01070	http://www.genome.jp/kegg-bin/show_pathway?map01130	http://www.genome.jp/kegg-bin/show_pathway?map01230	http://www.genome.jp/kegg-bin/show_pathway?map00400	http://www.genome.jp/kegg-bin/show_pathway?map00999	http://www.genome.jp/kegg-bin/show_pathway?map01240	http://www.genome.jp/kegg-bin/show_pathway?map00996
174.052	2	174.053	2-Isopropyl-3-oxosuccinate	C7H10O5		http://www.genome.jp/dbget-bin/www_bget?cpd:C04236	http://www.hmdb.ca/metabolites/HMDB0012149		https://metlin.scripps.edu/metabo_info.php?molid=3301	https://pubchem.ncbi.nlm.nih.gov/compound/5462259	HIIZAGQWABAMRR-BYPYZUCNSA-N	CC(C)[C@H](C(O)=O)C(=O)C(O)=O	http://www.genome.jp/kegg-bin/show_pathway?map01100	http://www.genome.jp/kegg-bin/show_pathway?map01210	http://www.genome.jp/kegg-bin/show_pathway?map01110	http://www.genome.jp/kegg-bin/show_pathway?map00290
174.052	2	174.053	Dimethyl 2-oxoglutarate	C7H10O5	13192-04-6		http://www.hmdb.ca/metabolites/HMDB0061388			https://pubchem.ncbi.nlm.nih.gov/compound/25775	TXIXSLPEABAEHP-UHFFFAOYSA-N	COC(=O)CCC(=O)C(=O)OC
174.052	2	174.053	3-oxopimelic acid	C7H10O5				http://www.lipidmaps.org/data/LMSDRecord.php?LMID=LMFA01170069	https://metlin.scripps.edu/metabo_info.php?molid=45912		IYNRULSFFKEOLT-UHFFFAOYSA-N	C(C(=O)CCCC(O)=O)C(O)=O
174.052	2	174.053	6,7-dihydroxy-4-oxo-2-heptenoic acid	C7H10O5				http://www.lipidmaps.org/data/LMSDRecord.php?LMID=LMFA01050242	https://metlin.scripps.edu/metabo_info.php?molid=74608		HBKNKDDAXCBQRH-OWOJBTEDSA-N	C(/C=C/C(=O)CC(O)CO)(=O)O
174.052	2	174.053	Aculinic acid	C7H10O5							MPDLOPHJQOJUJO-UHFFFAOYSA-N	O=C1CC(O)OCC1CC(=O)O
174.052	13	174.05	Trinitrosotrimethylenetriamine	C3H6N6O3			http://www.hmdb.ca/metabolites/HMDB0259249			https://pubchem.ncbi.nlm.nih.gov/compound/26368	HFWOSHMLDRSIDN-UHFFFAOYSA-N	O=NN1CN(CN(C1)N=O)N=O
174.052	21	174.056	Auxin	C10H8NO2			http://www.hmdb.ca/metabolites/HMDB0302181			https://pubchem.ncbi.nlm.nih.gov/compound/801	SEOVTRFCIGRIMH-UHFFFAOYSA-M	[O-]C(=O)CC1=CNC2=CC=CC=C12
295.174	12	295.17	Pitolisant	C17H26ClNO			http://www.hmdb.ca/metabolites/HMDB0256619			https://pubchem.ncbi.nlm.nih.gov/compound/9948102	NNACHAUCXXVJSP-UHFFFAOYSA-N	ClC1=CC=C(CCCOCCCN2CCCCC2)C=C1
295.174	16	295.178	Nona-3,5,7-trienoylcarnitine	C16H25NO4			http://www.hmdb.ca/metabolites/HMDB0241780				FUUDUWQSBMTSNH-UHFFFAOYSA-N	CC=CC=CC=CCC(=O)OC(CC([O-])=O)C[N+](C)(C)C
295.174	16	295.178	Nona-2,4,6-trienoylcarnitine	C16H25NO4			http://www.hmdb.ca/metabolites/HMDB0241779				ZUCVFLWTMRTVEH-UHFFFAOYSA-N	CCC=CC=CC=CC(=O)OC(CC([O-])=O)C[N+](C)(C)C
295.174	16	295.178	(2E,4E,7E)-Nona-2,4,7-trienoylcarnitine	C16H25NO4			http://www.hmdb.ca/metabolites/HMDB0241778				QBPHDSATJKAANV-UHFFFAOYSA-N	CC=CCC=CC=CC(=O)OC(CC([O-])=O)C[N+](C)(C)C
295.174	16	295.178	Esmolol	C16H25NO4	103598-03-4	http://www.genome.jp/dbget-bin/www_bget?cpd:C06980	http://www.hmdb.ca/metabolites/HMDB0014333		https://metlin.scripps.edu/metabo_info.php?molid=2576	https://pubchem.ncbi.nlm.nih.gov/compound/59768	AQNDDEOPVVGCPG-UHFFFAOYSA-N	COC(=O)CCC1=CC=C(OCC(O)CNC(C)C)C=C1
295.174	16	295.178	Penicillenol C1	C16H25NO4						https://pubchem.ncbi.nlm.nih.gov/compound/76170664	DRDBTDHUTFJYHV-UHFFFAOYSA-N	CC=CCCCC(C)C(=O)C1=C(C(N(C1=O)C)C(C)O)O
295.174	16	295.178	Serratanidine	C16H25NO4		http://www.genome.jp/dbget-bin/www_bget?cpd:C09899			https://metlin.scripps.edu/metabo_info.php?molid=67995	https://pubchem.ncbi.nlm.nih.gov/compound/442499	YCOAYVRPLHVBDP-YSHXYTTRSA-N	C[C@@]1(O)C[C@H](O)[C@]23CCCN4CCC[C@@]42C(=O)C[C@@H]3[C@H]1O
295.174	18	295.168	Dibenzepin	C18H21N3O			http://www.hmdb.ca/metabolites/HMDB0251161			https://pubchem.ncbi.nlm.nih.gov/compound/9419	QPGGEKPRGVJKQB-UHFFFAOYSA-N	CN(C)CCN1C2=CC=CC=C2N(C)C2=CC=CC=C2C1=O
160.082	20	160.085	N(alpha)-Acetyl-L-2,4-diaminobutyrate	C6H12N2O3		http://www.genome.jp/dbget-bin/www_bget?cpd:C19929			https://metlin.scripps.edu/metabo_info.php?molid=73433		SUUKRBBXVBJLSS-YFKPBYRVSA-N	CC(=O)N[C@@H](CCN)C(=O)O	http://www.genome.jp/kegg-bin/show_pathway?map00260	http://www.genome.jp/kegg-bin/show_pathway?map01120	http://www.genome.jp/kegg-bin/show_pathway?map01100
160.082	20	160.085	N5-Methyl-L-glutamine	C6H12N2O3		http://www.genome.jp/dbget-bin/www_bget?cpd:C03153			https://metlin.scripps.edu/metabo_info.php?molid=65917	https://pubchem.ncbi.nlm.nih.gov/compound/439925	ONXPDKGXOOORHB-BYPYZUCNSA-N	CNC(=O)CC[C@H](N)C(=O)O
160.082	20	160.085	Homoglutamine	C6H12N2O3	7433-32-1				https://metlin.scripps.edu/metabo_info.php?molid=3281
160.082	20	160.085	Alanine Dimer	C6H12N2O3					https://metlin.scripps.edu/metabo_info.php?molid=4999
160.082	20	160.085	Ala Ala	C6H12N2O3					https://metlin.scripps.edu/metabo_info.php?molid=23840
160.082	20	160.085	(S)-Methyl 2,5-diamino-5-oxopentanoate	C6H12N2O3			http://www.hmdb.ca/metabolites/HMDB0243735			https://pubchem.ncbi.nlm.nih.gov/compound/4712694	GBDRMPRTNVKBAD-UHFFFAOYSA-N	COC(=O)C(N)CCC(N)=O
[truncated: 968 more rows]
