# Supplementary material for: MR1-ligand cross-linking identifies vitamin B6 metabolites as TCR-reactive antigens
Source: Cell Rep Methods. 2025 Aug 4;5(8):101120. doi: 10.1016/j.crmeth.2025.101120 (PMC12461623; doi:10.1016/j.crmeth.2025.101120)
Supplement: Table S3. Selected hits detected in MM909.24 cells pulsed with Ac-6-FP, related to Figure 3 and STAR Methods — A.) Table of MS/MS spectra shortlisted for the presence of ≥4 reporter ions covering a Δ-mass range of −0.05 to 4.05 Da, including key characteristic such as overall charge state, assumed isotope of the unmodified DSVTRQKEPRAPW, specific retention time and retention time difference to the best DSVTRQKEPRAPW PSM, number of detected reporter ions and mass error in ppm. B.) Table of MS/MS spectra shortlisted for the presence of ≥4 reporter ions covering the Δ-mass range expected for Ac-6-FP bound DSVTRQKEPRAPW. C.) Table of MS/MS spectra shortlisted for the presence of ≥4 reporter ions covering the Δ-mass range expected for 6FP bound DSVTRQKEPRAPW. [file mmc4.xlsx]

## Sheet: S3A - Spectra no ligand
Charge State	Isotope	RT in min	RT deviation from 34.5min [min]	number of reporter ions	mass error [ppm]
2	[M]	35.3079	0.807954	5	-0.196825
2	[M]	37.6729	3.17294	4	1.59282
2	[M]	34.2752	-0.224779	7	2.9156
2	[M+1]	34.2882	-0.211828	7	0.351694
2	[M+1]	36.1791	1.67914	5	7.66123
3	[M]	34.2659	-0.234114	11	-0.656156
3	[M]	36.2929	1.79291	11	-0.53944
3	[M]	35.2832	0.783185	11	-0.0725767
3	[M]	40.1726	5.67264	5	0.977866
3	[M]	42.6938	8.19376	4	14.9838
3	[M+1]	39.3746	4.87456	5	-56.6771
3	[M+1]	35.8388	1.33882	11	-37.4313
3	[M+1]	34.2535	-0.246515	12	-0.339354
3	[M+1]	38.6083	4.10832	10	24.8552
3	[M+1]	37.2773	2.77728	7	34.653
3	[M+2]	34.2474	-0.252567	11	0.460568
3	[M+3]	35.9811	1.48114	9	-71.9513
3	[M+3]	36.5431	2.04314	6	-50.8661
3	[M+3]	43.4011	8.90111	4	-7.7639
3	[M+3]	39.9015	5.40145	4	22.8736
3	[M+3]	32.2977	-2.20231	7	9.72004

## Sheet: S3B - Spectra Ac-6-FP
Isotope	number of reporter ions	RT difference	calculated mass error ligand [ppm]
[M]	4	3.60976	282.177
[M]	5	0.108773	35.8635
[M]	9	4.30096	17.3249
[M]	11	0.00215825	1.61108
[M]	7	4.00121	-67.5238
[M]	6	3.95578	-149.216
[M]	5	6.91036	-730.105
[M+1]	10	1.84793	44.6509
[M+1]	6	0.0971937	26.0789
[M+1]	8	4.04045	5.5344
[M+1]	11	0.112312	-5.41769
[M+1]	4	4.70975	-211.281
[M+2]	6	6.48491	256.413
[M+2]	6	0.0752267	47.538
[M+2]	4	-1.64223	-39.6475
[M+2]	4	4.63396	-284.933
[M+2]	5	1.56904	-380.679

## Sheet: S3C- Spectra 6-FP
Isotope	number of reporter ions	RT difference	calculated mass error ligand [ppm]
[M]	10	-0.184049	8.93687
[M]	7	-0.104957	5.67283
[M]	8	-0.196949	-247.865
[M+1]	7	-0.139792	38.4013
[M+1]	4	0.480923	14.6335
