# Supplementary material for: MR1-ligand cross-linking identifies vitamin B6 metabolites as TCR-reactive antigens
Source: Cell Rep Methods. 2025 Aug 4;5(8):101120. doi: 10.1016/j.crmeth.2025.101120 (PMC12461623; doi:10.1016/j.crmeth.2025.101120)
Supplement: Table S4. List of K43A-associated Δ-masses and list of candidate compounds detected in A549 cells, related to Figure 4 — A.) Δ-mass values observed in 4 replicates of A549. Each observed Δ-mass value is listed as a separate column. Columns show Replicate, #Fragments indicating number of reporter ions found (filtered to ≥10), Precursor m/z, Charge state (positive), Δ-mass (Da) indicating mass adduct on the DSVTRQKEPRAPW peptide (filtered to ≥0), Mass of free compound indicating corrected mass for the expected free compound, and RT (min) indicating chromatographic retention time (filtered according to STAR Methods). B.) CEU Mass Mediator output. [file mmc5.xlsx]

## Sheet: Legend
Table S4A: Δ-mass values observed in 4 Rreplicates of A549. Each observed Δ-mass value is listed as a separate column.
Exlanation of column numbers
Replicate	Replicate ID (out of 4)
#Fragments	Retention time in minutes
Precursor m/z	Precursor m/z selected for fragmentation
Charge	Precursor charge
Δ-mass (Da)	Calculated Mass shift from theoretical mass of unmodified DSVTRQKEPRAPW peptide
Mass of free compound	Calculated Mass shift from theoretical mass of unmodified DSVTRQKEPRAPW peptide corrected for the oxygen loss occuring during Schiff-base formation and subsequent reduction. Represents mass of unbound ligand.
Table S4B: CEU mass mediator determined candidate compounds for mass shifts detected
Explanation of column numbers
Experimental mass	Input mass from experiment in Table S6A
mz Error (ppm)	Mass error of predicted compound to experimental mass in ppm (search set to allow a maximum of 40ppm)
Molecular Weight	Molecular weight of candidate compound
Name	Name of candidate compound
Formula	molecular formula of candidate compound
CAS	Chemical Abstracts Service Number (if available)
Kegg	Identifier and Link to kegg database if available
HMDB	Identifier and Link to HMDB database if available
LipidMaps	Identifier and Link to LipidMaps database if available
Metlin	Identifier and Link to Metlin database if available
PubChem	Identifier and Link to PubChem database if available
InChIKey	International Chemical Identifier (if available)
SMILES	Simplified Molecular Input Line Entry System (if available)
Pathways	Information on biochemical pathway (if available)

## Sheet: Table S4A
Replicate	#Fragments	Precursor m/z	Charge	Δ-mass (Da)	Mass of free compound	RT (min)
Rep #1	12	524.628	3	2.05661	18.0515	37.4636
Rep #1	16	591.637	3	203.083	219.078	37.857
Rep #1	10	529.947	3	18.0146	34.0095	38.0981
Rep #1	10	528.604	3	13.9849	29.9798	38.2549
Rep #1	15	523.943	3	0.00234892	15.9973	39.1738
Rep #1	13	785.413	2	0.00556452	16.0005	39.2138
Rep #1	10	960.189	3	1308.74	1324.73	39.3147
Rep #1	13	529.274	3	15.994	31.989	39.3234
Rep #1	11	528.61	3	14.0026	29.9975	39.3278
Rep #1	11	833.405	2	95.9902	111.985	39.3437
Rep #1	10	528.277	3	13.0027	28.9976	39.3481
Rep #1	12	1047.21	3	1569.82	1585.81	39.4061
Rep #1	14	530.302	3	19.0796	35.0745	39.4264
Rep #1	10	576.677	3	158.202	174.197	39.4439
Rep #1	13	517.746	4	498.15	514.145	39.5201
Rep #1	11	1078.87	3	1664.79	1680.79	39.5289
Rep #1	10	529.965	3	18.0681	34.063	39.5602
Rep #1	13	1178.61	2	786.406	802.401	39.6451
Rep #1	10	584.628	3	182.056	198.051	39.6495
Rep #1	14	549.946	3	78.0102	94.0051	39.672
Rep #1	14	523.943	3	0.000884081	15.9958	39.6857
Rep #1	11	1079.54	3	1666.81	1682.8	39.6879
Rep #1	16	574.297	3	151.063	167.058	39.7098
Rep #1	13	785.411	2	0.000714192	15.9956	39.7438
Rep #1	10	833.404	2	95.9881	111.983	39.86
Rep #1	12	555.605	3	94.987	110.982	39.8841
Rep #1	15	549.949	3	78.0201	94.015	39.9109
Rep #1	14	523.311	4	520.407	536.402	40.0561
Rep #1	10	583.972	3	180.088	196.083	40.0786
Rep #1	14	528.617	3	14.0233	30.0182	40.0945
Rep #1	15	523.057	4	519.394	535.389	40.186
Rep #1	15	523.944	3	0.0047293	15.9996	40.2085
Rep #1	13	785.413	2	0.00486458	15.9998	40.2666
Rep #1	14	533.304	4	560.381	576.376	40.3312
Rep #1	13	533.276	3	27.9995	43.9945	40.3356
Rep #1	12	799.409	2	27.9973	43.9922	40.472
Rep #1	13	533.289	3	28.0406	44.0355	40.6484
Rep #1	15	525.217	3	3.82449	19.8194	40.6659
Rep #1	15	523.944	3	0.00509551	16	40.7312
Rep #1	12	533.271	3	27.9853	43.9802	40.8228
Rep #1	11	709.955	3	558.038	574.032	40.8294
Rep #1	12	533.273	3	27.9901	43.985	40.8518
Rep #1	15	523.941	3	-0.00617168	15.9887	40.9101
Rep #1	15	524.272	3	0.987273	16.9822	40.9391
Rep #1	10	535.289	3	34.0385	50.0335	40.9748
Rep #1	14	533.274	3	27.995	43.9899	41.0263
Rep #1	12	785.904	2	0.987244	16.9822	41.0509
Rep #1	10	571.341	3	142.195	158.19	41.0641
Rep #1	10	534.306	3	31.09	47.0849	41.0684
Rep #1	10	534.268	3	30.9756	46.9705	41.1802
Rep #1	11	529.955	3	18.0382	34.0332	41.2275
Rep #1	15	523.945	3	0.00591594	16.0008	41.4039
Rep #1	11	533.276	3	27.9996	43.9945	41.4889
Rep #1	10	551.933	3	83.9723	99.9672	41.5267
Rep #1	13	523.944	3	0.00359809	15.9985	41.9245
Rep #1	14	523.943	3	0.00253203	15.9974	42.7263
Rep #1	14	532.615	3	26.0182	42.0131	42.7554
Rep #1	16	524.002	3	0.178496	16.1734	42.8229
Rep #1	10	532.555	4	557.384	573.378	43.0772
Rep #1	10	594.949	3	213.019	229.014	43.3276
Rep #1	10	561.278	3	112.006	128.001	43.7183
Rep #1	10	662.637	3	416.084	432.079	43.8416
Rep #1	10	555.961	3	96.0551	112.05	44.1008
Rep #1	11	600.291	3	229.045	245.04	44.3577
Rep #1	10	615.287	3	274.032	290.027	44.4426
Rep #1	11	630.982	3	321.117	337.112	44.5007
Rep #1	11	607.31	3	250.103	266.098	44.6081
Rep #1	10	567.535	4	697.304	713.299	44.7802
Rep #1	10	597.644	3	221.105	237.1	45.5107
Rep #1	12	523.084	4	519.5	535.495	46.1345
Rep #1	11	585.042	4	767.332	783.327	46.3734
Rep #1	11	609.97	3	258.081	274.076	46.6638
Rep #1	10	609.968	3	258.075	274.07	46.6972
Rep #1	12	568.279	3	133.01	149.005	47.4347
Rep #1	13	603.631	3	239.064	255.059	47.4906
Rep #1	10	704.074	3	540.395	556.39	47.5022
Rep #1	15	524.431	3	1.46518	17.4601	47.511
Rep #1	15	575.282	3	154.019	170.014	48.3153
Rep #1	13	613.58	4	881.485	897.48	48.947
Rep #1	13	786.076	3	786.402	802.397	49.0341
Rep #1	17	609.307	3	256.092	272.087	49.0412
Rep #1	11	609.301	3	256.075	272.07	49.2954
Rep #1	15	839.72	3	947.332	963.327	49.3738
Rep #1	13	629.4	3	316.371	332.366	49.4768
Rep #1	10	524.293	3	1.05191	17.0468	49.6598
Rep #1	10	557.597	3	100.962	116.957	49.7805
Rep #1	12	600.948	3	231.015	247.01	49.803
Rep #1	10	600.943	3	231.003	246.997	49.875
Rep #1	10	585.678	3	185.206	201.201	49.9289
Rep #1	10	601.276	3	231.999	247.994	49.9885
Rep #1	10	805.895	2	40.9695	56.9644	50.0265
Rep #1	11	653.013	3	387.212	403.207	50.0534
Rep #1	10	769.09	3	735.441	751.436	50.1051
Rep #1	10	530.288	3	19.0367	35.0316	50.1903
Rep #1	10	724.022	3	600.237	616.232	50.1947
Rep #1	14	609	3	255.173	271.168	50.3893
Rep #1	10	665.723	3	425.343	441.338	50.5569
Rep #1	10	609.075	4	863.464	879.459	50.7312
Rep #1	11	634.695	3	332.256	348.251	50.74
Rep #1	10	619.67	3	287.183	303.178	50.9432
Rep #1	12	651.959	3	384.05	400.045	51.0573
Rep #1	10	576.762	4	734.212	750.207	51.1893
Rep #1	11	554.229	4	644.082	660.077	51.6918
Rep #1	11	553.971	3	90.0855	106.08	51.7252
Rep #1	11	514.318	4	484.438	500.433	51.7586
Rep #1	10	684.305	3	481.087	497.081	52.2567
Rep #1	13	609.307	3	256.094	272.089	52.266
Rep #1	11	585.318	3	184.125	200.12	52.3038
Rep #1	10	786.413	2	2.00584	18.0008	52.3219
Rep #1	11	617.7	3	281.272	297.267	52.7398
Rep #1	14	609.307	3	256.092	272.087	52.7847
Rep #1	10	655.7	3	395.271	411.266	52.921
Rep #1	15	609.645	3	257.106	273.101	52.9435
Rep #1	10	696.957	3	519.042	535.037	52.9544
Rep #1	17	609.982	3	258.117	274.112	52.9769
Rep #1	10	635.663	3	335.16	351.155	53.1533
Rep #1	11	523.521	4	521.247	537.242	53.2897
Rep #1	12	697.692	3	521.247	537.242	53.3029
Rep #1	11	663.032	3	417.268	433.263	53.3747
Rep #1	12	687.36	3	490.252	506.247	53.4771
Rep #1	12	609.307	3	256.093	272.088	53.482
Rep #1	10	632.319	3	325.128	341.123	53.5039
Rep #1	10	686.689	3	488.24	504.235	53.5445
Rep #1	10	664.34	4	1084.52	1100.52	53.5713
Rep #1	12	618.999	3	285.171	301.166	53.6223
Rep #1	12	595.071	4	807.449	823.443	53.6716
Rep #1	11	633.043	4	959.339	975.334	53.7073
Rep #1	10	525.277	3	4.00357	19.9985	36.8718
Rep #1	11	528.509	4	541.202	557.197	54.1949
Rep #1	10	604.315	3	241.116	257.111	54.2327
Rep #1	13	669.312	3	436.11	452.105	54.2732
Rep #1	10	657.367	3	400.273	416.268	54.2776
Rep #1	12	594.375	3	211.297	227.291	54.3176
Rep #1	10	621.333	3	292.171	308.166	54.3313
Rep #1	10	523.266	4	520.231	536.226	54.3959
Rep #1	11	608.652	3	254.129	270.124	54.4228
Rep #1	10	488.278	4	380.277	396.271	54.4852
Rep #1	11	803.915	2	37.01	53.0049	54.5099
Rep #1	11	640.815	4	990.426	1006.42	54.5368
Rep #1	10	591.316	3	202.12	218.115	54.6617
Rep #1	11	583.256	3	177.942	193.937	54.8787
Rep #2	16	591.637	3	203.082	219.077	37.681
Rep #2	17	547.955	3	72.0382	88.0332	38.2575
Rep #2	12	548.545	4	621.343	637.338	38.309
Rep #2	10	582.966	3	177.07	193.065	38.7984
Rep #2	15	523.944	3	0.00399687	15.9989	38.993
Rep #2	13	785.414	2	0.00693978	16.0019	39.0555
Rep #2	16	549.316	3	76.1193	92.1142	39.0867
Rep #2	12	529.275	3	15.9961	31.991	39.1338
Rep #2	11	534.941	3	32.9947	48.9896	39.181
Rep #2	15	550.953	3	81.0326	97.0275	39.1832
Rep #2	11	833.906	2	96.9908	112.986	39.1875
Rep #2	11	598.976	3	225.102	241.097	39.2412
Rep #2	10	576.339	3	157.189	173.184	39.2703
Rep #2	12	1047.54	3	1570.81	1586.8	39.2922
Rep #2	10	1046.88	3	1568.8	1584.8	39.3284
Rep #2	13	517.746	4	498.147	514.142	39.3887
Rep #2	11	832.876	2	94.9306	110.926	39.4062
Rep #2	12	1078.87	3	1664.78	1680.78	39.4737
Rep #2	10	584.628	3	182.058	198.053	39.4759
Rep #2	12	598.673	3	224.19	240.185	39.4912
Rep #2	14	523.943	3	0.000334765	15.9952	39.5005
Rep #2	11	586.65	3	188.124	204.119	39.5158
Rep #2	16	574.296	3	151.06	167.055	39.5427
Rep #2	15	549.947	3	78.0143	94.0092	39.5471
Rep #2	15	620.353	3	289.232	305.226	39.5586
Rep #2	13	785.41	2	0.000470052	15.9954	39.5876
Rep #2	15	550.284	3	79.0257	95.0206	39.6632
Rep #2	11	833.404	2	95.9883	111.983	39.7038
Rep #2	11	528.603	3	13.9812	29.9761	39.7328
Rep #2	14	523.311	4	520.408	536.403	39.8555
Rep #2	10	641.651	3	353.124	369.119	35.4876
Rep #2	14	523.944	3	0.0047293	15.9996	40.0232
Rep #2	13	785.413	2	0.00498665	15.9999	40.1103
Rep #2	12	528.616	3	14.02	30.0149	40.1125
Rep #2	11	533.304	4	560.38	576.375	40.1235
Rep #2	11	574.562	4	725.411	741.406	40.1525
Rep #2	11	533.276	3	28.0017	43.9967	40.2062
Rep #2	12	799.409	2	27.9969	43.9918	40.4319
Rep #2	13	533.29	3	28.0422	44.0371	40.4988
Rep #2	10	532.26	3	24.9527	40.9476	40.5344
Rep #2	14	523.944	3	0.0047293	15.9996	40.5459
Rep #2	13	532.606	3	25.9889	41.9839	40.5503
Rep #2	11	597.307	3	220.093	236.087	40.6549
Rep #2	11	571.632	3	143.068	159.063	40.6752
Rep #2	11	533.271	3	27.9843	43.9793	40.6955
Rep #2	16	524.274	3	0.993911	16.9888	40.7536
Rep #2	10	578.979	3	165.109	181.103	40.8516
Rep #2	10	529.954	3	18.0357	34.0306	40.9431
Rep #2	10	534.268	3	30.9753	46.9702	40.9634
Rep #2	14	523.945	3	0.00601103	16.0009	41.2719
Rep #2	12	551.932	3	83.9692	99.9641	41.2873
Rep #2	15	523.944	3	0.00454619	15.9995	41.7947
Rep #2	10	609.303	3	256.082	272.077	42.1383
Rep #2	10	532.949	3	27.0203	43.0152	42.4939
Rep #2	12	798.42	2	26.0192	42.0142	42.7094
Rep #2	14	524.616	3	2.01999	18.0149	42.7159
Rep #2	10	532.805	4	558.385	574.38	42.8611
Rep #2	10	547.619	3	71.0282	87.0231	43.3773
Rep #2	10	612.985	3	267.126	283.121	43.516
Rep #2	10	528.6	3	13.9711	29.966	43.5357
Rep #2	10	615.286	3	274.029	290.024	44.2639
Rep #2	11	607.311	3	250.106	266.101	44.5812
Rep #2	10	567.534	4	697.302	713.297	44.6015
Rep #2	10	590.658	3	200.146	216.141	44.7555
Rep #2	10	525.538	4	529.317	545.312	44.852
Rep #2	10	552.287	4	636.315	652.31	45.7451
Rep #2	10	609.965	3	258.067	274.062	46.4711
Rep #2	11	609.97	3	258.082	274.077	46.4914
Rep #2	10	568.937	3	134.982	150.977	47.1619
Rep #2	18	524.432	3	1.46811	17.463	47.2557
Rep #2	10	535.612	3	35.0094	51.0043	48.1227
Rep #2	11	613.829	4	882.483	898.478	48.7259
Rep #2	10	788.914	2	7.0084	23.0033	48.7753
Rep #2	10	529.275	3	15.9964	31.9913	35.1369
Rep #2	12	786.076	3	786.4	802.395	48.853
Rep #2	16	609.307	3	256.092	272.087	48.938
Rep #2	14	609.301	3	256.074	272.069	48.9938
Rep #2	15	609.299	3	256.07	272.065	49.0163
Rep #2	13	839.719	3	947.329	963.324	49.1747
Rep #2	12	630.042	4	947.331	963.326	49.2668
Rep #2	11	676.357	3	457.244	473.239	49.354
Rep #2	16	839.718	3	947.325	963.32	49.3759
Rep #2	12	524.295	3	1.0563	17.0512	49.4186
Rep #2	13	537.913	3	41.9108	57.9057	49.5305
Rep #2	13	557.928	3	101.956	117.951	49.5771
Rep #2	10	555.676	3	95.1995	111.194	49.593
Rep #2	10	545.632	3	65.0683	81.0632	49.6958
Rep #2	15	609.307	3	256.094	272.089	49.9027
Rep #2	10	592.275	3	204.996	220.991	49.9253
Rep #2	10	714.671	3	572.185	588.18	49.9725
Rep #2	12	674.013	3	450.211	466.206	50.0015
Rep #2	15	608.999	3	255.169	271.164	50.2433
Rep #2	11	555.285	4	648.307	664.302	50.3594
Rep #2	12	609.303	3	256.08	272.075	50.4082
Rep #2	11	609.074	4	863.463	879.457	50.4466
Rep #2	10	609.073	4	863.456	879.451	50.48
Rep #2	10	606	3	246.173	262.168	50.6542
Rep #2	11	842.424	2	114.028	130.022	50.842
Rep #2	12	614.668	3	272.177	288.172	51.0677
Rep #2	10	567.253	4	696.177	712.172	51.1127
Rep #2	11	556.028	3	96.2559	112.251	51.1236
Rep #2	10	658.677	3	404.203	420.198	51.1258
Rep #2	11	524.031	4	523.288	539.283	51.3088
Rep #2	11	555.329	3	94.1596	110.154	51.5368
Rep #2	12	627.672	3	311.189	327.184	51.6957
Rep #2	11	529.275	3	15.9972	31.9921	36.669
Rep #2	10	608.811	4	862.407	878.402	51.7423
Rep #2	10	567.313	3	130.112	146.107	51.796
Rep #2	12	609.307	3	256.095	272.089	51.8765
Rep #2	11	785.912	2	1.00326	16.9982	52.1603
Rep #2	13	650.68	3	380.212	396.206	52.3077
Rep #2	10	610.551	4	869.369	885.363	52.3324
Rep #2	13	650.345	3	379.208	395.203	52.3411
Rep #2	15	609.307	3	256.094	272.089	52.3905
Rep #2	10	570.362	3	139.257	155.252	52.6518
Rep #2	10	655.031	3	393.265	409.26	52.6693
Rep #2	11	618.986	3	285.129	301.124	52.7344
Rep #2	14	609.983	3	258.123	274.117	52.7903
Rep #2	12	609.309	3	256.098	272.093	52.9535
Rep #2	12	662.698	3	416.267	432.262	53.1634
Rep #2	10	638.986	3	345.13	361.125	53.2061
Rep #2	10	619.656	3	287.14	303.135	53.3601
Rep #2	13	664.34	4	1084.52	1100.52	53.3689
Rep #2	12	609.307	3	256.094	272.089	53.4654
Rep #2	10	740.719	3	650.329	666.324	53.5141
Rep #2	11	605.001	3	243.176	259.171	53.8456
Rep #2	10	612.625	3	266.047	282.042	53.9502
Rep #2	10	668.644	3	434.104	450.099	54.0061
Rep #2	10	651.645	3	383.106	399.101	54.0998
Rep #2	10	608.653	3	254.131	270.126	54.2073
Rep #2	10	599.335	4	824.504	840.499	54.2385
Rep #2	13	803.916	2	37.0118	53.0067	54.2544
Rep #2	10	684.337	4	1164.51	1180.51	54.2697
Rep #2	11	523.519	4	521.241	537.236	54.3322
Rep #2	10	584.294	3	181.053	197.048	54.3662
Rep #2	10	722.409	3	595.4	611.395	54.6785
Rep #2	12	655.372	3	394.29	410.285	54.7368
Rep #2	11	612.303	3	265.08	281.075	54.755
Rep #3	12	528.604	3	13.9832	29.9781	37.5144
Rep #3	16	591.637	3	203.083	219.078	37.5369
Rep #3	10	548.548	4	621.356	637.351	38.2251
Rep #3	15	523.943	3	0.00198271	15.9969	38.9453
Rep #3	13	785.411	2	0.00242318	15.9973	39.0144
Rep #3	11	529.274	3	15.9937	31.9886	39.0949
Rep #3	16	550.619	3	80.0291	96.0241	39.0993
Rep #3	13	833.407	2	95.9938	111.989	39.1037
Rep #3	12	528.601	3	13.9763	29.9712	39.1217
Rep #3	10	534.608	3	31.9962	47.9911	39.1327
Rep #3	11	576.341	3	157.194	173.189	39.182
Rep #3	11	1047.21	3	1569.81	1585.8	39.267
Rep #3	13	517.997	4	499.152	515.146	39.2779
Rep #3	12	517.747	4	498.154	514.149	39.2894
Rep #3	14	549.947	3	78.0141	94.009	39.3207
Rep #3	11	1079.54	3	1666.8	1682.8	39.3361
Rep #3	13	1178.36	2	785.905	801.9	39.4232
Rep #3	10	610.015	3	258.217	274.212	39.4457
Rep #3	13	523.943	3	0.00106719	15.996	39.4594
Rep #3	11	1046.88	3	1568.81	1584.81	39.4638
Rep #3	16	574.299	3	151.07	167.065	39.495
Rep #3	13	785.411	2	0.00144661	15.9964	39.5466
Rep #3	15	549.949	3	78.0208	94.0157	39.5641
Rep #3	14	550.279	3	79.01	95.0049	39.6068
Rep #3	10	833.405	2	95.9896	111.985	39.6359
Rep #3	15	574.299	3	151.069	167.064	39.6961
Rep #3	14	523.06	4	519.405	535.4	39.7274
Rep #3	13	528.604	3	13.9846	29.9796	39.7854
Rep #3	12	533.304	4	560.382	576.377	39.9684
Rep #3	14	523.944	3	0.00454619	15.9995	39.9821
Rep #3	10	546.979	3	69.1091	85.104	40.0134
Rep #3	13	785.412	2	0.00425423	15.9992	40.0714
Rep #3	11	533.276	3	28.0014	43.9963	40.0802
Rep #3	13	533.273	3	27.992	43.9869	40.3059
Rep #3	13	533.289	3	28.0385	44.0335	40.364
Rep #3	16	523.943	3	0.00271514	15.9976	40.5048
Rep #3	11	541.606	3	52.9901	68.9851	40.5267
Rep #3	15	524.275	3	0.996612	16.9915	40.5964
Rep #3	12	533.273	3	27.9911	43.986	40.6254
Rep #3	14	524.273	3	0.992625	16.9875	40.6545
Rep #3	14	524.273	3	0.992034	16.9869	40.6835
Rep #3	12	534.268	3	30.9761	46.971	40.8194
Rep #3	15	523.945	3	0.00710967	16.002	41.2022
Rep #3	13	551.934	3	83.9746	99.9695	41.224
Rep #3	13	523.945	3	0.00637725	16.0013	41.7249
Rep #3	16	524.003	3	0.180144	16.1751	42.4632
Rep #3	10	532.616	3	26.0193	42.0142	42.4676
Rep #3	12	798.921	2	27.0207	43.0157	42.6216
Rep #3	13	524.616	3	2.02072	18.0156	42.6281
Rep #3	11	532.805	4	558.385	574.38	42.7377
Rep #3	10	519.505	4	505.187	521.182	43.1152
Rep #3	10	556.58	3	97.9134	113.908	43.1799
Rep #3	15	523.945	3	0.00784209	16.0028	43.3635
Rep #3	10	628.598	3	313.968	329.962	43.7251
Rep #3	10	555.961	3	96.0562	112.051	43.821
Rep #3	10	567.647	3	131.113	147.108	44.8019
Rep #3	10	656.337	3	397.183	413.178	45.1258
Rep #3	10	597.644	3	221.106	237.101	45.26
Rep #3	11	613.677	3	269.202	285.197	45.6847
Rep #3	11	523.085	4	519.506	535.501	45.8496
Rep #3	12	585.042	4	767.331	783.326	46.1247
Rep #3	12	609.963	3	258.061	274.056	46.4798
Rep #3	10	609.966	3	258.072	274.067	46.5089
Rep #3	13	555.245	3	93.9073	109.902	47.1212
Rep #3	10	586.326	3	187.15	203.145	47.1322
Rep #3	10	568.279	3	133.01	149.005	47.258
Rep #3	11	529.276	3	16.0006	31.9956	36.2416
Rep #3	10	561.295	3	112.057	128.052	47.5217
Rep #3	11	589.307	3	196.092	212.087	47.5688
Rep #3	10	621.977	3	294.102	310.097	48.069
Rep #3	10	605.629	3	245.059	261.054	48.0893
Rep #3	10	576.933	3	158.972	174.967	48.2437
Rep #3	10	526.279	3	7.01035	23.0053	48.7585
Rep #3	10	626.327	3	307.152	323.147	48.8521
Rep #3	12	786.076	3	786.401	802.396	48.879
Rep #3	16	609.308	3	256.095	272.09	48.9552
Rep #3	16	609.3	3	256.073	272.068	49.0329
Rep #3	15	839.72	3	947.331	963.326	49.1716
Rep #3	11	601.279	3	232.011	248.006	49.5289
Rep #3	10	551.595	3	82.9561	98.951	49.5493
Rep #3	11	537.913	3	41.9106	57.9055	49.5558
Rep #3	11	557.598	3	100.967	116.962	49.574
Rep #3	11	584.282	3	181.018	197.013	49.7036
Rep #3	12	525.284	4	528.301	544.296	49.7377
Rep #3	10	608.622	3	254.039	270.034	49.7691
Rep #3	10	715.005	3	573.188	589.183	49.8344
Rep #3	11	593.938	3	209.985	225.98	49.8366
Rep #3	10	714.671	3	572.186	588.181	49.968
Rep #3	13	609.001	3	255.175	271.17	50.1692
Rep #3	13	609.305	3	256.087	272.082	50.3297
Rep #3	15	609.072	4	863.452	879.447	50.3944
Rep #3	12	609.074	4	863.462	879.457	50.4212
Rep #3	10	609.071	4	863.451	879.446	50.5264
Rep #3	11	529.273	3	15.992	31.987	36.561
Rep #3	12	586.641	3	188.096	204.091	50.665
Rep #3	10	822.903	2	74.9856	90.9805	50.6826
Rep #3	10	586.287	3	187.032	203.027	50.7653
Rep #3	10	581.842	4	754.535	770.53	50.859
Rep #3	10	706.619	4	1253.64	1269.63	51.4689
Rep #3	14	514.569	4	485.443	501.438	51.4935
Rep #3	12	608.811	4	862.41	878.405	51.7549
Rep #3	12	567.314	3	130.113	146.108	51.7818
Rep #3	12	678.35	4	1140.57	1156.56	51.8557
Rep #3	13	609.308	3	256.095	272.09	51.8711
Rep #3	12	615.288	3	274.037	290.032	52.0228
Rep #3	12	912.928	2	255.035	271.03	52.2776
Rep #3	13	650.349	3	379.221	395.216	52.311
Rep #3	11	610.551	4	869.369	885.364	52.3669
Rep #3	14	609.307	3	256.094	272.089	52.3763
Rep #3	14	609.012	3	255.208	271.203	52.4519
Rep #3	10	655.032	3	393.267	409.262	52.6508
Rep #3	12	618.651	3	284.124	300.119	52.7357
Rep #3	11	822.903	2	74.9861	90.981	52.7691
Rep #3	14	524.295	3	1.05868	17.0536	52.9012
Rep #3	12	609.308	3	256.096	272.09	52.9434
Rep #3	11	523.771	4	522.249	538.244	53.053
Rep #3	12	594.657	3	212.143	228.137	53.1779
Rep #3	11	687.025	3	489.247	505.242	53.2206
Rep #3	10	591.319	4	792.44	808.435	53.2497
Rep #3	10	649.667	3	377.174	393.168	53.2984
Rep #3	12	641.66	3	353.154	369.149	53.3274
Rep #3	11	619.656	3	287.14	303.135	53.3434
Rep #3	12	625.312	4	928.413	944.408	53.3949
Rep #3	11	595.322	4	808.451	824.446	53.4371
Rep #3	12	609.308	3	256.095	272.09	53.4508
Rep #3	10	687.652	3	491.13	507.125	53.4799
Rep #3	11	575.284	3	154.026	170.021	53.5155
Rep #3	10	837.952	2	105.085	121.079	53.8524
Rep #3	11	819.367	2	67.9133	83.9082	54.0157
Rep #3	10	501.734	4	434.101	450.096	54.0426
Rep #3	10	657.367	3	400.274	416.269	54.0782
Rep #3	10	594.042	3	210.298	226.293	54.1072
Rep #3	11	606.534	4	853.3	869.295	54.1987
Rep #3	12	608.652	3	254.127	270.122	54.259
Rep #3	12	656.34	3	397.191	413.186	54.2819
Rep #3	14	523.268	4	520.237	536.232	54.2863
Rep #3	10	600.34	3	229.192	245.187	54.3334
Rep #3	10	640.816	4	990.427	1006.42	54.3647
Rep #3	10	661.574	4	1073.46	1089.46	54.528
Rep #3	10	612.96	3	267.052	283.046	54.6714
Rep #3	12	647.028	3	369.256	385.251	54.9911
Rep #3	12	524.628	3	2.05753	18.0524	37.1637
Rep #3	10	529.635	3	17.0777	33.0726	37.1796
Rep #4	16	591.638	3	203.085	219.08	37.4213
Rep #4	10	529.948	3	18.0177	34.0126	37.6871
Rep #4	12	548.545	4	621.344	637.339	38.0827
Rep #4	15	528.925	3	14.9467	30.9416	38.8239
Rep #4	15	523.944	3	0.00363066	15.9985	38.8327
Rep #4	13	785.412	2	0.00278939	15.9977	38.9314
Rep #4	10	549.316	3	76.1204	92.1153	38.9757
Rep #4	12	529.275	3	15.9984	31.9934	39.0004
Rep #4	13	833.407	2	95.9942	111.989	39.0048
Rep #4	15	550.62	3	80.0313	96.0263	39.0091
Rep #4	14	517.997	4	499.151	515.146	39.0541
Rep #4	12	517.748	4	498.157	514.152	39.1122
Rep #4	10	1046.88	3	1568.81	1584.8	39.1434
Rep #4	10	598.005	3	222.187	238.182	39.1747
Rep #4	10	584.962	3	183.058	199.053	39.2508
Rep #4	11	635.317	3	334.122	350.117	39.2661
Rep #4	14	549.951	3	78.0265	94.0214	39.2845
Rep #4	11	586.316	3	187.121	203.115	39.2911
Rep #4	11	547.968	3	72.0776	88.0725	39.2977
Rep #4	16	574.296	3	151.059	167.054	39.3338
Rep #4	11	1079.55	3	1666.81	1682.8	39.336
Rep #4	14	523.943	3	0.00179961	15.9967	39.3629
Rep #4	14	549.948	3	78.0159	94.0108	39.3673
Rep #4	12	586.651	3	188.126	204.121	39.3941
Rep #4	10	674.683	3	452.223	468.217	39.4029
Rep #4	12	553.277	3	88.0023	103.997	39.4051
Rep #4	14	523.059	4	519.401	535.396	39.4094
Rep #4	15	574.299	3	151.068	167.063	39.4253
Rep #4	11	555.269	3	93.9788	109.974	39.445
Rep #4	13	785.411	2	0.00254525	15.9975	39.45
Rep #4	11	529.274	3	15.9948	31.9898	39.5103
Rep #4	10	544.289	3	61.0398	77.0347	39.5502
Rep #4	13	528.602	3	13.9768	29.9717	39.5683
Rep #4	10	583.972	3	180.089	196.084	39.6171
Rep #4	10	533.305	4	560.383	576.378	39.805
Rep #4	14	523.944	3	0.00564482	16.0006	39.8856
Rep #4	11	533.277	3	28.0023	43.9972	39.8922
Rep #4	12	799.41	2	27.9989	43.9938	40.0149
Rep #4	10	528.604	3	13.9852	29.9801	40.0598
Rep #4	13	533.289	3	28.04	44.0349	40.2429
Rep #4	13	533.271	3	27.9862	43.9811	40.2966
Rep #4	11	535.291	3	34.0459	50.0408	40.3344
Rep #4	10	532.259	3	24.9485	40.9434	40.3503
Rep #4	16	523.943	3	0.00113146	15.996	40.4084
Rep #4	10	541.606	3	52.9903	68.9852	40.4484
Rep #4	12	551.957	3	84.0446	100.04	40.4572
Rep #4	12	585.041	4	767.33	783.325	40.4665
Rep #4	14	524.274	3	0.993133	16.988	40.5
Rep #4	12	533.275	3	27.9961	43.991	40.5581
Rep #4	10	549.943	3	78.0005	93.9954	40.5849
Rep #4	13	785.906	2	0.99239	16.9873	40.6337
Rep #4	15	523.945	3	0.00772519	16.0026	40.9466
Rep #4	13	533.276	3	28.0005	43.9954	41.0787
Rep #4	12	551.933	3	83.9721	99.9671	41.1165
Rep #4	14	523.943	3	0.000334765	15.9952	41.4249
Rep #4	10	620.647	3	290.113	306.108	42.0694
Rep #4	10	550.64	3	80.0913	96.0862	42.2946
Rep #4	11	532.616	3	26.0209	42.0158	42.3062
Rep #4	15	524.951	3	3.02542	19.0203	42.4624
Rep #4	12	798.419	2	26.0167	42.0116	42.4645
Rep #4	11	532.555	4	557.384	573.378	42.5429
Rep #4	12	532.806	4	558.388	574.383	42.5944
Rep #4	10	542.609	3	55.9978	71.9927	42.8398
Rep #4	10	555.961	3	96.0538	112.049	43.5996
Rep #4	12	604.65	3	242.122	258.117	43.7048
Rep #4	11	600.333	3	229.171	245.166	44.3278
Rep #4	13	604.669	3	242.178	258.173	44.7997
Rep #4	11	597.31	3	220.102	236.097	45.0923
Rep #4	11	552.038	4	635.318	651.313	45.5723
Rep #4	11	651.64	3	383.093	399.088	45.6907
Rep #4	10	664.363	3	421.262	437.257	45.6929
Rep #4	11	523.086	4	519.508	535.503	45.7153
Rep #4	11	528.605	3	13.9885	29.9834	46.1045
Rep #4	10	654.023	3	390.24	406.235	46.1801
Rep #4	11	609.966	3	258.069	274.064	46.5064
Rep #4	11	591.315	3	202.118	218.113	46.8529
Rep #4	10	737.372	3	640.287	656.282	46.9471
Rep #4	10	555.943	3	95.9999	111.995	47.0585
Rep #4	11	597.612	3	221.007	237.002	47.2023
Rep #4	11	589.992	3	198.149	214.144	47.2116
Rep #4	11	591.996	3	204.162	220.157	47.2704
Rep #4	10	631.666	3	323.17	339.165	47.5806
Rep #4	10	528.976	3	15.0998	31.0947	35.1265
Rep #4	11	538.966	3	45.0692	61.0641	48.2732
Rep #4	10	552.651	3	86.1238	102.119	48.3581
Rep #4	12	786.077	3	786.404	802.398	48.825
Rep #4	17	609.306	3	256.091	272.085	48.8896
Rep #4	15	609.301	3	256.075	272.07	48.9992
Rep #4	15	840.053	3	948.33	964.325	49.1713
Rep #4	10	529.275	3	15.9972	31.9921	36.4182
Rep #4	15	840.388	3	949.336	965.331	49.2321
Rep #4	11	663.692	3	419.249	435.244	49.5349
Rep #4	11	584.291	3	181.045	197.039	49.6244
Rep #4	10	650.333	3	379.17	395.165	49.6644
Rep #4	10	630.596	3	319.961	335.956	49.8486
Rep #4	10	593.601	3	208.974	224.969	49.869
Rep #4	10	715.341	3	574.196	590.191	49.9613
Rep #4	11	547.302	3	70.0796	86.0745	49.9679
Rep #4	10	603.605	3	238.987	254.982	49.9882
Rep #4	11	525.016	4	527.229	543.224	50.169
Rep #4	14	609.001	3	255.174	271.169	50.2292
Rep #4	12	609.308	3	256.096	272.091	50.2829
Rep #4	10	627.617	3	311.024	327.019	50.3098
Rep #4	11	665.725	3	425.347	441.342	50.3722
Rep #4	10	618.975	3	285.099	301.094	50.495
Rep #4	11	609.074	4	863.462	879.457	50.5734
Rep #4	10	606.001	3	246.174	262.169	50.6961
Rep #4	12	569.621	3	137.036	153.031	50.8725
Rep #4	11	565.656	3	125.139	141.134	51.0164
Rep #4	10	554.23	3	90.8624	106.857	51.5217
Rep #4	10	626.641	3	308.096	324.091	51.6712
Rep #4	10	629.287	4	944.313	960.308	51.7206
Rep #4	10	567.644	3	131.104	147.099	51.7896
Rep #4	11	547.264	3	69.9637	85.9586	51.794
Rep #4	10	713.956	3	570.041	586.036	51.8318
Rep #4	12	594.335	4	804.506	820.501	51.8368
Rep #4	14	609.309	3	256.1	272.095	51.9661
Rep #4	12	614.954	3	273.035	289.03	52.1425
Rep #4	11	585.654	3	185.134	201.129	52.1584
Rep #4	10	615.659	3	275.151	291.146	52.234
Rep #4	13	650.348	3	379.217	395.212	52.3233
Rep #4	10	673.024	3	447.243	463.238	52.3836
Rep #4	14	610.801	4	870.369	886.364	52.4642
Rep #4	12	575.331	3	154.165	170.16	52.4664
Rep #4	13	609.308	3	256.095	272.09	52.4757
Rep #4	10	580.267	3	168.972	184.967	52.6429
Rep #4	11	537.925	3	41.9478	57.9427	52.7525
Rep #4	11	639.346	3	346.211	362.206	52.7569
Rep #4	10	593.945	3	210.006	226.001	52.7885
Rep #4	12	618.653	3	284.132	300.127	52.7907
Rep #4	10	788.715	3	794.317	810.312	52.9271
Rep #4	12	609.309	3	256.099	272.094	53.052
Rep #4	10	670.099	4	1107.56	1123.55	53.1057
Rep #4	10	633.008	3	327.195	343.19	53.1463
Rep #4	12	523.521	4	521.248	537.243	53.1507
Rep #4	10	686.692	3	488.248	504.243	53.354
Rep #4	11	653.854	4	1042.58	1058.57	53.394
Rep #4	11	554.3	3	91.0724	107.067	53.3983
Rep #4	10	607.346	4	856.55	872.544	53.4142
Rep #4	11	664.341	4	1084.53	1100.52	53.4768
Rep #4	10	625.814	4	930.421	946.416	53.5146
Rep #4	10	625.313	4	928.418	944.413	53.5727
Rep #4	12	609.309	3	256.098	272.093	53.5798
Rep #4	11	633.045	4	959.345	975.34	53.633
Rep #4	11	534.295	3	31.0585	47.0534	53.9728
Rep #4	12	604.315	3	241.117	257.112	54.0977
Rep #4	10	594.043	3	210.301	226.296	54.1158
Rep #4	12	618.959	3	285.048	301.043	54.2117
Rep #4	10	668.644	3	434.105	450.099	54.2188
Rep #4	10	589.677	3	197.202	213.197	54.2429
Rep #4	11	608.652	3	254.129	270.124	54.3459
Rep #4	11	656.34	3	397.194	413.189	54.3481
Rep #4	10	534.608	3	31.9971	47.992	36.9413
Rep #4	10	575.285	3	154.027	170.022	54.498
Rep #4	10	612.625	3	266.047	282.042	54.5095
Rep #4	10	528.916	3	14.9211	30.916	54.7659
Rep #4	11	883.912	2	197.004	212.998	54.8022
Rep #4	10	524.631	3	2.06412	18.059	54.9116
Rep #4	13	646.695	3	368.257	384.252	54.9725
Rep #4	10	529.636	3	17.0789	33.0739	37.0103

## Sheet: Table S4B
LIST OF COMPOUNDS
Experimental mass	mz Error (ppm)	Molecular Weight	Name	Formula	CAS	KEGG	HMDB	LipidMaps	Metlin	PubChem	InChIKey	SMILES	Pathways
18.0515	0	0	No compounds found for experimental mass 18.05152381 and adduct: M
219.078	14	219.075	1-Isothiocyanato-7-(methylsulfinyl)heptane	C9H17NOS2			http://www.hmdb.ca/metabolites/HMDB0038441		https://metlin.scripps.edu/metabo_info.php?molid=93132	https://pubchem.ncbi.nlm.nih.gov/compound/9837367	OGYHCBGORZWBPH-UHFFFAOYSA-N	CS(=O)CCCCCCCN=C=S
219.078	18	219.074	N-Acetyl-D-glucosamino-1,5-lactone	C8H13NO6		http://www.genome.jp/dbget-bin/www_bget?cpd:C22488					NELQYZRSPDCGRQ-DBRKOABJSA-N	CC(=O)N[C@H]1C(=O)O[C@H](CO)[C@@H](O)[C@@H]1O
219.078	18	219.074	N-Acetyl-D-galactosamino-1,5-lactone	C8H13NO6		http://www.genome.jp/dbget-bin/www_bget?cpd:C22489					NELQYZRSPDCGRQ-MVIOUDGNSA-N	CC(=O)N[C@H]1C(=O)O[C@H](CO)[C@H](O)[C@@H]1O
219.078	18	219.074	N-Acetyl-D-mannosaminolactone	C8H13NO6		http://www.genome.jp/dbget-bin/www_bget?cpd:C03776			https://metlin.scripps.edu/metabo_info.php?molid=66042	https://pubchem.ncbi.nlm.nih.gov/compound/440115	NELQYZRSPDCGRQ-XZBKPIIZSA-N	CC(=O)N[C@@H]1C(=O)O[C@H](CO)[C@@H](O)[C@@H]1O
219.078	18	219.074	O-Succinyl-L-homoserine	C8H13NO6	1492-23-5	http://www.genome.jp/dbget-bin/www_bget?cpd:C01118			https://metlin.scripps.edu/metabo_info.php?molid=362	https://pubchem.ncbi.nlm.nih.gov/compound/439406	GNISQJGXJIDKDJ-YFKPBYRVSA-N	N[C@@H](CCOC(=O)CCC(=O)O)C(=O)O	http://www.genome.jp/kegg-bin/show_pathway?map00270	http://www.genome.jp/kegg-bin/show_pathway?map00920	http://www.genome.jp/kegg-bin/show_pathway?map01100	http://www.genome.jp/kegg-bin/show_pathway?map01110	http://www.genome.jp/kegg-bin/show_pathway?map01230
219.078	18	219.074	O-Succinyl-L-homoserine	C8H13NO6			http://www.hmdb.ca/metabolites/HMDB0255868			https://pubchem.ncbi.nlm.nih.gov/compound/954	GNISQJGXJIDKDJ-UHFFFAOYSA-N	NC(CCOC(=O)CCC(O)=O)C(O)=O
219.078	22	219.083	benzisothiazole piperazine	C11H13N3S			http://www.hmdb.ca/metabolites/HMDB0060827			https://pubchem.ncbi.nlm.nih.gov/compound/2772144	KRDOFMHJLWKXIU-UHFFFAOYSA-N	C1CN(CCN1)C1=NSC2=C1C=CC=C2
219.078	22	219.083	7-Piperazin-1-yl-thieno[2,3-c] Pyridine	C11H13N3S					https://metlin.scripps.edu/metabo_info.php?molid=45043
219.078	33	219.085	Ser Gly Gly	C7H13N3O5					https://metlin.scripps.edu/metabo_info.php?molid=15706
219.078	33	219.085	Gly Gly Ser	C7H13N3O5					https://metlin.scripps.edu/metabo_info.php?molid=16342
219.078	33	219.085	Gly Ser Gly	C7H13N3O5					https://metlin.scripps.edu/metabo_info.php?molid=23056
219.078	33	219.085	Ser Asn	C7H13N3O5					https://metlin.scripps.edu/metabo_info.php?molid=23733
219.078	33	219.085	Asn Ser	C7H13N3O5					https://metlin.scripps.edu/metabo_info.php?molid=23767
219.078	33	219.085	1D-1-Guanidino-1-deoxy-3-dehydro-scyllo-inositol	C7H13N3O5		http://www.genome.jp/dbget-bin/www_bget?cpd:C04673			https://metlin.scripps.edu/metabo_info.php?molid=64556	https://pubchem.ncbi.nlm.nih.gov/compound/5460106	MMPAYJAQJWVMJV-URDJKYRMSA-N	N=C(N)N[C@H]1[C@H](O)[C@@H](O)[C@H](O)C(=O)[C@@H]1O	http://www.genome.jp/kegg-bin/show_pathway?map01110	http://www.genome.jp/kegg-bin/show_pathway?map01130	http://www.genome.jp/kegg-bin/show_pathway?map00521
219.078	33	219.085	Asparaginyl-Serine	C7H13N3O5			http://www.hmdb.ca/metabolites/HMDB0028740		https://metlin.scripps.edu/metabo_info.php?molid=85655	https://pubchem.ncbi.nlm.nih.gov/compound/18218185	SONUFGRSSMFHFN-UHFFFAOYSA-N	NC(CC(N)=O)C(=O)NC(CO)C(O)=O
219.078	33	219.085	Serylasparagine	C7H13N3O5			http://www.hmdb.ca/metabolites/HMDB0029034		https://metlin.scripps.edu/metabo_info.php?molid=85927	https://pubchem.ncbi.nlm.nih.gov/compound/7016075	LTFSLKWFMWZEBD-IMJSIDKUSA-N	N[C@@H](CO)C(=O)N[C@@H](CC(N)=O)C(O)=O
34.0095	0	0	No compounds found for experimental mass 34.00953162 and adduct: M
29.9798	0	0	No compounds found for experimental mass 29.97979147 and adduct: M
15.9973	0	0	No compounds found for experimental mass 15.99726356 and adduct: M
16.0005	0	0	No compounds found for experimental mass 16.00047915 and adduct: M
1324.73	13	1324.72	PIM3(16:0/18:0)	C61H113O28P				http://www.lipidmaps.org/data/LMSDRecord.php?LMID=LMGP15010102			FJVHVGJBISLIEW-RQCDLCDISA-N	CCCCCCCCCCCCCCCC(=O)OC[C@@H](COP(O)(=O)O[C@H]1C(O[C@H]2OC(CO[C@H]3OC(CO)[C@@H](O)C(O)[C@H]3O)[C@@H](O)C(O)[C@H]2O)C(O)[C@H](O)C(O)[C@@H]1O[C@@H]1OC(CO)[C@H](O)C(O)[C@@H]1O)OC(=O)CCCCCCCCCCCCCCCCC
1324.73	13	1324.72	PIM3(18:0/16:0)	C61H113O28P				http://www.lipidmaps.org/data/LMSDRecord.php?LMID=LMGP15010111			MRSLFBRMXBAKDE-RQCDLCDISA-N	CCCCCCCCCCCCCCCCCC(=O)OC[C@@H](COP(O)(=O)O[C@H]1C(O[C@H]2OC(CO[C@H]3OC(CO)[C@@H](O)C(O)[C@H]3O)[C@@H](O)C(O)[C@H]2O)C(O)[C@H](O)C(O)[C@@H]1O[C@@H]1OC(CO)[C@H](O)C(O)[C@@H]1O)OC(=O)CCCCCCCCCCCCCCC
31.989	27	31.9898	Oxygen	O2	7782-44-7	http://www.genome.jp/dbget-bin/www_bget?cpd:C00007	http://www.hmdb.ca/metabolites/HMDB0001377		https://metlin.scripps.edu/metabo_info.php?molid=3195	https://pubchem.ncbi.nlm.nih.gov/compound/977	MYMOFIZGZYHOMD-UHFFFAOYSA-N	O=O	http://www.genome.jp/kegg-bin/show_pathway?map00260	http://www.genome.jp/kegg-bin/show_pathway?map00100	http://www.genome.jp/kegg-bin/show_pathway?map00350	http://www.genome.jp/kegg-bin/show_pathway?map00270	http://www.genome.jp/kegg-bin/show_pathway?map00410	http://www.genome.jp/kegg-bin/show_pathway?map00340	http://www.genome.jp/kegg-bin/show_pathway?map00380	http://www.genome.jp/kegg-bin/show_pathway?map00250	http://www.genome.jp/kegg-bin/show_pathway?map00330	http://www.genome.jp/kegg-bin/show_pathway?map00310	http://www.genome.jp/kegg-bin/show_pathway?map00760	http://www.genome.jp/kegg-bin/show_pathway?map00360	http://www.genome.jp/kegg-bin/show_pathway?map00860	http://www.genome.jp/kegg-bin/show_pathway?map00230	http://www.genome.jp/kegg-bin/show_pathway?map00430	http://www.genome.jp/kegg-bin/show_pathway?map00280	http://www.genome.jp/kegg-bin/show_pathway?map00150	http://www.genome.jp/kegg-bin/show_pathway?map00562	http://www.genome.jp/kegg-bin/show_pathway?map00590	http://www.genome.jp/kegg-bin/show_pathway?map00120	http://www.genome.jp/kegg-bin/show_pathway?map00232	http://www.genome.jp/kegg-bin/show_pathway?map00472	http://www.genome.jp/kegg-bin/show_pathway?map00190	http://www.genome.jp/kegg-bin/show_pathway?map00830	http://www.genome.jp/kegg-bin/show_pathway?map00740	http://www.genome.jp/kegg-bin/show_pathway?map00140	http://www.genome.jp/kegg-bin/show_pathway?map00920	http://www.genome.jp/kegg-bin/show_pathway?map00130	http://www.genome.jp/kegg-bin/show_pathway?map00750	http://www.genome.jp/kegg-bin/show_pathway?map01100	http://www.genome.jp/kegg-bin/show_pathway?map01110	http://www.genome.jp/kegg-bin/show_pathway?map00630	http://www.genome.jp/kegg-bin/show_pathway?map01130	http://www.genome.jp/kegg-bin/show_pathway?map04066	http://www.genome.jp/kegg-bin/show_pathway?map02024	http://www.genome.jp/kegg-bin/show_pathway?map02020	http://www.genome.jp/kegg-bin/show_pathway?map00195
31.989	27	31.9898	Superoxide	O2		http://www.genome.jp/dbget-bin/www_bget?cpd:C00704	http://www.hmdb.ca/metabolites/HMDB0002168			https://pubchem.ncbi.nlm.nih.gov/compound/5359597	OUUQCZGPVNCOIJ-UHFFFAOYSA-M	[O][O-]	http://www.genome.jp/kegg-bin/show_pathway?map04066	http://www.genome.jp/kegg-bin/show_pathway?map05230	http://www.genome.jp/kegg-bin/show_pathway?map04212	http://www.genome.jp/kegg-bin/show_pathway?map05010	http://www.genome.jp/kegg-bin/show_pathway?map05014	http://www.genome.jp/kegg-bin/show_pathway?map05418	http://www.genome.jp/kegg-bin/show_pathway?map05012	http://www.genome.jp/kegg-bin/show_pathway?map05020	http://www.genome.jp/kegg-bin/show_pathway?map05200	http://www.genome.jp/kegg-bin/show_pathway?map05225	http://www.genome.jp/kegg-bin/show_pathway?map04626	http://www.genome.jp/kegg-bin/show_pathway?map04940	http://www.genome.jp/kegg-bin/show_pathway?map05022	http://www.genome.jp/kegg-bin/show_pathway?map04613	http://www.genome.jp/kegg-bin/show_pathway?map05417	http://www.genome.jp/kegg-bin/show_pathway?map05208	http://www.genome.jp/kegg-bin/show_pathway?map05415	http://www.genome.jp/kegg-bin/show_pathway?map05171	http://www.genome.jp/kegg-bin/show_pathway?NETWORK	http://www.genome.jp/kegg-bin/show_pathway?nt06226	http://www.genome.jp/kegg-bin/show_pathway?nt06463	http://www.genome.jp/kegg-bin/show_pathway?nt06251	http://www.genome.jp/kegg-bin/show_pathway?nt06263	http://www.genome.jp/kegg-bin/show_pathway?nt06253	http://www.genome.jp/kegg-bin/show_pathway?nt06415	http://www.genome.jp/kegg-bin/show_pathway?nt06465
29.9975	16	29.998	Nitric oxide	NO		http://www.genome.jp/dbget-bin/www_bget?cpd:C00533	http://www.hmdb.ca/metabolites/HMDB0003378			https://pubchem.ncbi.nlm.nih.gov/compound/145068	MWUXSHHQAYIFBG-UHFFFAOYSA-N	[N]=O	http://www.genome.jp/kegg-bin/show_pathway?map00910	http://www.genome.jp/kegg-bin/show_pathway?map00330	http://www.genome.jp/kegg-bin/show_pathway?map01120	http://www.genome.jp/kegg-bin/show_pathway?map01100	http://www.genome.jp/kegg-bin/show_pathway?map04931	http://www.genome.jp/kegg-bin/show_pathway?map04066	http://www.genome.jp/kegg-bin/show_pathway?map04071	http://www.genome.jp/kegg-bin/show_pathway?map05010	http://www.genome.jp/kegg-bin/show_pathway?map05014	http://www.genome.jp/kegg-bin/show_pathway?map05418	http://www.genome.jp/kegg-bin/show_pathway?map04611	http://www.genome.jp/kegg-bin/show_pathway?map04924	http://www.genome.jp/kegg-bin/show_pathway?map04022	http://www.genome.jp/kegg-bin/show_pathway?map04270	http://www.genome.jp/kegg-bin/show_pathway?map04371	http://www.genome.jp/kegg-bin/show_pathway?map04540	http://www.genome.jp/kegg-bin/show_pathway?map04713	http://www.genome.jp/kegg-bin/show_pathway?map04915	http://www.genome.jp/kegg-bin/show_pathway?map04921	http://www.genome.jp/kegg-bin/show_pathway?map04926	http://www.genome.jp/kegg-bin/show_pathway?map04970	http://www.genome.jp/kegg-bin/show_pathway?map05142	http://www.genome.jp/kegg-bin/show_pathway?map05146	http://www.genome.jp/kegg-bin/show_pathway?map05200	http://www.genome.jp/kegg-bin/show_pathway?map04621	http://www.genome.jp/kegg-bin/show_pathway?map05144	http://www.genome.jp/kegg-bin/show_pathway?map05225	http://www.genome.jp/kegg-bin/show_pathway?map05143	http://www.genome.jp/kegg-bin/show_pathway?map04730	http://www.genome.jp/kegg-bin/show_pathway?map04370	http://www.genome.jp/kegg-bin/show_pathway?map04626	http://www.genome.jp/kegg-bin/show_pathway?map05140	http://www.genome.jp/kegg-bin/show_pathway?map04151	http://www.genome.jp/kegg-bin/show_pathway?map04940	http://www.genome.jp/kegg-bin/show_pathway?map05330	http://www.genome.jp/kegg-bin/show_pathway?map05332	http://www.genome.jp/kegg-bin/show_pathway?map05022
111.985	4	111.985	1,2-Dichloropropane	C3H6Cl2	78-87-5	http://www.genome.jp/dbget-bin/www_bget?cpd:C19034	http://www.hmdb.ca/metabolites/HMDB0244069		https://metlin.scripps.edu/metabo_info.php?molid=72785	https://pubchem.ncbi.nlm.nih.gov/compound/6564	KNKRKFALVUDBJE-UHFFFAOYSA-N	CC(Cl)CCl
111.985	19	111.983	Monomethyl sulfate	CH4O4S	75-93-4	http://www.genome.jp/dbget-bin/www_bget?cpd:C02704	http://www.hmdb.ca/metabolites/HMDB0254614		https://metlin.scripps.edu/metabo_info.php?molid=65814	https://pubchem.ncbi.nlm.nih.gov/compound/6412	JZMJDSHXVKJFKW-UHFFFAOYSA-N	COS(O)(=O)=O
28.9976	0	0	No compounds found for experimental mass 28.99756873 and adduct: M
1585.81	0	0	No compounds found for experimental mass 1585.810252 and adduct: M
35.0745	0	0	No compounds found for experimental mass 35.07447303 and adduct: M
174.197	0	0	No compounds found for experimental mass 174.1967264 and adduct: M
514.145	3	514.147	S-Formylmycothiol	C18H30N2O13S		http://www.genome.jp/dbget-bin/www_bget?cpd:C06718			https://metlin.scripps.edu/metabo_info.php?molid=66500		JFPVMCRFDBEEHF-QFVXKRNMSA-N	CC(=O)N[C@@H](CSC=O)C(=O)N[C@H]1[C@@H](O[C@H]2[C@H](O)[C@@H](O)[C@H](O)[C@@H](O)[C@H]2O)O[C@H](CO)[C@@H](O)[C@@H]1O
514.145	4	514.148	6-{[3,14-dihydroxy-4-(3-methylbut-2-en-1-yl)-8,17-dioxatetracyclo[8.7.0.0²,?.0¹¹,¹?]heptadeca-1(10),2(7),3,5,11(16),12,14-heptaen-5-yl]oxy}-3,4,5-trihydroxyoxane-2-carboxylic acid	C26H26O11			http://www.hmdb.ca/metabolites/HMDB0134914			https://pubchem.ncbi.nlm.nih.gov/compound/131838600	ZOVXNRDQPZNNEX-UHFFFAOYSA-N	CC(C)=CCC1=C(O)C2=C(OCC3=C2OC2=C3C=CC(O)=C2)C=C1OC1OC(C(O)C(O)C1O)C(O)=O
514.145	4	514.148	6-{[5,14-dihydroxy-4-(3-methylbut-2-en-1-yl)-8,17-dioxatetracyclo[8.7.0.0²,?.0¹¹,¹?]heptadeca-1(10),2(7),3,5,11(16),12,14-heptaen-3-yl]oxy}-3,4,5-trihydroxyoxane-2-carboxylic acid	C26H26O11			http://www.hmdb.ca/metabolites/HMDB0134915			https://pubchem.ncbi.nlm.nih.gov/compound/131838601	YTAXXJKPUYMALE-UHFFFAOYSA-N	CC(C)=CCC1=C(OC2OC(C(O)C(O)C2O)C(O)=O)C2=C(OCC3=C2OC2=C3C=CC(O)=C2)C=C1O
514.145	4	514.148	6-{[3,5-dihydroxy-4-(3-methylbut-2-en-1-yl)-8,17-dioxatetracyclo[8.7.0.0²,?.0¹¹,¹?]heptadeca-1(10),2(7),3,5,11(16),12,14-heptaen-14-yl]oxy}-3,4,5-trihydroxyoxane-2-carboxylic acid	C26H26O11			http://www.hmdb.ca/metabolites/HMDB0134913			https://pubchem.ncbi.nlm.nih.gov/compound/131838599	OLKQYJJTENKCLU-UHFFFAOYSA-N	CC(C)=CCC1=C(O)C2=C(OCC3=C2OC2=C3C=CC(OC3OC(C(O)C(O)C3O)C(O)=O)=C2)C=C1O
514.145	4	514.148	2'',6''-Di-O-acetylononin	C26H26O11			http://www.hmdb.ca/metabolites/HMDB0039925		https://metlin.scripps.edu/metabo_info.php?molid=94468	https://pubchem.ncbi.nlm.nih.gov/compound/21057652	WAYQNCRYBDCMOP-UHFFFAOYSA-N	COC1=CC=C(C=C1)C1=COC2=C(C=CC(OC3OC(COC(C)=O)C(O)C(O)C3OC(C)=O)=C2)C1=O
514.145	6	514.148	2-[2-(4-Methylphenyl)ethylsulfanyl]-3-[4-[2-(4-methylsulfonyloxyphenoxy)ethyl]phenyl]propanoic acid	C27H30O6S2			http://www.hmdb.ca/metabolites/HMDB0248774			https://pubchem.ncbi.nlm.nih.gov/compound/58679582	CIHMPKKTGUOBBS-UHFFFAOYSA-N	CC1=CC=C(CCSC(CC2=CC=C(CCOC3=CC=C(OS(C)(=O)=O)C=C3)C=C2)C(O)=O)C=C1
514.145	39	514.165	Phthalocyanine	C32H18N8	574-93-6	http://www.genome.jp/dbget-bin/www_bget?cpd:C14077	http://www.hmdb.ca/metabolites/HMDB0256504		https://metlin.scripps.edu/metabo_info.php?molid=69778	https://pubchem.ncbi.nlm.nih.gov/compound/8979	IEQIEDJGQAUEQZ-UHFFFAOYSA-N	N1C2=C3C=CC=CC3=C1\N=C1/N=C(/N=C3\N=C(NC4=N\C(=N/2)C2=CC=CC=C42)C2=CC=CC=C32)C2=CC=CC=C12
1680.79	0	0	No compounds found for experimental mass 1680.788157 and adduct: M
34.063	0	0	No compounds found for experimental mass 34.06299842 and adduct: M
802.401	0	0	No compounds found for experimental mass 802.4012685 and adduct: M
198.051	4	198.05	(E)-2-(hexa-3,5-dien-1-yn-1-yl)-5-(prop-1-yn-1-yl)thiophene	C13H10S				http://www.lipidmaps.org/data/LMSDRecord.php?LMID=LMFA12000346			BTXGXNRHWLHJBS-AATRIKPKSA-N	C1(C#CC)=CC=C(C#C/C=C/C=C)S1
198.051	4	198.05	Thioxanthene	C13H10S			http://www.hmdb.ca/metabolites/HMDB0259038			https://pubchem.ncbi.nlm.nih.gov/compound/67495	PQJUJGAVDBINPI-UHFFFAOYSA-N	C1C2=CC=CC=C2SC2=CC=CC=C12
198.051	4	198.05	4-Methyldibenzothiophene	C13H10S			http://www.hmdb.ca/metabolites/HMDB0040164		https://metlin.scripps.edu/metabo_info.php?molid=94701	https://pubchem.ncbi.nlm.nih.gov/compound/30364	NICUQYHIOMMFGV-UHFFFAOYSA-N	CC1=C2SC3=CC=CC=C3C2=CC=C1
198.051	8	198.053	(3E)-3-[(1R,5R,6S)-5-Hydroxy-7-oxabicyclo[4.1.0]heptan-2-ylidene]-2-oxopropanoate	C9H10O5		http://www.genome.jp/dbget-bin/www_bget?cpd:C21086					AWPQUULTGMQXTH-UXOMXHMNSA-N	O=C(O)C(=O)/C=C1\CC[C@@H](O)[C@@H]2O[C@H]12	http://www.genome.jp/kegg-bin/show_pathway?map01100	http://www.genome.jp/kegg-bin/show_pathway?map01110	http://www.genome.jp/kegg-bin/show_pathway?map01130	http://www.genome.jp/kegg-bin/show_pathway?map00998
198.051	8	198.053	(R)-3-(3,4-Dihydroxyphenyl)lactate	C9H10O5	76822-21-4	http://www.genome.jp/dbget-bin/www_bget?cpd:C22038					PAFLSMZLRSPALU-MRVPVSSYSA-N	O=C(O)[C@H](O)Cc1ccc(O)c(O)c1	http://www.genome.jp/kegg-bin/show_pathway?map00350	http://www.genome.jp/kegg-bin/show_pathway?map01100
198.051	8	198.053	FR198248	C9H10O5						https://pubchem.ncbi.nlm.nih.gov/compound/9815565	GSKYCPXSDLXGEW-UHFFFAOYSA-N	CC1=C(C(=C(C2=C1COC2O)O)O)O
198.051	8	198.053	2-Hydroxy-3,4-dimethoxybenzoic Acid	C9H10O5	5653-46-3				https://metlin.scripps.edu/metabo_info.php?molid=44618
198.051	8	198.053	2-hydroxy-2-(2-hydroxy-4-methoxyphenyl)acetic acid	C9H10O5			http://www.hmdb.ca/metabolites/HMDB0137136			https://pubchem.ncbi.nlm.nih.gov/compound/19033010	HLBBQXTYDWELLT-UHFFFAOYSA-N	COC1=CC(O)=C(C=C1)C(O)C(O)=O
198.051	8	198.053	2-(2,3,4-trihydroxyphenyl)propanoic acid	C9H10O5			http://www.hmdb.ca/metabolites/HMDB0137823			https://pubchem.ncbi.nlm.nih.gov/compound/87115614	STOMVFRMEGXRMF-UHFFFAOYSA-N	CC(C(O)=O)C1=C(O)C(O)=C(O)C=C1
198.051	8	198.053	4-hydroxy-2,3-dimethoxybenzoic acid	C9H10O5			http://www.hmdb.ca/metabolites/HMDB0142087			https://pubchem.ncbi.nlm.nih.gov/compound/19073799	CHHQEMBTCQDAHF-UHFFFAOYSA-N	COC1=C(O)C=CC(C(O)=O)=C1OC
198.051	8	198.053	2-(2,5-dihydroxy-4-methoxyphenyl)acetic acid	C9H10O5			http://www.hmdb.ca/metabolites/HMDB0130476			https://pubchem.ncbi.nlm.nih.gov/compound/23177153	PCJSSDGVSARPLU-UHFFFAOYSA-N	COC1=C(O)C=C(CC(O)=O)C(O)=C1
198.051	8	198.053	2-(3,4-dihydroxy-5-methoxyphenyl)acetic acid	C9H10O5			http://www.hmdb.ca/metabolites/HMDB0131426			https://pubchem.ncbi.nlm.nih.gov/compound/54265256	RGHMGZLQQFVXDM-UHFFFAOYSA-N	COC1=CC(CC(O)=O)=CC(O)=C1O
198.051	8	198.053	3-(2,4-dihydroxyphenyl)-3-hydroxypropanoic acid	C9H10O5			http://www.hmdb.ca/metabolites/HMDB0126478			https://pubchem.ncbi.nlm.nih.gov/compound/131832896	PVWIHOMWIFSSAU-UHFFFAOYSA-N	OC(CC(O)=O)C1=C(O)C=C(O)C=C1
198.051	8	198.053	2-(2,4,5-trihydroxyphenyl)propanoic acid	C9H10O5			http://www.hmdb.ca/metabolites/HMDB0125024			https://pubchem.ncbi.nlm.nih.gov/compound/87115555	SXPBYWJWOVGXSM-UHFFFAOYSA-N	CC(C(O)=O)C1=CC(O)=C(O)C=C1O
198.051	8	198.053	Methoxyhydroxymandelic Acid	C9H10O5			http://www.hmdb.ca/metabolites/HMDB0254548			https://pubchem.ncbi.nlm.nih.gov/compound/54349796	UEXOOCQHGZGWFB-UHFFFAOYSA-N	COC1=CC=CC=C1C(O)(O)C(O)=O
198.051	8	198.053	3-(3,4,5-trihydroxyphenyl)propanoic acid	C9H10O5			http://www.hmdb.ca/metabolites/HMDB0125529			https://pubchem.ncbi.nlm.nih.gov/compound/181663	FWFVXNQOVGSSHX-UHFFFAOYSA-N	OC(=O)CCC1=CC(O)=C(O)C(O)=C1
198.051	8	198.053	Syringic acid	C9H10O5	530-57-4	http://www.genome.jp/dbget-bin/www_bget?cpd:C10833	http://www.hmdb.ca/metabolites/HMDB0002085		https://metlin.scripps.edu/metabo_info.php?molid=2256	https://pubchem.ncbi.nlm.nih.gov/compound/10742	JMSVCTWVEWCHDZ-UHFFFAOYSA-N	COC1=CC(=CC(OC)=C1O)C(O)=O	http://www.genome.jp/kegg-bin/show_pathway?map01120	http://www.genome.jp/kegg-bin/show_pathway?map00627
198.051	8	198.053	Ethyl gallate	C9H10O5	831-61-8		http://www.hmdb.ca/metabolites/HMDB0033836		https://metlin.scripps.edu/metabo_info.php?molid=89560	https://pubchem.ncbi.nlm.nih.gov/compound/13250	VFPFQHQNJCMNBZ-UHFFFAOYSA-N	CCOC(=O)C1=CC(O)=C(O)C(O)=C1
198.051	8	198.053	2-hydroxy-3,4-dimethoxybenzoic acid	C9H10O5			http://www.hmdb.ca/metabolites/HMDB0142084			https://pubchem.ncbi.nlm.nih.gov/compound/79737	CJFQIVAOBBTJCI-UHFFFAOYSA-N	COC1=C(OC)C(O)=C(C=C1)C(O)=O
198.051	8	198.053	3-(2,4,5-trihydroxyphenyl)propanoic acid	C9H10O5			http://www.hmdb.ca/metabolites/HMDB0126489			https://pubchem.ncbi.nlm.nih.gov/compound/85975162	RRKZPFCYOBIGRJ-UHFFFAOYSA-N	OC(=O)CCC1=CC(O)=C(O)C=C1O
198.051	8	198.053	3-hydroxy-2,4-dimethoxybenzoic acid	C9H10O5			http://www.hmdb.ca/metabolites/HMDB0140947			https://pubchem.ncbi.nlm.nih.gov/compound/20533708	HEAPXXAMKQWXSS-UHFFFAOYSA-N	COC1=C(O)C(OC)=C(C=C1)C(O)=O
198.051	8	198.053	3,4-O-Dimethylgallic acid	C9H10O5			http://www.hmdb.ca/metabolites/HMDB0041662		https://metlin.scripps.edu/metabo_info.php?molid=96023	https://pubchem.ncbi.nlm.nih.gov/compound/74709	WFIBQVFJXGQICQ-UHFFFAOYSA-N	COC1=CC(=CC(O)=C1OC)C(O)=O
198.051	8	198.053	FR 198248	C9H10O5	197316-54-4						GSKYCPXSDLXGEW-UHFFFAOYNA-N	c12c(c(c(c(c1O)O)O)C)CO[C@@H]2O
198.051	8	198.053	3-(3,4-Dihydroxyphenyl)lactic acid	C9H10O5	23028-17-3	http://www.genome.jp/dbget-bin/www_bget?cpd:C01207	http://www.hmdb.ca/metabolites/HMDB0003503		https://metlin.scripps.edu/metabo_info.php?molid=63515	https://pubchem.ncbi.nlm.nih.gov/compound/439435	PAFLSMZLRSPALU-UHFFFAOYSA-N	OC(CC1=CC(O)=C(O)C=C1)C(O)=O	http://www.genome.jp/kegg-bin/show_pathway?map00350
198.051	8	198.053	2-hydroxy-2-(4-hydroxy-3-methoxyphenyl)acetic acid	C9H10O5		http://www.genome.jp/dbget-bin/www_bget?cpd:C05584	http://www.hmdb.ca/metabolites/HMDB0133489			https://pubchem.ncbi.nlm.nih.gov/compound/1245	CGQCWMIAEPEHNQ-UHFFFAOYSA-N	COC1=C(O)C=CC(=C1)C(O)C(O)=O	http://www.genome.jp/kegg-bin/show_pathway?map00350	http://www.genome.jp/kegg-bin/show_pathway?map01100
198.051	8	198.053	3-Hydroxy-4-methoxymandelate	C9H10O5			http://www.hmdb.ca/metabolites/HMDB0029170		https://metlin.scripps.edu/metabo_info.php?molid=86061	https://pubchem.ncbi.nlm.nih.gov/compound/853696	PXMUSCHKJYFZFD-MRVPVSSYSA-N	COC1=C(O)C=C(C=C1)[C@@H](O)C(O)=O
198.051	8	198.053	Vanillylmandelic acid	C9H10O5	55-10-7		http://www.hmdb.ca/metabolites/HMDB0000291		https://metlin.scripps.edu/metabo_info.php?molid=697	https://pubchem.ncbi.nlm.nih.gov/compound/736172	CGQCWMIAEPEHNQ-QMMMGPOBSA-N	COC1=C(O)C=CC(=C1)[C@H](O)C(O)=O	http://www.genome.jp/kegg-bin/show_pathway?map00350
198.051	14	198.054	(2R,3S,4R,5R)-2,3,4,5,6-Pentahydroxyhexanoyl Fluoride	C6H11FO6			http://www.hmdb.ca/metabolites/HMDB0242668				IJPVCOQVFLNLAP-UHFFFAOYSA-N	OCC(O)C(O)C(O)C(O)C(F)=O
198.051	14	198.054	(2R,4R,5R)-1-Fluoro-1,2,4,5,6-pentahydroxyhexan-3-one	C6H11FO6			http://www.hmdb.ca/metabolites/HMDB0255313				SFVFPTRWEVPDPE-UHFFFAOYSA-N	OCC(O)C(O)C(=O)C(O)C(O)F
198.051	24	198.056	N- (2-Aminoethyl)-4-chlorobenzamide (Ro-16-6491)	C9H11ClN2O	87235-61-8				https://metlin.scripps.edu/metabo_info.php?molid=44646
198.051	24	198.056	Monuron	C9H11ClN2O	150-68-5	http://www.genome.jp/dbget-bin/www_bget?cpd:C19087	http://www.hmdb.ca/metabolites/HMDB0254876		https://metlin.scripps.edu/metabo_info.php?molid=72829	https://pubchem.ncbi.nlm.nih.gov/compound/8800	BMLIZLVNXIYGCK-UHFFFAOYSA-N	CN(C)C(=O)NC1=CC=C(Cl)C=C1
198.051	24	198.056	5-[(Azetidin-2-yl)methoxy]-2-chloropyridine	C9H11ClN2O			http://www.hmdb.ca/metabolites/HMDB0246740			https://pubchem.ncbi.nlm.nih.gov/compound/21851774	MKTAGSRKQIGEBH-UHFFFAOYSA-N	ClC1=NC=C(OCC2CCN2)C=C1
198.051	36	198.044	2,4(1H,3H)-Pyrimidinedione, 1-(2,3-dihydro-2-furanyl)-5-fluoro-	C8H7FN2O3			http://www.hmdb.ca/metabolites/HMDB0245488			https://pubchem.ncbi.nlm.nih.gov/compound/125711	PDLPZZHYCMXDCF-UHFFFAOYSA-N	FC1=CN(C2CC=CO2)C(=O)NC1=O
94.0051	4	94.0055	C5:4	C5H2O2
94.0051	4	94.0055	Oxybutynin AL	C5H2O2			http://www.hmdb.ca/metabolites/HMDB0256006			https://pubchem.ncbi.nlm.nih.gov/compound/86217377	HKRQYGNUINCFGR-UHFFFAOYSA-N	OC#CC#CC=O
94.0051	39	94.0089	Dimethyl sulfone	C2H6O2S	67-71-0	http://www.genome.jp/dbget-bin/www_bget?cpd:C11142	http://www.hmdb.ca/metabolites/HMDB0004983		https://metlin.scripps.edu/metabo_info.php?molid=7236	https://pubchem.ncbi.nlm.nih.gov/compound/6213	HHVIBTZHLRERCL-UHFFFAOYSA-N	CS(C)(=O)=O	http://www.genome.jp/kegg-bin/show_pathway?map00920	http://www.genome.jp/kegg-bin/show_pathway?map01100
15.9958	0	0	No compounds found for experimental mass 15.99579871 and adduct: M
1682.8	26	1682.85	NFAT Inhibitor	C75H118N20O22S			http://www.hmdb.ca/metabolites/HMDB0245679			https://pubchem.ncbi.nlm.nih.gov/compound/91976353	QPMHUXBSHGAVGD-UHFFFAOYSA-N	CCC(C)C(NC(=O)C(NC(=O)C1CCCN1C(=O)C(CC1=CN=CN1)NC(=O)C1CCCN1C(=O)CNC(=O)C(C)NC(=O)C(N)CCSC)C(C)C)C(=O)NC(C(C)C)C(=O)NC(C(C)CC)C(=O)NC(C(C)O)C(=O)NCC(=O)N1CCCC1C(=O)NC(CC1=CN=CN1)C(=O)NC(CCC(O)=O)C(=O)NC(CCC(O)=O)C(O)=O
167.058	0	167.058	C20821	C8H9NO3		http://www.genome.jp/dbget-bin/www_bget?cpd:C20821					ASNMOVGFVCNQKX-UHFFFAOYSA-N	CC1C(=O)N2C(C(=O)O)=CCC12	http://www.genome.jp/kegg-bin/show_pathway?map01110	http://www.genome.jp/kegg-bin/show_pathway?map01130	http://www.genome.jp/kegg-bin/show_pathway?map00332
167.058	0	167.058	3-Hydroxy-4-methylanthranilate	C8H9NO3		http://www.genome.jp/dbget-bin/www_bget?cpd:C03986			https://metlin.scripps.edu/metabo_info.php?molid=66092	https://pubchem.ncbi.nlm.nih.gov/compound/95222	OYZONAXDAWHDMN-UHFFFAOYSA-N	Cc1ccc(C(=O)O)c(N)c1O
167.058	0	167.058	Orthoform	C8H9NO3	536-25-4	http://www.genome.jp/dbget-bin/www_bget?cpd:C14171			https://metlin.scripps.edu/metabo_info.php?molid=69850	https://pubchem.ncbi.nlm.nih.gov/compound/10815	VNQABZCSYCTZMS-UHFFFAOYSA-N	COC(=O)c1ccc(O)c(N)c1	http://www.genome.jp/kegg-bin/show_pathway?map07015
167.058	0	167.058	L-4-Hydroxyphenylglycine	C8H9NO3	32462-30-9	http://www.genome.jp/dbget-bin/www_bget?cpd:C12323			https://metlin.scripps.edu/metabo_info.php?molid=43209	https://pubchem.ncbi.nlm.nih.gov/compound/36143	LJCWONGJFPCTTL-ZETCQYMHSA-N	N[C@H](C(=O)O)c1ccc(O)cc1	http://www.genome.jp/kegg-bin/show_pathway?map01100	http://www.genome.jp/kegg-bin/show_pathway?map01110	http://www.genome.jp/kegg-bin/show_pathway?map01130	http://www.genome.jp/kegg-bin/show_pathway?map00261	http://www.genome.jp/kegg-bin/show_pathway?map01055
167.058	0	167.058	D-4-Hydroxyphenylglycine	C8H9NO3	22818-40-2	http://www.genome.jp/dbget-bin/www_bget?cpd:C03493			https://metlin.scripps.edu/metabo_info.php?molid=34528	https://pubchem.ncbi.nlm.nih.gov/compound/89853	LJCWONGJFPCTTL-SSDOTTSWSA-N	N[C@@H](C(=O)O)c1ccc(O)cc1
167.058	0	167.058	p-Aminosalicylic acid methyl ester	C8H9NO3	4136-97-4	http://www.genome.jp/dbget-bin/www_bget?cpd:C14170			https://metlin.scripps.edu/metabo_info.php?molid=69849	https://pubchem.ncbi.nlm.nih.gov/compound/77787	QQOXBFUTRLDXDP-UHFFFAOYSA-N	COC(=O)c1ccc(N)cc1O	http://www.genome.jp/kegg-bin/show_pathway?map07015
167.058	0	167.058	3-Hydroxyphenylglycine	C8H9NO3	31932-87-3				https://metlin.scripps.edu/metabo_info.php?molid=6616
167.058	0	167.058	4-Hydroxyphenylglycine	C8H9NO3			http://www.hmdb.ca/metabolites/HMDB0244973			https://pubchem.ncbi.nlm.nih.gov/compound/92143	LJCWONGJFPCTTL-UHFFFAOYSA-N	NC(C(O)=O)C1=CC=C(O)C=C1
167.058	0	167.058	2-Hydroxy-N-(2-hydroxyphenyl)acetamide	C8H9NO3			http://www.hmdb.ca/metabolites/HMDB0240370			https://pubchem.ncbi.nlm.nih.gov/compound/12748684	OYHOCUAXXOWENX-UHFFFAOYSA-N	OCC(=O)NC1=CC=CC=C1O
167.058	0	167.058	N-(4-Hydroxyphenyl)glycine	C8H9NO3			http://www.hmdb.ca/metabolites/HMDB0255011			https://pubchem.ncbi.nlm.nih.gov/compound/67149	WRUZLCLJULHLEY-UHFFFAOYSA-N	OC(=O)CNC1=CC=C(O)C=C1
167.058	0	167.058	Pyridoxal	C8H9NO3	66-72-8	http://www.genome.jp/dbget-bin/www_bget?cpd:C00250	http://www.hmdb.ca/metabolites/HMDB0001545		https://metlin.scripps.edu/metabo_info.php?molid=2203	https://pubchem.ncbi.nlm.nih.gov/compound/1050	RADKZDMFGJYCBB-UHFFFAOYSA-N	CC1=NC=C(CO)C(C=O)=C1O	http://www.genome.jp/kegg-bin/show_pathway?map00280	http://www.genome.jp/kegg-bin/show_pathway?map00750	http://www.genome.jp/kegg-bin/show_pathway?map01120	http://www.genome.jp/kegg-bin/show_pathway?map01100	http://www.genome.jp/kegg-bin/show_pathway?map04977	http://www.genome.jp/kegg-bin/show_pathway?map01240
167.058	0	167.058	3alpha,4,7,7alpha-Tetrahydro-4-hydroxy-1H-isoindole-1,3(2H)-dione	C8H9NO3			http://www.hmdb.ca/metabolites/HMDB0034889		https://metlin.scripps.edu/metabo_info.php?molid=90277	https://pubchem.ncbi.nlm.nih.gov/compound/86242667	MLJWDNXRMUBJJU-UHFFFAOYSA-N	OC1C=CCC2C1C(=O)NC2=O
167.058	0	167.058	Isopyridoxal	C8H9NO3		http://www.genome.jp/dbget-bin/www_bget?cpd:C06051	http://www.hmdb.ca/metabolites/HMDB0004290		https://metlin.scripps.edu/metabo_info.php?molid=63863	https://pubchem.ncbi.nlm.nih.gov/compound/440899	GNKXHPULSPWUAK-UHFFFAOYSA-N	CC1=NC=C(C=O)C(CO)=C1O	http://www.genome.jp/kegg-bin/show_pathway?map00750
167.058	0	167.058	3-Methoxyanthranilate	C8H9NO3		http://www.genome.jp/dbget-bin/www_bget?cpd:C05831	http://www.hmdb.ca/metabolites/HMDB0060374		https://metlin.scripps.edu/metabo_info.php?molid=43207	https://pubchem.ncbi.nlm.nih.gov/compound/255720	SXOPCLUOUFQBJV-UHFFFAOYSA-N	COC1=CC=CC(C(O)=O)=C1N	http://www.genome.jp/kegg-bin/show_pathway?map00380
167.058	0	167.058	3alpha,4,5,7alpha-Tetrahydro-5-hydroxy-1H-isoindole-1,3(2H)-dione	C8H9NO3			http://www.hmdb.ca/metabolites/HMDB0034887		https://metlin.scripps.edu/metabo_info.php?molid=90275	https://pubchem.ncbi.nlm.nih.gov/compound/130791563	GNUDNAYOODXBQP-UHFFFAOYSA-N	OC1CC2C(C=C1)C(=O)NC2=O
167.058	39	167.052	Zapotidine	C7H9N3S			http://www.hmdb.ca/metabolites/HMDB0030383		https://metlin.scripps.edu/metabo_info.php?molid=86934	https://pubchem.ncbi.nlm.nih.gov/compound/12445018	OXVNSOXLMCVHBU-UHFFFAOYSA-N	CN1CCC2=CN=CN2C1=S
15.9956	0	0	No compounds found for experimental mass 15.99562882 and adduct: M
111.983	0	111.983	Monomethyl sulfate	CH4O4S	75-93-4	http://www.genome.jp/dbget-bin/www_bget?cpd:C02704	http://www.hmdb.ca/metabolites/HMDB0254614		https://metlin.scripps.edu/metabo_info.php?molid=65814	https://pubchem.ncbi.nlm.nih.gov/compound/6412	JZMJDSHXVKJFKW-UHFFFAOYSA-N	COS(O)(=O)=O
111.983	14	111.985	1,2-Dichloropropane	C3H6Cl2	78-87-5	http://www.genome.jp/dbget-bin/www_bget?cpd:C19034	http://www.hmdb.ca/metabolites/HMDB0244069		https://metlin.scripps.edu/metabo_info.php?molid=72785	https://pubchem.ncbi.nlm.nih.gov/compound/6564	KNKRKFALVUDBJE-UHFFFAOYSA-N	CC(Cl)CCl
110.982	0	0	No compounds found for experimental mass 110.9819437 and adduct: M
94.015	37	94.0185	2-Chloro-1-propanol	C3H7ClO	78-89-7		http://www.hmdb.ca/metabolites/HMDB0031335		https://metlin.scripps.edu/metabo_info.php?molid=87592	https://pubchem.ncbi.nlm.nih.gov/compound/6566	VZIQXGLTRZLBEX-UHFFFAOYSA-N	CC(Cl)CO
536.402	26	536.388	2,3,7,8,12,13,17,18-Octaethyl-21,22,23,24-tetrahydroporphyrin	C36H48N4			http://www.hmdb.ca/metabolites/HMDB0260019				YDMHBFJFHISTSS-MUZKIALCSA-N	CCC1=C(CC)/C2=C/C3=C(CC)C(CC)=C(N3)\C=C3/N\C(=C/C4=C(CC)C(CC)=C(N4)\C=C\1/N\2)C(CC)=C3CC
536.402	29	536.387	(1R,5R,6R,7S)-6-Methyl-1,3,7-tris(3-methylbut-2-enyl)-5-(2-methyl-1-oxopropyl)-6-(4-methylpent-3-enyl)bicyclo[3.3.1]nonane-2,4,9-trione	C35H52O4			http://www.hmdb.ca/metabolites/HMDB0260093			https://pubchem.ncbi.nlm.nih.gov/compound/22969135	GQRREYKSPJMLAW-UHFFFAOYSA-N	CC(C)C(=O)C12C(=O)C(CC=C(C)C)C(=O)C(CC=C(C)C)(CC(CC=C(C)C)C1(C)CCC=C(C)C)C2=O
536.402	29	536.387	Hyperforin	C35H52O4			http://www.hmdb.ca/metabolites/HMDB0030463			https://pubchem.ncbi.nlm.nih.gov/compound/3662	KGSZHKRKHXOAMG-UHFFFAOYSA-N	CC(C)C(=O)C12C(=O)C(CC=C(C)C)=C(O)C(CC=C(C)C)(CC(CC=C(C)C)C1(C)CCC=C(C)C)C2=O
536.402	29	536.387	Hyperforin	C35H52O4	11079-53-1	http://www.genome.jp/dbget-bin/www_bget?cpd:C07608			https://metlin.scripps.edu/metabo_info.php?molid=63085		IWBJJCOKGLUQIZ-HQKKAZOISA-N	CC(C)=CCC[C@]1(C)[C@@H](CC=C(C)C)C[C@]2(CC=C(C)C)C(=O)C(CC=C(C)C)=C(O)[C@@]1(C(=O)C(C)C)C2=O
536.402	33	536.384	LysoPA(a-25:0/0:0)	C28H57O7P			http://www.hmdb.ca/metabolites/HMDB0114762			https://pubchem.ncbi.nlm.nih.gov/compound/131821854	SNRYVUFKJWZTSR-UHFFFAOYSA-N	CCC(C)CCCCCCCCCCCCCCCCCCCCC(=O)OCC(O)COP(O)(O)=O
536.402	36	536.383	Cholyllysine	C30H52N2O6			http://www.hmdb.ca/metabolites/HMDB0242379			https://pubchem.ncbi.nlm.nih.gov/compound/19032058	FTOTVNJFGHCOCZ-UHFFFAOYSA-N	CC(CCC(=O)NC(CCCCN)C(O)=O)C1CCC2C3C(O)CC4CC(O)CCC4(C)C3CC(O)C12C
196.083	11	196.085	3-Amino-L-Tyrosine	C9H12N2O3	23279-22-3				https://metlin.scripps.edu/metabo_info.php?molid=44711
196.083	11	196.085	Aethallymal	C9H12N2O3			http://www.hmdb.ca/metabolites/HMDB0248037			https://pubchem.ncbi.nlm.nih.gov/compound/48542	QPADNTZLUBYNEN-UHFFFAOYSA-N	CCC1(CC=C)C(=O)NC(=O)NC1=O
196.083	11	196.085	3-Amino-L-tyrosine	C9H12N2O3			http://www.hmdb.ca/metabolites/HMDB0245811			https://pubchem.ncbi.nlm.nih.gov/compound/3084398	POGSZHUEECCEAP-UHFFFAOYSA-N	NC(CC1=CC(N)=C(O)C=C1)C(O)=O
196.083	11	196.085	5-Aminosalicyl-glycine	C9H12N2O3			http://www.hmdb.ca/metabolites/HMDB0246754			https://pubchem.ncbi.nlm.nih.gov/compound/118498215	OCIBQVQZPYKPSS-UHFFFAOYSA-N	NC1=CC(CNCC(O)=O)=C(O)C=C1
196.083	11	196.085	4-Amino-3-hydroxyphenylalanine	C9H12N2O3			http://www.hmdb.ca/metabolites/HMDB0246345			https://pubchem.ncbi.nlm.nih.gov/compound/23253805	XHWPXBNFKWLGJH-UHFFFAOYSA-N	NC(CC1=CC(O)=C(N)C=C1)C(O)=O
196.083	11	196.085	5-Nitro-2-propoxyaniline	C9H12N2O3	553-79-7		http://www.hmdb.ca/metabolites/HMDB0037688		https://metlin.scripps.edu/metabo_info.php?molid=92516	https://pubchem.ncbi.nlm.nih.gov/compound/11118	RXQCEGOUSFBKPI-UHFFFAOYSA-N	CCCOC1=C(N)C=C(C=C1)N(=O)=O
196.083	11	196.085	2-(Ethylamino)-4,5-dihydroxybenzamide	C9H12N2O3			http://www.hmdb.ca/metabolites/HMDB0032852		https://metlin.scripps.edu/metabo_info.php?molid=88771	https://pubchem.ncbi.nlm.nih.gov/compound/10330295	VAWDXOCBSZJIEL-UHFFFAOYSA-N	CCNC1=CC(O)=C(O)C=C1C(N)=O
196.083	30	196.077	m-chlorophenylpiperazine (m-CPP)	C10H13ClN2		http://www.genome.jp/dbget-bin/www_bget?cpd:C11738	http://www.hmdb.ca/metabolites/HMDB0061008		https://metlin.scripps.edu/metabo_info.php?molid=1480	https://pubchem.ncbi.nlm.nih.gov/compound/1355	VHFVKMTVMIZMIK-UHFFFAOYSA-N	ClC1=CC(=CC=C1)N1CCNCC1
196.083	30	196.077	Chlordimeform	C10H13ClN2	6164-98-3	http://www.genome.jp/dbget-bin/www_bget?cpd:C14746	http://www.hmdb.ca/metabolites/HMDB0303735		https://metlin.scripps.edu/metabo_info.php?molid=70302		STUSTWKEFDQFFZ-KPKJPENVSA-N	[H]\C(=N/C1=CC=C(Cl)C=C1C)N(C)C
196.083	30	196.077	Chlordimeform	C10H13ClN2			http://www.hmdb.ca/metabolites/HMDB0250093			https://pubchem.ncbi.nlm.nih.gov/compound/22544	STUSTWKEFDQFFZ-UHFFFAOYSA-N	CN(C)C=NC1=C(C)C=C(Cl)C=C1
196.083	31	196.089	(E)-4-stilbenol	C14H12O		http://www.genome.jp/dbget-bin/www_bget?cpd:C14763		http://www.lipidmaps.org/data/LMSDRecord.php?LMID=LMPK13090024	https://metlin.scripps.edu/metabo_info.php?molid=53251	https://pubchem.ncbi.nlm.nih.gov/compound/5284650	QVLMUEOXQBUPAH-VOTSOKGWSA-N	Oc1ccc(cc1)/C=C/c1ccccc1
196.083	31	196.089	Stilbene oxide	C14H12O			http://www.hmdb.ca/metabolites/HMDB0258501			https://pubchem.ncbi.nlm.nih.gov/compound/28649	ARCJQKUWGAZPFX-UHFFFAOYSA-N	O1C(C1C1=CC=CC=C1)C1=CC=CC=C1
196.083	31	196.089	Deoxybenzoin	C14H12O			http://www.hmdb.ca/metabolites/HMDB0244095			https://pubchem.ncbi.nlm.nih.gov/compound/9948	OTKCEEWUXHVZQI-UHFFFAOYSA-N	O=C(CC1=CC=CC=C1)C1=CC=CC=C1
196.083	31	196.089	4-Hydroxystilbene	C14H12O			http://www.hmdb.ca/metabolites/HMDB0246467			https://pubchem.ncbi.nlm.nih.gov/compound/92971	QVLMUEOXQBUPAH-UHFFFAOYSA-N	OC1=CC=C(C=CC2=CC=CC=C2)C=C1
196.083	31	196.089	hydroxystilbene	C14H12O			http://www.hmdb.ca/metabolites/HMDB0253294			https://pubchem.ncbi.nlm.nih.gov/compound/2749419	AYPZAZPOYROADP-UHFFFAOYSA-N	OC1=CC=CC=C1C=CC1=CC=CC=C1
196.083	31	196.089	cis-stilbene oxide	C14H12O		http://www.genome.jp/dbget-bin/www_bget?cpd:C16014	http://www.hmdb.ca/metabolites/HMDB0059631	http://www.lipidmaps.org/data/LMSDRecord.php?LMID=LMPK13090030	https://metlin.scripps.edu/metabo_info.php?molid=53257	https://pubchem.ncbi.nlm.nih.gov/compound/98511	ARCJQKUWGAZPFX-OKILXGFUSA-N	[H][C@]1(O[C@]1([H])C1=CC=CC=C1)C1=CC=CC=C1
30.0182	0	0	No compounds found for experimental mass 30.01819861 and adduct: M
535.389	21	535.4	PC(O-18:0/O-2:1(1E))	C28H58NO6P					https://metlin.scripps.edu/metabo_info.php?molid=40228
535.389	21	535.4	PC(P-20:0/0:0)	C28H58NO6P				http://www.lipidmaps.org/data/LMSDRecord.php?LMID=LMGP01070013	https://metlin.scripps.edu/metabo_info.php?molid=76585		OYMWPFGOIJUGDE-IIJBQYPZSA-N	CCCCCCCCCCCCCCCCCC/C=C\OC[C@@H](O)COP([O-])(=O)OCC[N+](C)(C)C
535.389	25	535.403	Vitamin E Nicotinate	C35H53NO3			http://www.hmdb.ca/metabolites/HMDB0259853			https://pubchem.ncbi.nlm.nih.gov/compound/5500	MSCCTZZBYHQMQJ-UHFFFAOYSA-N	CC(C)CCCC(C)CCCC(C)CCCC1(C)CCC2=C(C)C(OC(=O)C3=CC=CN=C3)=C(C)C(C)=C2O1
535.389	25	535.403	11alpha-(4-dimethylaminophenyl)-1alpha,25-dihydroxyvitamin D3 / 11alpha-(4-dimethylaminophenyl)-1alpha,25-dihydroxycholecalciferol	C35H53NO3				http://www.lipidmaps.org/data/LMSDRecord.php?LMID=LMST03020538	https://metlin.scripps.edu/metabo_info.php?molid=42466		GDNQZMLEQWMCOA-JPCHMBIYSA-N	CC(C)(O)CCC[C@@H](C)[C@H]1CC[C@H]2/C(/C[C@@H](C[C@]12C)c1ccc(cc1)N(C)C)=C/C=C1/C[C@@H](O)C[C@H](O)C/1=C
535.389	25	535.403	dl-alpha-Tocopherol nicotinate	C35H53NO3	51898-34-1	http://www.genome.jp/dbget-bin/www_bget?cpd:C12981			https://metlin.scripps.edu/metabo_info.php?molid=69521	https://pubchem.ncbi.nlm.nih.gov/compound/27990	MSCCTZZBYHQMQJ-AZAGJHQNSA-N	Cc1c(C)c2c(c(C)c1OC(=O)c1cccnc1)CC[C@@](C)(CCC[C@H](C)CCC[C@H](C)CCCC(C)C)O2	http://www.genome.jp/kegg-bin/show_pathway?map04977
535.389	31	535.406	Iminoctadine acetate	C18H41N7.(C2H4O2)3		http://www.genome.jp/dbget-bin/www_bget?cpd:C18568				https://pubchem.ncbi.nlm.nih.gov/compound/42393	FKWDSATZSMJRLC-UHFFFAOYSA-N	CC(=O)O.CC(=O)O.CC(=O)O.N=C(N)NCCCCCCCCNCCCCCCCCNC(=N)N
15.9996	0	0	No compounds found for experimental mass 15.99964393 and adduct: M
15.9998	0	0	No compounds found for experimental mass 15.99977921 and adduct: M
576.376	6	576.379	PA(12:0/15:1(9Z))	C30H57O8P				http://www.lipidmaps.org/data/LMSDRecord.php?LMID=LMGP10010046	https://metlin.scripps.edu/metabo_info.php?molid=81212		HPCNOZLMAOCFKZ-ACWSPVJKSA-N	CCCCC/C=C\CCCCCCCC(=O)O[C@@H](COP(O)(O)=O)COC(=O)CCCCCCCCCCC
576.376	6	576.379	PA(13:0/14:1(9Z))	C30H57O8P				http://www.lipidmaps.org/data/LMSDRecord.php?LMID=LMGP10010068	https://metlin.scripps.edu/metabo_info.php?molid=81234		BGDLDGHMICDLSJ-PTHGBANUSA-N	CCCCCCCCCCCCC(=O)OC[C@@H](COP(O)(O)=O)OC(=O)CCCCCCC/C=C\CCCC
576.376	6	576.379	PA(14:1(9Z)/13:0)	C30H57O8P				http://www.lipidmaps.org/data/LMSDRecord.php?LMID=LMGP10010108	https://metlin.scripps.edu/metabo_info.php?molid=81274		MGEWJGUKRNVJLU-PTHGBANUSA-N	CCCCCCCCCCCCC(=O)O[C@@H](COP(O)(O)=O)COC(=O)CCCCCCC/C=C\CCCC
576.376	6	576.379	PA(15:1(9Z)/12:0)	C30H57O8P				http://www.lipidmaps.org/data/LMSDRecord.php?LMID=LMGP10010159	https://metlin.scripps.edu/metabo_info.php?molid=81325		DJGBKTOHLASDJX-ACWSPVJKSA-N	CCCCC/C=C\CCCCCCCC(=O)OC[C@@H](COP(O)(O)=O)OC(=O)CCCCCCCCCCC
576.376	17	576.366	Trillin	C33H52O8				http://www.lipidmaps.org/data/LMSDRecord.php?LMID=LMST01080094	https://metlin.scripps.edu/metabo_info.php?molid=84245		WXMARHKAXWRNDM-GOZHUETASA-N	C[C@@H]1CO[C@@]2(CC1)O[C@@H]1C[C@@H]3[C@H]4CC=C5C[C@@H](CC[C@@]5(C)[C@@H]4CC[C@@]3(C)[C@@H]1[C@H]2C)O[C@H]1OC(CO)[C@H](O)[C@@H](O)C1O
576.376	17	576.366	1-Hydroxyvitamin D3 3-D-glucopyranoside	C33H52O8				http://www.lipidmaps.org/data/LMSDRecord.php?LMID=LMST03020671	https://metlin.scripps.edu/metabo_info.php?molid=42597		HVQXEPIFQWOABC-IORSAUDJSA-N	CC(C)CCC[C@@H](C)[C@H]1CC[C@H]2/C(/CCC[C@@]21C)=C/C=C1/C[C@H](C[C@H](O)C/1=C)O[C@H]1O[C@@H]([C@@H](O)[C@H](O)[C@H]1O)C(O)=O
576.376	17	576.366	Collettiside I	C33H52O8	14144-06-0		http://www.hmdb.ca/metabolites/HMDB0029310			https://pubchem.ncbi.nlm.nih.gov/compound/12314556	WXMARHKAXWRNDM-UHFFFAOYSA-N	CC1C2C(CC3C4CC=C5CC(CCC5(C)C4CCC23C)OC2OC(CO)C(O)C(O)C2O)OC11CCC(C)CO1
576.376	17	576.366	Diosgenin 3-O-beta-D-glucopyranoside	C33H52O8		http://www.genome.jp/dbget-bin/www_bget?cpd:C20709					WXMARHKAXWRNDM-GAMIEDRGSA-N	C[C@H]1[C@H]2[C@H](C[C@H]3[C@@H]4CC=C5C[C@@H](O[C@@H]6O[C@H](CO)[C@@H](O)[C@H](O)[C@H]6O)CC[C@]5(C)[C@H]4CC[C@@]32C)O[C@]12CC[C@@H](C)CO2
43.9945	0	0	No compounds found for experimental mass 43.99445594 and adduct: M
43.9922	0	0	No compounds found for experimental mass 43.99221085 and adduct: M
44.0355	0	0	No compounds found for experimental mass 44.03547156 and adduct: M
19.8194	0	0	No compounds found for experimental mass 19.81940711 and adduct: M
16	0	0	No compounds found for experimental mass 16.00001014 and adduct: M
43.9802	0	0	No compounds found for experimental mass 43.98017371 and adduct: M
574.032	10	574.027	Gossypetin 8-glucuronide-3-sulfate	C21H18O17S				http://www.lipidmaps.org/data/LMSDRecord.php?LMID=LMPK12113221	https://metlin.scripps.edu/metabo_info.php?molid=51633		HUZYIABAGFALTN-LFPOBHQBSA-N	OC(=O)C1O[C@@H](Oc2c3OC(=C(OS(O)(=O)=O)C(=O)c3c(O)cc2O)c2cc(O)c(O)cc2)C(O)[C@@H](O)[C@@H]1O
574.032	10	574.027	Gossypetin 8-glucuronide 3-sulfate	C21H18O17S			http://www.hmdb.ca/metabolites/HMDB0037752		https://metlin.scripps.edu/metabo_info.php?molid=92574	https://pubchem.ncbi.nlm.nih.gov/compound/73829986	HUZYIABAGFALTN-UHFFFAOYSA-N	OC1C(O)C(OC2=C(O)C=C(O)C3=C2OC(C2=CC(O)=C(O)C=C2)=C(OS(O)(=O)=O)C3=O)OC(C1O)C(O)=O
574.032	17	574.023	N-[[(2S,3S,4R,5R)-5-[2-Chloro-6-[(3-iodophenyl)methylamino]purin-9-yl]-3,4-dihydroxyoxolan-2-yl]-hydroxymethyl]-N-methylformamide	C19H20ClIN6O5			http://www.hmdb.ca/metabolites/HMDB0257746				MPLQINDEFGJHHR-UHFFFAOYSA-N	CN(C=O)C(O)C1OC(C(O)C1O)N1C=NC2=C1N=C(Cl)N=C2NCC1=CC(I)=CC=C1
43.985	0	0	No compounds found for experimental mass 43.98499511 and adduct: M
15.9887	0	0	No compounds found for experimental mass 15.98874295 and adduct: M
16.9822	0	0	No compounds found for experimental mass 16.98218787 and adduct: M
50.0335	0	0	No compounds found for experimental mass 50.0334574 and adduct: M
43.9899	1	43.9898	Carbon dioxide	CO2	124-38-9	http://www.genome.jp/dbget-bin/www_bget?cpd:C00011	http://www.hmdb.ca/metabolites/HMDB0001967		https://metlin.scripps.edu/metabo_info.php?molid=3199	https://pubchem.ncbi.nlm.nih.gov/compound/280	CURLTUGMZLYLDI-UHFFFAOYSA-N	O=C=O	http://www.genome.jp/kegg-bin/show_pathway?map00260	http://www.genome.jp/kegg-bin/show_pathway?map00100	http://www.genome.jp/kegg-bin/show_pathway?map00350	http://www.genome.jp/kegg-bin/show_pathway?map00270	http://www.genome.jp/kegg-bin/show_pathway?map00410	http://www.genome.jp/kegg-bin/show_pathway?map00340	http://www.genome.jp/kegg-bin/show_pathway?map00380	http://www.genome.jp/kegg-bin/show_pathway?map00250	http://www.genome.jp/kegg-bin/show_pathway?map00910	http://www.genome.jp/kegg-bin/show_pathway?map00330	http://www.genome.jp/kegg-bin/show_pathway?map00020	http://www.genome.jp/kegg-bin/show_pathway?map00071	http://www.genome.jp/kegg-bin/show_pathway?map00670	http://www.genome.jp/kegg-bin/show_pathway?map00010	http://www.genome.jp/kegg-bin/show_pathway?map00072	http://www.genome.jp/kegg-bin/show_pathway?map00310	http://www.genome.jp/kegg-bin/show_pathway?map00760	http://www.genome.jp/kegg-bin/show_pathway?map00520	http://www.genome.jp/kegg-bin/show_pathway?map00770	http://www.genome.jp/kegg-bin/show_pathway?map00030	http://www.genome.jp/kegg-bin/show_pathway?map00360	http://www.genome.jp/kegg-bin/show_pathway?map00860	http://www.genome.jp/kegg-bin/show_pathway?map00640	http://www.genome.jp/kegg-bin/show_pathway?map00230	http://www.genome.jp/kegg-bin/show_pathway?map00240	http://www.genome.jp/kegg-bin/show_pathway?map00620	http://www.genome.jp/kegg-bin/show_pathway?map00500	http://www.genome.jp/kegg-bin/show_pathway?map00430	http://www.genome.jp/kegg-bin/show_pathway?map00280	http://www.genome.jp/kegg-bin/show_pathway?map04976	http://www.genome.jp/kegg-bin/show_pathway?map01120	http://www.genome.jp/kegg-bin/show_pathway?map01100	http://www.genome.jp/kegg-bin/show_pathway?map00625	http://www.genome.jp/kegg-bin/show_pathway?map00630	http://www.genome.jp/kegg-bin/show_pathway?map00680	http://www.genome.jp/kegg-bin/show_pathway?map00720	http://www.genome.jp/kegg-bin/show_pathway?map01200
16.9822	0	0	No compounds found for experimental mass 16.98215835 and adduct: M
158.19	0	0	No compounds found for experimental mass 158.1898295 and adduct: M
47.0849	0	0	No compounds found for experimental mass 47.08487526 and adduct: M
46.9705	39	46.9687	Oxophosphanyl	OP			http://www.hmdb.ca/metabolites/HMDB0256002			https://pubchem.ncbi.nlm.nih.gov/compound/6857426	LFGREXWGYUGZLY-UHFFFAOYSA-N	O=[P]
34.0332	0	0	No compounds found for experimental mass 34.03315223 and adduct: M
16.0008	0	0	No compounds found for experimental mass 16.00083057 and adduct: M
43.9945	0	0	No compounds found for experimental mass 43.99452991 and adduct: M
99.9672	0	0	No compounds found for experimental mass 99.96722925 and adduct: M
15.9985	0	0	No compounds found for experimental mass 15.99851272 and adduct: M
15.9974	0	0	No compounds found for experimental mass 15.99744666 and adduct: M
42.0131	0	0	No compounds found for experimental mass 42.01307166 and adduct: M
16.1734	0	0	No compounds found for experimental mass 16.17341102 and adduct: M
573.378	0	0	No compounds found for experimental mass 573.378443 and adduct: M
229.013	3	229.014	4-Chloro-6,7-dimethoxy-2-benzoxazolinone	C9H8ClNO4			http://www.hmdb.ca/metabolites/HMDB0034577		https://metlin.scripps.edu/metabo_info.php?molid=90041	https://pubchem.ncbi.nlm.nih.gov/compound/67761025	VTZLLYJSIAQXFJ-UHFFFAOYSA-N	COC1=CC(Cl)=C2NC(=O)OC2=C1OC
229.013	8	229.012	N-Trifluoroacetylprolyl chloride	C7H7ClF3NO2			http://www.hmdb.ca/metabolites/HMDB0246206			https://pubchem.ncbi.nlm.nih.gov/compound/3389389	NUOYJPPISCCYDH-UHFFFAOYSA-N	FC(F)(F)C(=O)N1CCCC1C(Cl)=O
229.013	17	229.017	Clonidine	C9H9Cl2N3	4205-90-7		http://www.hmdb.ca/metabolites/HMDB0014714		https://metlin.scripps.edu/metabo_info.php?molid=1889	https://pubchem.ncbi.nlm.nih.gov/compound/2803	GJSURZIOUXUGAL-UHFFFAOYSA-N	ClC1=CC=CC(Cl)=C1NC1=NCCN1
229.013	32	229.006	Chloranocryl	C10H9Cl2NO	2164-09-2	http://www.genome.jp/dbget-bin/www_bget?cpd:C19046			https://metlin.scripps.edu/metabo_info.php?molid=72795	https://pubchem.ncbi.nlm.nih.gov/compound/16560	VCBRBUKGTWLJOB-UHFFFAOYSA-N	C=C(C)C(=O)Nc1ccc(Cl)c(Cl)c1
229.013	32	229.006	Cypromid	C10H9Cl2NO	2759-71-9	http://www.genome.jp/dbget-bin/www_bget?cpd:C19049			https://metlin.scripps.edu/metabo_info.php?molid=72798	https://pubchem.ncbi.nlm.nih.gov/compound/17693	PLQDLOBGKJCDSZ-UHFFFAOYSA-N	O=C(Nc1ccc(Cl)c(Cl)c1)C1CC1
229.013	39	229.005	5-Hydroxyindolin-2-one sulfate	C8H7NO5S			http://www.hmdb.ca/metabolites/HMDB0304927				VDYXBEFIBYPOSV-UHFFFAOYSA-N	OS(=O)(=O)OC1=CC=C2NC(=O)CC2=C1
229.013	39	229.005	3- Hydroxyindolin-2-one-sulfate	C8H7NO5S			http://www.hmdb.ca/metabolites/HMDB0304928				HLYCAHONCGGOOJ-UHFFFAOYSA-N	OC1=NC2=CC=CC=C2C1OS(O)(=O)=O
128.001	17	128.003	3-Chlorophenol	C6H5ClO	108-43-0	http://www.genome.jp/dbget-bin/www_bget?cpd:C14270			https://metlin.scripps.edu/metabo_info.php?molid=69929	https://pubchem.ncbi.nlm.nih.gov/compound/7933	HORNXRXVQWOLPJ-UHFFFAOYSA-N	Oc1cccc(Cl)c1
128.001	17	128.003	4-Chlorophenol	C6H5ClO	106-48-9	http://www.genome.jp/dbget-bin/www_bget?cpd:C02124	http://www.hmdb.ca/metabolites/HMDB0246398		https://metlin.scripps.edu/metabo_info.php?molid=43297	https://pubchem.ncbi.nlm.nih.gov/compound/4684	WXNZTHHGJRFXKQ-UHFFFAOYSA-N	OC1=CC=C(Cl)C=C1	http://www.genome.jp/kegg-bin/show_pathway?map01120	http://www.genome.jp/kegg-bin/show_pathway?map01220	http://www.genome.jp/kegg-bin/show_pathway?map01100	http://www.genome.jp/kegg-bin/show_pathway?map00361
128.001	17	128.003	2-Chlorophenol	C6H5ClO	95-57-8	http://www.genome.jp/dbget-bin/www_bget?cpd:C14219	http://www.hmdb.ca/metabolites/HMDB0245077		https://metlin.scripps.edu/metabo_info.php?molid=69886	https://pubchem.ncbi.nlm.nih.gov/compound/7245	ISPYQTSUDJAMAB-UHFFFAOYSA-N	OC1=CC=CC=C1Cl
128.001	17	128.003	Phenyl Hypochlorite	C6H5ClO			http://www.hmdb.ca/metabolites/HMDB0256409			https://pubchem.ncbi.nlm.nih.gov/compound/10129962	KZHAHJANVBGCOC-UHFFFAOYSA-N	ClOC1=CC=CC=C1
128.001	29	128.004	Thiouracil	C4H4N2OS	141-90-2	http://www.genome.jp/dbget-bin/www_bget?cpd:C19304	http://www.hmdb.ca/metabolites/HMDB0245323		https://metlin.scripps.edu/metabo_info.php?molid=73016	https://pubchem.ncbi.nlm.nih.gov/compound/1269845	ZEMGGZBWXRYJHK-UHFFFAOYSA-N	OC1=NC(S)=NC=C1
128.001	29	128.004	Thiazole-4-carboxamide	C4H4N2OS			http://www.hmdb.ca/metabolites/HMDB0258976			https://pubchem.ncbi.nlm.nih.gov/compound/445276	PQQRHWFRZHFGFM-UHFFFAOYSA-N	NC(=O)C1=CSC=N1
432.079	4	432.077	4-Fluoranyl-3-(4-Oxidanylpiperidin-1-Yl)sulfonyl-~{n}-[3,4,5-Tris(Fluoranyl)phenyl]benzamide	C18H16F4N2O4S			http://www.hmdb.ca/metabolites/HMDB0246420			https://pubchem.ncbi.nlm.nih.gov/compound/89663273	KKMFSVNFPUPGCA-UHFFFAOYSA-N	OC1CCN(CC1)S(=O)(=O)C1=C(F)C=CC(=C1)C(=O)NC1=CC(F)=C(F)C(F)=C1
432.079	14	432.084	Kaempferol 3-p-coumarate	C24H16O8				http://www.lipidmaps.org/data/LMSDRecord.php?LMID=LMPK12111992	https://metlin.scripps.edu/metabo_info.php?molid=50408		OBSPVONVWCVMCK-XCVCLJGOSA-N	Oc1cc(O)cc2OC(=C(OC(=O)/C=C/c3ccc(O)cc3)C(=O)c12)c1ccc(O)cc1
432.079	14	432.072	4-Aminoanhydrochlortetracycline	C20H17ClN2O7		http://www.genome.jp/dbget-bin/www_bget?cpd:C18299			https://metlin.scripps.edu/metabo_info.php?molid=72135		KMAMVYDEYKZRFY-LLVYKECFSA-N	Cc1c2c(c(O)c3c(O)ccc(Cl)c13)C(=O)[C@]1(O)C(=O)C(C(N)=O)=C(O)[C@@H](N)[C@@H]1C2
432.079	21	432.088	({6-[3-(4-hydroxyphenyl)-3-oxoprop-1-en-1-yl]-5-methoxy-2-methyl-2H-chromen-2-yl}methoxy)sulfonic acid	C21H20O8S			http://www.hmdb.ca/metabolites/HMDB0125873				OSJAGNDGNOIRAC-UHFFFAOYSA-N	COC1=C(C=CC(=O)C2=CC=C(O)C=C2)C=CC2=C1C=CC(C)(COS(O)(=O)=O)O2
432.079	21	432.088	{4-[3-(7-hydroxy-5-methoxy-2,2-dimethyl-2H-chromen-6-yl)prop-2-enoyl]phenyl}oxidanesulfonic acid	C21H20O8S			http://www.hmdb.ca/metabolites/HMDB0125867				WLFAYROKXNTJTO-UHFFFAOYSA-N	COC1=C(C=CC(=O)C2=CC=C(OS(O)(=O)=O)C=C2)C(O)=CC2=C1C=CC(C)(C)O2
432.079	21	432.088	(4-{3-[2-(hydroxymethyl)-5-methoxy-2-methyl-2H-chromen-6-yl]prop-2-enoyl}phenyl)oxidanesulfonic acid	C21H20O8S			http://www.hmdb.ca/metabolites/HMDB0125872				SMMCFZPNXVUNKE-UHFFFAOYSA-N	COC1=C(C=CC(=O)C2=CC=C(OS(O)(=O)=O)C=C2)C=CC2=C1C=CC(C)(CO)O2
432.079	21	432.088	[4-(3-{11-methoxy-5,5-dimethyl-3,6-dioxatricyclo[5.4.0.0²,?]undeca-1(7),8,10-trien-10-yl}prop-2-enoyl)phenyl]oxidanesulfonic acid	C21H20O8S			http://www.hmdb.ca/metabolites/HMDB0125886				PVNRPVWYJOPWPL-UHFFFAOYSA-N	COC1=C(C=CC(=O)C2=CC=C(OS(O)(=O)=O)C=C2)C=CC2=C1C1OC1C(C)(C)O2
432.079	21	432.088	{2-hydroxy-5-[3-(5-methoxy-2,2-dimethyl-2H-chromen-6-yl)prop-2-enoyl]phenyl}oxidanesulfonic acid	C21H20O8S			http://www.hmdb.ca/metabolites/HMDB0125863				UQVXKAORZYTYEU-UHFFFAOYSA-N	COC1=C(C=CC(=O)C2=CC(OS(O)(=O)=O)=C(O)C=C2)C=CC2=C1C=CC(C)(C)O2
432.079	21	432.088	{4-[3-(5-methoxy-2,2-dimethyl-2H-chromen-6-yl)oxirane-2-carbonyl]phenyl}oxidanesulfonic acid	C21H20O8S			http://www.hmdb.ca/metabolites/HMDB0125882			https://pubchem.ncbi.nlm.nih.gov/compound/131832348	BEZOTJWCCATUPJ-UHFFFAOYSA-N	COC1=C(C=CC2=C1C=CC(C)(C)O2)C1OC1C(=O)C1=CC=C(OS(O)(=O)=O)C=C1
432.079	25	432.068	CAY10608	C18H22Cl2N2O4S	457897-92-6				https://metlin.scripps.edu/metabo_info.php?molid=45548
432.079	29	432.066	Se-Adenosylselenohomocysteine	C14H20N6O5Se			http://www.hmdb.ca/metabolites/HMDB0011117			https://pubchem.ncbi.nlm.nih.gov/compound/16682731	UVSMMLABJBJNGH-WWJIDFMMSA-N	NC(CC[Se]C[C@H]1O[C@@H]([C@H](O)[C@@H]1O)N1C=NC2=C(N)N=CN=C12)C(O)=O	http://www.genome.jp/kegg-bin/show_pathway?map00450
432.079	29	432.066	Se-Adenosyl-L-selenohomocysteine	C14H20N6O5Se		http://www.genome.jp/dbget-bin/www_bget?cpd:C05692	http://www.hmdb.ca/metabolites/HMDB0062526			https://pubchem.ncbi.nlm.nih.gov/compound/446317	UVSMMLABJBJNGH-WFMPWKQPSA-N	[H][C@](N)(CC[Se]C[C@@]1([H])O[C@@]([H])(N2C=NC3=C(N)N=CN=C23)[C@]([H])(O)[C@]1([H])O)C(O)=O
432.079	29	432.091	17-Beta-Estradiol-3,17-beta-sulfate	C18H24O8S2			http://www.hmdb.ca/metabolites/HMDB0041620	http://www.lipidmaps.org/data/LMSDRecord.php?LMID=LMST05020041		https://pubchem.ncbi.nlm.nih.gov/compound/66430	VPLAJGAMHNQZIY-ZBRFXRBCSA-N	[H][C@@]12CC[C@H](OS(O)(=O)=O)[C@@]1(C)CC[C@]1([H])C3=CC=C(OS(O)(=O)=O)C=C3CC[C@@]21[H]
432.079	29	432.091	Estradiol disulfate	C18H24O8S2	3233-70-3				https://metlin.scripps.edu/metabo_info.php?molid=3561
432.079	29	432.091	Calcium cyclamate	C12H28CaN2O8S2			http://www.hmdb.ca/metabolites/HMDB0303197			https://pubchem.ncbi.nlm.nih.gov/compound/22186	RBTQJTVPZBDPIF-UHFFFAOYSA-L	O.O.[Ca++].[O-]S(=O)(=O)NC1CCCCC1.[O-]S(=O)(=O)NC1CCCCC1
432.079	38	432.095	7a-Hydroxy-O-carbamoyl-deacetylcephalosporin C	C15H20N4O9S		http://www.genome.jp/dbget-bin/www_bget?cpd:C06569			https://metlin.scripps.edu/metabo_info.php?molid=64545	https://pubchem.ncbi.nlm.nih.gov/compound/441085	JMCGENBWRIPSAH-LNSLMCEBSA-N	NC(=O)OCC1=C(C(=O)O)N2C(=O)[C@@](O)(NC(=O)CCC[C@@H](N)C(=O)O)[C@H]2SC1	http://www.genome.jp/kegg-bin/show_pathway?map01100	http://www.genome.jp/kegg-bin/show_pathway?map01110	http://www.genome.jp/kegg-bin/show_pathway?map01130	http://www.genome.jp/kegg-bin/show_pathway?map00311
112.05	21	112.052	cis-1,2-Dihydrobenzene-1,2-diol	C6H8O2		http://www.genome.jp/dbget-bin/www_bget?cpd:C04091				https://pubchem.ncbi.nlm.nih.gov/compound/176951	YDRSQRPHLBEPTP-OLQVQODUSA-N	O[C@H]1C=CC=C[C@H]1O	http://www.genome.jp/kegg-bin/show_pathway?map01120	http://www.genome.jp/kegg-bin/show_pathway?map01220	http://www.genome.jp/kegg-bin/show_pathway?map01100	http://www.genome.jp/kegg-bin/show_pathway?map00362	http://www.genome.jp/kegg-bin/show_pathway?map00361
112.05	22	112.052	C6:2	C6H8O2
112.05	22	112.052	Propenylacrylic Acid	C6H8O2			http://www.hmdb.ca/metabolites/HMDB0256823			https://pubchem.ncbi.nlm.nih.gov/compound/57150984	ALLFLSZNSYXGNQ-UHFFFAOYSA-N	CC=CC(=C)C(O)=O
112.05	22	112.052	5-ethyl-(3H)-furan-2-one	C6H8O2			http://www.hmdb.ca/metabolites/HMDB0303887			https://pubchem.ncbi.nlm.nih.gov/compound/281853	WWAGWEFPCZVKGN-UHFFFAOYSA-N	CCC1=CCC(=O)O1
112.05	22	112.052	Methylenecyclopropylacetic acid	C6H8O2			http://www.hmdb.ca/metabolites/HMDB0254638			https://pubchem.ncbi.nlm.nih.gov/compound/150877	QDJSZVRLBGARTP-UHFFFAOYSA-N	OC(=O)C(=C)C1CC1
112.05	22	112.052	2-Butenoic acid, ethenyl ester	C6H8O2			http://www.hmdb.ca/metabolites/HMDB0245043			https://pubchem.ncbi.nlm.nih.gov/compound/61774	IYNRVIKPUTZSOR-UHFFFAOYSA-N	CC=CC(=O)OC=C
112.05	22	112.052	2-Methylenecyclopropaneacetic Acid	C6H8O2			http://www.hmdb.ca/metabolites/HMDB0244327			https://pubchem.ncbi.nlm.nih.gov/compound/10214381	QJBXAEKEXKLLLZ-UHFFFAOYSA-N	OC(=O)CC1CC1=C
112.05	22	112.052	hexa-2,4-dienoic acid	C6H8O2			http://www.hmdb.ca/metabolites/HMDB0253115	http://www.lipidmaps.org/data/LMSDRecord.php?LMID=LMFA01031012		https://pubchem.ncbi.nlm.nih.gov/compound/5251	WSWCOQWTEOXDQX-UHFFFAOYSA-N	CC=CC=CC(O)=O
112.05	22	112.052	3,5-Cyclohexadiene-1,2-diol	C6H8O2			http://www.hmdb.ca/metabolites/HMDB0246048			https://pubchem.ncbi.nlm.nih.gov/compound/418	YDRSQRPHLBEPTP-UHFFFAOYSA-N	OC1C=CC=CC1O
112.05	22	112.052	Cyclohexane-1,3-dione	C6H8O2	504-02-9	http://www.genome.jp/dbget-bin/www_bget?cpd:C01066	http://www.hmdb.ca/metabolites/HMDB0244161		https://metlin.scripps.edu/metabo_info.php?molid=65556	https://pubchem.ncbi.nlm.nih.gov/compound/10434	HJSLFCCWAKVHIW-UHFFFAOYSA-N	O=C1CCCC(=O)C1
112.05	22	112.052	Methylfurfuryl alcohol	C6H8O2			http://www.hmdb.ca/metabolites/HMDB0302997			https://pubchem.ncbi.nlm.nih.gov/compound/107243	UABXUIWIFUZYQK-UHFFFAOYSA-N	CC(O)C1=CC=CO1
112.05	22	112.052	Syoyualdehyde	C6H8O2			http://www.hmdb.ca/metabolites/HMDB0033569		https://metlin.scripps.edu/metabo_info.php?molid=89378	https://pubchem.ncbi.nlm.nih.gov/compound/12281547	PEBMIJGMJUFNQE-HYXAFXHYSA-N	CC(=O)C(\C)=C/C=O
112.05	22	112.052	2-Hydroxy-3-methyl-2-cyclopenten-1-one	C6H8O2			http://www.hmdb.ca/metabolites/HMDB0303163			https://pubchem.ncbi.nlm.nih.gov/compound/6660	CFAKWWQIUFSQFU-UHFFFAOYSA-N	CC1=C(O)C(=O)CC1
112.05	22	112.052	2-Hexen-4-olide	C6H8O2			http://www.hmdb.ca/metabolites/HMDB0302935			https://pubchem.ncbi.nlm.nih.gov/compound/16997	GOUILHYTHSOMQJ-UHFFFAOYSA-N	CCC1OC(=O)C=C1
112.05	22	112.052	trans-1,2-Dihydrobenzene-1,2-diol	C6H8O2	103302-38-1	http://www.genome.jp/dbget-bin/www_bget?cpd:C04221	http://www.hmdb.ca/metabolites/HMDB0001164		https://metlin.scripps.edu/metabo_info.php?molid=6046	https://pubchem.ncbi.nlm.nih.gov/compound/149186	YDRSQRPHLBEPTP-PHDIDXHHSA-N	O[C@@H]1C=CC=C[C@H]1O
112.05	22	112.052	4-oxo-2E-Hexenal	C6H8O2	2492-43-5		http://www.hmdb.ca/metabolites/HMDB0031759	http://www.lipidmaps.org/data/LMSDRecord.php?LMID=LMFA06000120	https://metlin.scripps.edu/metabo_info.php?molid=46415	https://pubchem.ncbi.nlm.nih.gov/compound/6365145	GVKYFODEMNCLGS-ONEGZZNKSA-N	CCC(=O)\C=C\C=O
112.05	22	112.052	xi-3,5-Dimethyl-2(5H)-furanone	C6H8O2			http://www.hmdb.ca/metabolites/HMDB0039778		https://metlin.scripps.edu/metabo_info.php?molid=94327	https://pubchem.ncbi.nlm.nih.gov/compound/318158	SAXRUMLUKZBSTO-UHFFFAOYSA-N	CC1OC(=O)C(C)=C1
112.05	22	112.052	2,5-Dimethyl-3(2H)-furanone	C6H8O2	14400-67-0		http://www.hmdb.ca/metabolites/HMDB0032233		https://metlin.scripps.edu/metabo_info.php?molid=88282	https://pubchem.ncbi.nlm.nih.gov/compound/85730	ASOSVCXGWPDUGN-UHFFFAOYSA-N	CC1OC(C)=CC1=O
112.05	22	112.052	2-(Methoxymethyl)furan	C6H8O2	13679-46-4		http://www.hmdb.ca/metabolites/HMDB0034247		https://metlin.scripps.edu/metabo_info.php?molid=89801	https://pubchem.ncbi.nlm.nih.gov/compound/61661	GANSPRKOWQQXPE-UHFFFAOYSA-N	COCC1=CC=CO1
112.05	22	112.052	Sorbic acid	C6H8O2	110-44-1		http://www.hmdb.ca/metabolites/HMDB0029581	http://www.lipidmaps.org/data/LMSDRecord.php?LMID=LMFA01030100	https://metlin.scripps.edu/metabo_info.php?molid=34778	https://pubchem.ncbi.nlm.nih.gov/compound/643460	WSWCOQWTEOXDQX-MQQKCMAXSA-N	C\C=C\C=C\C(O)=O
112.05	22	112.052	1,2-Cyclohexanedione	C6H8O2	765-87-7	http://www.genome.jp/dbget-bin/www_bget?cpd:C06105	http://www.hmdb.ca/metabolites/HMDB0031344		https://metlin.scripps.edu/metabo_info.php?molid=66348	https://pubchem.ncbi.nlm.nih.gov/compound/13006	OILAIQUEIWYQPH-UHFFFAOYSA-N	O=C1CCCCC1=O	http://www.genome.jp/kegg-bin/show_pathway?map01120	http://www.genome.jp/kegg-bin/show_pathway?map00930
112.05	22	112.052	3-Methyl-1,2-cyclopentanedione	C6H8O2	765-70-8		http://www.hmdb.ca/metabolites/HMDB0031543			https://pubchem.ncbi.nlm.nih.gov/compound/61209	OACYKCIZDVVNJL-UHFFFAOYSA-N	CC1CCC(=O)C1=O
112.05	22	112.052	5,5-Dimethyl-2(5H)-furanone	C6H8O2	20019-64-1		http://www.hmdb.ca/metabolites/HMDB0040260		https://metlin.scripps.edu/metabo_info.php?molid=94789	https://pubchem.ncbi.nlm.nih.gov/compound/29909	YNKQMZRTPPVLLL-UHFFFAOYSA-N	CC1(C)OC(=O)C=C1
112.05	22	112.052	3,5-hexadienoic acid	C6H8O2					https://metlin.scripps.edu/metabo_info.php?molid=35106
112.05	22	112.052	5-hexynoic acid	C6H8O2					https://metlin.scripps.edu/metabo_info.php?molid=35154
112.05	22	112.052	4-oxo-2Z-Hexenal	C6H8O2				http://www.lipidmaps.org/data/LMSDRecord.php?LMID=LMFA06000122	https://metlin.scripps.edu/metabo_info.php?molid=46417		GVKYFODEMNCLGS-ARJAWSKDSA-N	C(/C=CC(=O)CC)(=O)[H]
112.05	22	112.052	3-hexynoic acid	C6H8O2				http://www.lipidmaps.org/data/LMSDRecord.php?LMID=LMFA01030498	https://metlin.scripps.edu/metabo_info.php?molid=74155		JHBKYZNFFMIFDA-UHFFFAOYSA-N	C(CC#CCC)(=O)O
112.05	22	112.052	4-hexynoic acid	C6H8O2				http://www.lipidmaps.org/data/LMSDRecord.php?LMID=LMFA01030499	https://metlin.scripps.edu/metabo_info.php?molid=74156		VTZDPQGGOUEESD-UHFFFAOYSA-N	C(CCC#CC)(=O)O
112.05	22	112.052	5-hexynoic acid	C6H8O2				http://www.lipidmaps.org/data/LMSDRecord.php?LMID=LMFA01030500	https://metlin.scripps.edu/metabo_info.php?molid=74157		VPFMEXRVUOPYRG-UHFFFAOYSA-N	C(CCCC#C)(=O)O
112.05	22	112.052	Aleprolic acid	C6H8O2				http://www.lipidmaps.org/data/LMSDRecord.php?LMID=LMFA01140022	https://metlin.scripps.edu/metabo_info.php?molid=34854		MOMBAXHNIPLMSI-UHFFFAOYSA-N	C1(C=CCC1)C(=O)O
112.05	22	112.052	1,4-Cyclohexanedione	C6H8O2	637-88-7	http://www.genome.jp/dbget-bin/www_bget?cpd:C08063			https://metlin.scripps.edu/metabo_info.php?molid=66797	https://pubchem.ncbi.nlm.nih.gov/compound/12511	DCZFGQYXRKMVFG-UHFFFAOYSA-N	O=C1CCC(=O)CC1	http://www.genome.jp/kegg-bin/show_pathway?map01120	http://www.genome.jp/kegg-bin/show_pathway?map00627
112.05	22	112.052	(2Z,4Z)-hexa-2,4-dienoic acid	C6H8O2				http://www.lipidmaps.org/data/LMSDRecord.php?LMID=LMFA01030944			WSWCOQWTEOXDQX-LDIADDGTSA-N	OC(=O)/C=CC=C/C
112.05	22	112.052	2-hexenedial	C6H8O2				http://www.lipidmaps.org/data/LMSDRecord.php?LMID=LMFA06000009	https://metlin.scripps.edu/metabo_info.php?molid=75297		LNRGVCBUONGIKW-HNQUOIGGSA-N	C(=O)([H])CC/C=C/C([H])=O
112.05	22	112.052	3-hexenedial	C6H8O2				http://www.lipidmaps.org/data/LMSDRecord.php?LMID=LMFA06000010	https://metlin.scripps.edu/metabo_info.php?molid=75298		ZDJQEPWXARFGAE-OWOJBTEDSA-N	C(=O)([H])C/C=C/CC([H])=O
112.05	22	112.052	6-hydroxy-2,4-hexadienal	C6H8O2				http://www.lipidmaps.org/data/LMSDRecord.php?LMID=LMFA06000017	https://metlin.scripps.edu/metabo_info.php?molid=75300		PCYZGEHNECVSCF-ZPUQHVIOSA-N	C(O)/C=C/C=C/C([H])=O
112.05	22	112.052	Parasorbic acid	C6H8O2	10048-32-5	http://www.genome.jp/dbget-bin/www_bget?cpd:C08502			https://metlin.scripps.edu/metabo_info.php?molid=67024	https://pubchem.ncbi.nlm.nih.gov/compound/441575	DYNKRGCMLGUEMN-YFKPBYRVSA-N	C[C@H]1CC=CC(=O)O1
112.05	22	112.052	3,5-hexadienoic acid	C6H8O2				http://www.lipidmaps.org/data/LMSDRecord.php?LMID=LMFA01030451	https://metlin.scripps.edu/metabo_info.php?molid=74108		KRMCNXUYEWISGE-ONEGZZNKSA-N	C(C/C=C/C=C)(=O)O
245.04	5	245.041	1-Cyano-N-[4-(trifluoromethoxy)phenyl]formohydrazide	C9H6F3N3O2			http://www.hmdb.ca/metabolites/HMDB0258057			https://pubchem.ncbi.nlm.nih.gov/compound/57445226	WAQUEYKNSGETTO-UHFFFAOYSA-N	NN(C(=O)C#N)C1=CC=C(OC(F)(F)F)C=C1
245.04	14	245.044	7-Methoxycoumarin-3-carbonyl azide	C11H7N3O4			http://www.hmdb.ca/metabolites/HMDB0247270			https://pubchem.ncbi.nlm.nih.gov/compound/22223284	KIPIRQVNIGOHCO-UHFFFAOYSA-N	COC1=CC2=C(C=C1)C=C(C(=O)N=[N+]=[N-])C(=O)O2
245.04	18	245.036	4-Methoxyindoxyl sulfate	C9H11NO5S			http://www.hmdb.ca/metabolites/HMDB0304935				IBLCRTNVHXHBPT-UHFFFAOYSA-N	COC1=CC2=C(NCC2OS(O)(=O)=O)C=C1
245.04	21	245.045	Ethyl 4-nitrophenyl methylphosphonate	C9H12NO5P			http://www.hmdb.ca/metabolites/HMDB0246217			https://pubchem.ncbi.nlm.nih.gov/compound/151144	BARJAAQSDSOQEY-UHFFFAOYSA-N	CCOP(C)(=O)OC1=CC=C(C=C1)[N+]([O-])=O
245.04	22	245.046	Chlorphenesin carbamate	C10H12ClNO4	886-74-8	http://www.genome.jp/dbget-bin/www_bget?cpd:C07930			https://metlin.scripps.edu/metabo_info.php?molid=66767	https://pubchem.ncbi.nlm.nih.gov/compound/2724	SKPLBLUECSEIFO-UHFFFAOYSA-N	NC(=O)OCC(O)COc1ccc(Cl)cc1
245.04	28	245.047	Lamivudine sulfoxide	C8H11N3O4S			http://www.hmdb.ca/metabolites/HMDB0060599			https://pubchem.ncbi.nlm.nih.gov/compound/452020	LJMQAXFNQNADRZ-FYZWQCAOSA-N	NC1=NC(=O)N(C=C1)[C@H]1CS(=O)[C@@H](CO)O1
245.04	28	245.047	3'-thiacytidine	C8H11N3O4S			http://www.hmdb.ca/metabolites/HMDB0246108				FPJPTCHRIMPDSG-UHFFFAOYSA-N	NC1=NC(=O)N(C=C1)C1OC(CO)SC1O
290.027	1	290.026	1(2H)-Naphthalenone, 4-(3,4-dichlorophenyl)-3,4-dihydro-, (4S)-	C16H12Cl2O	124379-29-9				https://metlin.scripps.edu/metabo_info.php?molid=2421
290.027	4	290.028	N-((4-chlorophenyl)carbamothioyl)benzamide	C14H11ClN2OS					https://metlin.scripps.edu/metabo_info.php?molid=96311
290.027	12	290.023	Oxydisulfoton	C8H19O3PS3	2497-07-6	http://www.genome.jp/dbget-bin/www_bget?cpd:C19009			https://metlin.scripps.edu/metabo_info.php?molid=72760	https://pubchem.ncbi.nlm.nih.gov/compound/17242	UPUGLJYNCXXUQV-UHFFFAOYSA-N	CCOP(=S)(OCC)SCCS(=O)CC
290.027	27	290.035	Apigeninidin	C15H11ClO4			http://www.hmdb.ca/metabolites/HMDB0301880			https://pubchem.ncbi.nlm.nih.gov/compound/159360	GYQDOAKHUGURPD-UHFFFAOYSA-N	[Cl-].OC1=CC=C(C=C1)C1=CC=C2C(O)=CC(O)=CC2=[O+]1
290.027	27	290.035	2-chloro-1, 3, 8-trihydroxy-6-methylanthrone	C15H11ClO4						https://pubchem.ncbi.nlm.nih.gov/compound/57874766	PZAGIHBLFSORGU-UHFFFAOYSA-N	CC1=CC(=C2C(=C1)CC3=CC(=C(C(=C3C2=O)O)Cl)O)O
337.112	2	337.113	Leu Cys Cys	C12H23N3O4S2					https://metlin.scripps.edu/metabo_info.php?molid=16295
337.112	2	337.113	Gly Met Met	C12H23N3O4S2					https://metlin.scripps.edu/metabo_info.php?molid=16728
337.112	2	337.113	Cys Cys Ile	C12H23N3O4S2					https://metlin.scripps.edu/metabo_info.php?molid=17360
337.112	2	337.113	Cys Ile Cys	C12H23N3O4S2					https://metlin.scripps.edu/metabo_info.php?molid=18168
337.112	2	337.113	Met Gly Met	C12H23N3O4S2					https://metlin.scripps.edu/metabo_info.php?molid=18555
337.112	2	337.113	Met Met Gly	C12H23N3O4S2					https://metlin.scripps.edu/metabo_info.php?molid=20338
337.112	2	337.113	Cys Leu Cys	C12H23N3O4S2					https://metlin.scripps.edu/metabo_info.php?molid=21120
337.112	2	337.113	Ile Cys Cys	C12H23N3O4S2					https://metlin.scripps.edu/metabo_info.php?molid=21205
337.112	2	337.113	Cys Cys Leu	C12H23N3O4S2					https://metlin.scripps.edu/metabo_info.php?molid=21636
337.112	8	337.109	N-Desmethyladinazolam	C18H16ClN5			http://www.hmdb.ca/metabolites/HMDB0255121			https://pubchem.ncbi.nlm.nih.gov/compound/119094	XPMACCNVZKHGPT-UHFFFAOYSA-N	CNCC1=NN=C2CN=C(C3=CC=CC=C3)C3=C(C=CC(Cl)=C3)N12
337.112	12	337.116	Indole-3-acetyl-myo-inositol	C16H19NO7		http://www.genome.jp/dbget-bin/www_bget?cpd:C03868			https://metlin.scripps.edu/metabo_info.php?molid=66071		XUACNUJFOIKYPQ-HUSLANRSSA-N	O=C(Cc1c[nH]c2ccccc12)O[C@H]1[C@@H](O)[C@H](O)[C@@H](O)[C@H](O)[C@H]1O
337.112	12	337.116	indole-3-acetyl-beta-4-D-glucose	C16H19NO7			http://www.hmdb.ca/metabolites/HMDB0304390				XSNPKRVRWPBMKE-UHFFFAOYSA-N	OCC1OC(O)C(O)C(O)C1OC(=O)CC1=CNC2=C1C=CC=C2
337.112	12	337.116	indole-3-acetyl-beta-6-D-glucose	C16H19NO7			http://www.hmdb.ca/metabolites/HMDB0304391				DKHLXGMLDJKOFU-UHFFFAOYSA-N	OC1OC(COC(=O)CC2=CNC3=CC=CC=C23)C(O)C(O)C1O
337.112	12	337.116	Indole-3-acetyl-beta-1-D-glucoside	C16H19NO7		http://www.genome.jp/dbget-bin/www_bget?cpd:C04197	http://www.hmdb.ca/metabolites/HMDB0301785		https://metlin.scripps.edu/metabo_info.php?molid=66132	https://pubchem.ncbi.nlm.nih.gov/compound/440255	HHDMMUWDSFASNB-JZYAIQKZSA-N	OC[C@H]1O[C@@H](OC(=O)CC2=CNC3=CC=CC=C23)[C@H](O)[C@@H](O)[C@@H]1O
337.112	12	337.116	1H-Indol-3-ylacetyl-myo-inositol	C16H19NO7			http://www.hmdb.ca/metabolites/HMDB0031182		https://metlin.scripps.edu/metabo_info.php?molid=87474		XUACNUJFOIKYPQ-BKQXGZDCSA-N	O[C@H]1[C@H](O)[C@@H](O)[C@H](OC(=O)CC2=CNC3=C2C=CC=C3)[C@H](O)[C@@H]1O
337.112	18	337.106	4-Methylumbelliferylguanidinobenzoate	C18H15N3O4			http://www.hmdb.ca/metabolites/HMDB0246524			https://pubchem.ncbi.nlm.nih.gov/compound/134454	AHAAYVQLZJYEOX-UHFFFAOYSA-N	CC1=CC(=O)OC2=C1C=CC(OC(=O)C1=CC=C(C=C1)N=C(N)N)=C2
337.112	21	337.119	indole-3-acetyl-tyrosine	C19H17N2O4			http://www.hmdb.ca/metabolites/HMDB0304388				HLBLLQMXYYYBLN-UHFFFAOYSA-M	OC1=CC=C(CC(NC(=O)CC2=CNC3=C2C=CC=C3)C([O-])=O)C=C1
337.112	26	337.121	Benin	C14H19N5O3S			http://www.hmdb.ca/metabolites/HMDB0248954			https://pubchem.ncbi.nlm.nih.gov/compound/89617	GOZRRIWDZQPGMN-UHFFFAOYSA-N	CCOC(=O)CNC(=O)CCCCSC1=NC=NC2=C1NC=N2
337.112	34	337.101	(S)-malyl N-acetyl-alpha-D-glucosaminide	C12H19NO10				http://www.lipidmaps.org/data/LMSDRecord.php?LMID=LMFA13010059			COBMRTSHZAUOCY-BVKYVCSXSA-N	O[C@H]1[C@@H]([C@H]([C@@H](O[C@@H](CC(O)=O)C(O)=O)O[C@@H]1CO)NC(C)=O)O
266.098	8	266.1	Glucose 3-hydroxybutyrate	C10H18O8			http://www.hmdb.ca/metabolites/HMDB0252771				HIBYJNNRFVMMRN-UHFFFAOYSA-N	CCC(O)C(=O)OC(C(O)C=O)C(O)C(O)CO
266.098	8	266.1	Glucose butyrate	C10H18O8			http://www.hmdb.ca/metabolites/HMDB0252773				NPVZHUASLJAQRR-UHFFFAOYSA-N	CCCC(=O)OC1(O)OC(CO)C(O)C(O)C1O
266.098	8	266.1	[(2R,3S,4R,5R)-3,4,5,6-Tetrahydroxy-1-oxohexan-2-yl] 3-hydroxybutanoate	C10H18O8			http://www.hmdb.ca/metabolites/HMDB0257924				XAWBPYABWCVXCY-UHFFFAOYSA-N	CC(O)CC(=O)OC(C=O)C(O)C(O)C(O)CO
266.098	13	266.101	7-Deaza-2'-deoxyguanosine	C11H14N4O4			http://www.hmdb.ca/metabolites/HMDB0247243			https://pubchem.ncbi.nlm.nih.gov/compound/135800810	PFCLMNDDPTZJHQ-UHFFFAOYSA-N	NC1=NC2=C(C=CN2C2CC(O)C(CO)O2)C(=O)N1
266.098	13	266.101	tubercidin	C11H14N4O4			http://www.hmdb.ca/metabolites/HMDB0259318			https://pubchem.ncbi.nlm.nih.gov/compound/5604	HDZZVAMISRMYHH-UHFFFAOYSA-N	NC1=C2C=CN(C3OC(CO)C(O)C3O)C2=NC=N1
266.098	13	266.101	1-(3-Carboxypropyl)-3,7-dimethylxanthine	C11H14N4O4			http://www.hmdb.ca/metabolites/HMDB0243498			https://pubchem.ncbi.nlm.nih.gov/compound/151419	WKASGTGXOGALBG-UHFFFAOYSA-N	CN1C=NC2=C1C(=O)N(CCCC(O)=O)C(=O)N2C
266.098	13	266.101	2,2-Dimethylpropanal 2,4-dinitrophenylhydrazone	C11H14N4O4			http://www.hmdb.ca/metabolites/HMDB0255799			https://pubchem.ncbi.nlm.nih.gov/compound/349748	ORILNCDDCQWASM-UHFFFAOYSA-N	CC(C)(C)C=NNC1=C(C=C(C=C1)[N+]([O-])=O)[N+]([O-])=O
266.098	13	266.101	Doxofylline	C11H14N4O4			http://www.hmdb.ca/metabolites/HMDB0251602			https://pubchem.ncbi.nlm.nih.gov/compound/50942	HWXIGFIVGWUZAO-UHFFFAOYSA-N	CN1C2=C(N(CC3OCCO3)C=N2)C(=O)N(C)C1=O
266.098	13	266.101	Forodesine	C11H14N4O4			http://www.hmdb.ca/metabolites/HMDB0252454			https://pubchem.ncbi.nlm.nih.gov/compound/135402049	IWKXDMQDITUYRK-UHFFFAOYSA-N	OCC1NC(C(O)C1O)C1=CNC2=C1N=CNC2=O
266.098	13	266.101	(2S)-3-(4H-Imidazol-4-yl)-2-[[(2S)-5-oxopyrrolidine-2-carbonyl]amino]propanoic acid	C11H14N4O4			http://www.hmdb.ca/metabolites/HMDB0256374				DDQCRHMAPMBAFL-UHFFFAOYSA-N	OC(=O)C(CC1C=NC=N1)NC(=O)C1CCC(=O)N1
266.098	13	266.101	3-Deazaadenosine	C11H14N4O4			http://www.hmdb.ca/metabolites/HMDB0245849			https://pubchem.ncbi.nlm.nih.gov/compound/1651	DBZQFUNLCALWDY-UHFFFAOYSA-N	NC1=NC=CC2=C1N=CN2C1OC(CO)C(O)C1O
266.098	13	266.101	8-Oxodeoxycoformycin	C11H14N4O4		http://www.genome.jp/dbget-bin/www_bget?cpd:C02957			https://metlin.scripps.edu/metabo_info.php?molid=65874	https://pubchem.ncbi.nlm.nih.gov/compound/439866	PNAAOYLIDNSLKV-NBEYISGCSA-N	O=C1CNC=Nc2c1ncn2[C@H]1C[C@H](O)[C@@H](CO)O1
266.098	13	266.101	1-(3-Carboxypropyl)-3,7-dimethylxanthine	C11H14N4O4	6493-07-8				https://metlin.scripps.edu/metabo_info.php?molid=1770
266.098	14	266.094	(-)-microperfuranone	C17H14O3						https://pubchem.ncbi.nlm.nih.gov/compound/10563682	MFURXTOJWOOSEM-UHFFFAOYSA-N	OC1OC(=O)C(=C1Cc1ccccc1)c1ccccc1
266.098	14	266.094	(E)-4-[5-(4-Hydroxyphenoxy)-3-penten-1-ynyl]phenol	C17H14O3			http://www.hmdb.ca/metabolites/HMDB0041447		https://metlin.scripps.edu/metabo_info.php?molid=95843	https://pubchem.ncbi.nlm.nih.gov/compound/131753147	GXRXAVMCQJHRCM-IWQZZHSRSA-N	OC1=CC=C(OC\C=C/C#CC2=CC=C(O)C=C2)C=C1
266.098	14	266.094	7-Methoxy-2-methylisoflavone	C17H14O3			http://www.hmdb.ca/metabolites/HMDB0033980	http://www.lipidmaps.org/data/LMSDRecord.php?LMID=LMPK12050002	https://metlin.scripps.edu/metabo_info.php?molid=47525	https://pubchem.ncbi.nlm.nih.gov/compound/354368	XRGWZIGGCNSFRY-UHFFFAOYSA-N	COC1=CC2=C(C=C1)C(=O)C(=C(C)O2)C1=CC=CC=C1
266.098	14	266.094	Dracorhodin	C17H14O3			http://www.hmdb.ca/metabolites/HMDB0251617			https://pubchem.ncbi.nlm.nih.gov/compound/69509	UCZJPQIEFFTIEV-UHFFFAOYSA-N	COC1=C(C)C(=O)C=C2OC(=CC=C12)C1=CC=CC=C1
266.098	14	266.094	Benzarone	C17H14O3	1477-19-6	http://www.genome.jp/dbget-bin/www_bget?cpd:C14474	http://www.hmdb.ca/metabolites/HMDB0248975		https://metlin.scripps.edu/metabo_info.php?molid=70089	https://pubchem.ncbi.nlm.nih.gov/compound/255968	RFRXIWQYSOIBDI-UHFFFAOYSA-N	CCC1=C(C(=O)C2=CC=C(O)C=C2)C2=CC=CC=C2O1
266.098	14	266.094	Methoxyvone	C17H14O3					https://metlin.scripps.edu/metabo_info.php?molid=43575
266.098	14	266.094	5-methyl-7-methoxyisoflavone	C17H14O3	82517-12-2				https://metlin.scripps.edu/metabo_info.php?molid=84979
266.098	23	266.092	10-phospho-2E-decenoic acid	C10H19O6P				http://www.lipidmaps.org/data/LMSDRecord.php?LMID=LMFA01050430			NAUNHDNEXRZFSD-SOFGYWHQSA-N	C(/C=C/CCCCCCCOP(O)(O)=O)(=O)O
266.098	28	266.106	Tyrphostin AG 1296	C16H14N2O2			http://www.hmdb.ca/metabolites/HMDB0259359			https://pubchem.ncbi.nlm.nih.gov/compound/2049	QNOXYUNHIGOWNY-UHFFFAOYSA-N	COC1=C(OC)C=C2N=C(C=NC2=C1)C1=CC=CC=C1
266.098	28	266.106	Miroprofen	C16H14N2O2			http://www.hmdb.ca/metabolites/HMDB0254753			https://pubchem.ncbi.nlm.nih.gov/compound/68752	OJGQFYYLKNCIJD-UHFFFAOYSA-N	CC(C(O)=O)C1=CC=C(C=C1)C1=CN2C=CC=CC2=N1
266.098	28	266.106	N-(3-Methyl-2-pyridyl)-3-phenylsuccinimide	C16H14N2O2			http://www.hmdb.ca/metabolites/HMDB0253391			https://pubchem.ncbi.nlm.nih.gov/compound/146070	DYDZWJOECBIVHD-UHFFFAOYSA-N	CC1=C(N=CC=C1)N1C(=O)CC(C1=O)C1=CC=CC=C1
266.098	28	266.106	5-(p-Methylphenyl)-5-phenylhydantoin	C16H14N2O2			http://www.hmdb.ca/metabolites/HMDB0246896			https://pubchem.ncbi.nlm.nih.gov/compound/92334	WPAPSGQWYNPWCZ-UHFFFAOYSA-N	CC1=CC=C(C=C1)C1(N=C(O)N=C1O)C1=CC=CC=C1
266.098	28	266.106	URB754	C16H14N2O2	86672-58-4				https://metlin.scripps.edu/metabo_info.php?molid=45070
266.098	28	266.106	RG-13022	C16H14N2O2	149286-90-8				https://metlin.scripps.edu/metabo_info.php?molid=45244
266.098	28	266.106	AG-1296	C16H14N2O2	146535-11-7				https://metlin.scripps.edu/metabo_info.php?molid=45283
266.098	29	266.09	N-(4-Aminobenzoyl)-L-glutamic acid	C12H14N2O5			http://www.hmdb.ca/metabolites/HMDB0255007			https://pubchem.ncbi.nlm.nih.gov/compound/65138	GADGMZDHLQLZRI-UHFFFAOYSA-N	NC1=CC=C(C=C1)C(=O)NC(CCC(O)=O)C(O)=O
266.098	29	266.09	Dinex	C12H14N2O5	131-89-5	http://www.genome.jp/dbget-bin/www_bget?cpd:C19038			https://metlin.scripps.edu/metabo_info.php?molid=72789	https://pubchem.ncbi.nlm.nih.gov/compound/8540	QJYHUJAGJUHXJN-UHFFFAOYSA-N	O=[N+]([O-])c1cc(C2CCCCC2)c(O)c([N+](=O)[O-])c1
266.098	29	266.09	5-(3,4-Dihydroxy-1,5-cyclohexadien-1-yl)-5-ethylbarbituric acid	C12H14N2O5	35607-33-1				https://metlin.scripps.edu/metabo_info.php?molid=1818
266.098	35	266.107	(S)-Pterosin K	C15H19ClO2	41411-03-4		http://www.hmdb.ca/metabolites/HMDB0036602		https://metlin.scripps.edu/metabo_info.php?molid=91662	https://pubchem.ncbi.nlm.nih.gov/compound/5320787	PIZARWYEACWLJN-UHFFFAOYSA-N	CC1=CC2=C(C(=O)C(C)(CO)C2)C(C)=C1CCCl
713.299	0	0	No compounds found for experimental mass 713.2990648 and adduct: M
237.1	1	237.1	2,3-dihydro-1,4-benzodioxin-2-ylmethyl dimethylcarbamate	C12H15NO4					https://metlin.scripps.edu/metabo_info.php?molid=96365
237.1	1	237.1	(-)-flavipucine	C12H15NO4						https://pubchem.ncbi.nlm.nih.gov/compound/101821085	DWCXXICTUDDKTB-CMPLNLGQSA-N	CC1=CC(=O)[C@@]2([C@@H](O2)C(=O)CC(C)C)C(=O)N1
237.1	1	237.1	(+)-flavipucine	C12H15NO4						https://pubchem.ncbi.nlm.nih.gov/compound/44307725	DWCXXICTUDDKTB-PWSUYJOCSA-N	CC1=CC(=O)[C@]2([C@H](O2)C(=O)CC(C)C)C(=O)N1
237.1	1	237.1	3-Hydroxy-carbofuran	C12H15NO4	16655-82-6		http://www.hmdb.ca/metabolites/HMDB0032775		https://metlin.scripps.edu/metabo_info.php?molid=88702	https://pubchem.ncbi.nlm.nih.gov/compound/27975	RHSUJRQZTQNSLL-UHFFFAOYSA-N	CN=C(O)OC1=CC=CC2=C1OC(C)(C)C2O
237.1	1	237.1	Salsoline-1-carboxylate	C12H15NO4	31758-50-6		http://www.hmdb.ca/metabolites/HMDB0013067			https://pubchem.ncbi.nlm.nih.gov/compound/6999659	CJEFWISJWQNPSZ-GFCCVEGCSA-N	COC1=C(O)C=C2CCN[C@@](C)(C(O)=O)C2=C1
237.1	1	237.1	N-lactoyl-Phenylalanine	C12H15NO4			http://www.hmdb.ca/metabolites/HMDB0062175			https://pubchem.ncbi.nlm.nih.gov/compound/11075454	IIRJJZHHNGABMQ-WPRPVWTQSA-N	C[C@H](O)C(=O)N[C@@H](CC1=CC=CC=C1)C(O)=O
237.1	1	237.1	3-(3,4-dihydroxyphenyl)-N-(3-oxopropyl)propanimidic acid	C12H15NO4			http://www.hmdb.ca/metabolites/HMDB0139939			https://pubchem.ncbi.nlm.nih.gov/compound/131839455	XSWMCCVFWWFVPJ-UHFFFAOYSA-N	OC(CCC1=CC(O)=C(O)C=C1)=NCCC=O
237.1	1	237.1	L-Glutamic acid 5-benzyl ester	C12H15NO4			http://www.hmdb.ca/metabolites/HMDB0250759			https://pubchem.ncbi.nlm.nih.gov/compound/95441	BGGHCRNCRWQABU-UHFFFAOYSA-N	NC(CCC(=O)OCC1=CC=CC=C1)C(O)=O
237.1	1	237.1	4-Nitrophenyl hexanoate	C12H15NO4			http://www.hmdb.ca/metabolites/HMDB0246542			https://pubchem.ncbi.nlm.nih.gov/compound/567162	OLRXUEYZKCCEKK-UHFFFAOYSA-N	CCCCCC(=O)OC1=CC=C(C=C1)[N+]([O-])=O
237.1	1	237.1	6,7-Dimethoxy-1,2,3,4-tetrahydroisoquinoline-3-carboxylic acid	C12H15NO4			http://www.hmdb.ca/metabolites/HMDB0247110			https://pubchem.ncbi.nlm.nih.gov/compound/3160572	BWYXEHBJIMGDEB-UHFFFAOYSA-N	COC1=C(OC)C=C2CC(NCC2=C1)C(O)=O
237.1	1	237.1	Isopropyl N-acetoxy-N-phenylcarbamate	C12H15NO4			http://www.hmdb.ca/metabolites/HMDB0247993			https://pubchem.ncbi.nlm.nih.gov/compound/20186	ODIGIKRIUKFKHP-UHFFFAOYSA-N	CC(C)OC(=O)N(OC(C)=O)C1=CC=CC=C1
237.1	1	237.1	1-Carboxyethylphenylalanine	C12H15NO4			http://www.hmdb.ca/metabolites/HMDB0240628				MSBSJGQKNVMMQB-SCZZXKLOSA-N	C[C@@H](N[C@@H](CC1=CC=CC=C1)C(O)=O)C(O)=O
237.1	1	237.1	Isoflavipucine	C12H15NO4						https://pubchem.ncbi.nlm.nih.gov/compound/25263055	VALUPXXLHSBISM-UHFFFAOYSA-N	CC1=CC2=C(C(=O)N1)OC(O2)C(=O)CC(C)C
237.1	14	237.103	3-(Cyclohexylamino)-2-hydroxy-1-propanesulfonic acid	C9H19NO4S			http://www.hmdb.ca/metabolites/HMDB0247339			https://pubchem.ncbi.nlm.nih.gov/compound/2733480	INEWUCPYEUEQTN-UHFFFAOYSA-N	OC(CNC1CCCCC1)CS(O)(=O)=O
237.1	35	237.092	Ketamine	C13H16ClNO	6740-88-1	http://www.genome.jp/dbget-bin/www_bget?cpd:C07525	http://www.hmdb.ca/metabolites/HMDB0015352		https://metlin.scripps.edu/metabo_info.php?molid=881	https://pubchem.ncbi.nlm.nih.gov/compound/3821	YQEZLKZALYSWHR-UHFFFAOYSA-N	CNC1(CCCCC1=O)C1=CC=CC=C1Cl
535.495	3	535.496	N-[(4E,8E)-1,3-dihydroxyoctadeca-4,8-dien-2-yl]hexadecanamide	C34H65NO3			http://www.hmdb.ca/metabolites/HMDB0035480		https://metlin.scripps.edu/metabo_info.php?molid=90763	https://pubchem.ncbi.nlm.nih.gov/compound/131751776	GMWIWVUTMCBDSP-RTXSCNSFSA-N	CCCCCCCCCCCCCCCC(=O)NC(CO)C(O)\C=C/CC\C=C/CCCCCCCCC
535.495	3	535.496	Cer(d18:2/16:0)	C34H65NO3			http://www.hmdb.ca/metabolites/HMDB0240686	http://www.lipidmaps.org/data/LMSDRecord.php?LMID=LMSP02010024	https://metlin.scripps.edu/metabo_info.php?molid=83723	https://pubchem.ncbi.nlm.nih.gov/compound/52931118	XXWRZIYYFPIQHE-XPAOSYCESA-N	[H][C@@](CO)(NC(=O)CCCCCCCCCCCCCCC)[C@H](O)\C=C\CCCCCCCC\C=C/CCC
535.495	3	535.496	Cer(d14:1/20:1)	C34H65NO3				http://www.lipidmaps.org/data/LMSDRecord.php?LMID=LMSP02010037	https://metlin.scripps.edu/metabo_info.php?molid=102940		DKQPXKGVDIXPMN-ISNALYLISA-N	CCCCCCCCC/C=C/[C@@H](O)[C@H](CO)NC(=O)CCCCCCCCC/C=C\CCCCCCCC
535.495	3	535.496	Cer(d14:2(4E,6E)/20:0)	C34H65NO3				http://www.lipidmaps.org/data/LMSDRecord.php?LMID=LMSP02010054	https://metlin.scripps.edu/metabo_info.php?molid=102957		YQZINSNQYJSGEU-AMOCAPSMSA-N	CCCCCCC/C=C/C=C/[C@@H](O)[C@H](CO)NC(=O)CCCCCCCCCCCCCCCCCCC
535.495	3	535.496	Cer(d16:2(4E,6E)/18:0)	C34H65NO3				http://www.lipidmaps.org/data/LMSDRecord.php?LMID=LMSP02010062	https://metlin.scripps.edu/metabo_info.php?molid=102965		AZCSUBJJLAWSPY-AMOCAPSMSA-N	CCCCCCCCC/C=C/C=C/[C@@H](O)[C@H](CO)NC(=O)CCCCCCCCCCCCCCCCC
783.327	0	0	No compounds found for experimental mass 783.3266033 and adduct: M
274.076	1	274.076	PDM 11	C16H15ClO2					https://metlin.scripps.edu/metabo_info.php?molid=64643
274.076	28	274.084	Methysticin	C15H14O5		http://www.genome.jp/dbget-bin/www_bget?cpd:C09952				https://pubchem.ncbi.nlm.nih.gov/compound/5281567	GTEXBOVBADJOQH-FWEMWIAWSA-N	COC1=CC(=O)O[C@@H](/C=C/c2ccc3c(c2)OCO3)C1
274.076	28	274.084	Gibellulin C	C15H14O5						https://pubchem.ncbi.nlm.nih.gov/compound/146684032	IMBJEMUCQLMZOW-UHFFFAOYSA-N	COC1=C(O)C=C(C)C2=C1OC1=CC(C)=CC(O)=C1O2
274.076	28	274.084	Gibellulin D	C15H14O5						https://pubchem.ncbi.nlm.nih.gov/compound/146684033	ZBCUDMHDXSANIY-UHFFFAOYSA-N	COC1=C(O)C2=C(OC3=C(O)C=C(C)C=C3O2)C(C)=C1
274.076	28	274.084	Apiforol	C15H14O5	55167-29-8	http://www.genome.jp/dbget-bin/www_bget?cpd:C12124				https://pubchem.ncbi.nlm.nih.gov/compound/443638	RPKUCYSGAXIESU-ABLWVSNPSA-N	Oc1ccc([C@@H]2CC(O)c3c(O)cc(O)cc3O2)cc1	http://www.genome.jp/kegg-bin/show_pathway?map00941
274.076	28	274.084	H37	C15H14O5		http://www.genome.jp/dbget-bin/www_bget?cpd:C13767			https://metlin.scripps.edu/metabo_info.php?molid=69694	https://pubchem.ncbi.nlm.nih.gov/compound/656729	XZJRLHJHYQCJTH-UHFFFAOYSA-N	CCOc1c2ccoc2c(OCC)c2oc(=O)ccc12
274.076	28	274.084	5-Deoxyleucopelargonidin	C15H14O5		http://www.genome.jp/dbget-bin/www_bget?cpd:C16415			https://metlin.scripps.edu/metabo_info.php?molid=64205	https://pubchem.ncbi.nlm.nih.gov/compound/13886897	NTLUSUFJOUMRLA-SOUVJXGZSA-N	Oc1ccc([C@H]2Oc3cc(O)ccc3[C@H](O)[C@@H]2O)cc1	http://www.genome.jp/kegg-bin/show_pathway?map00941
274.076	28	274.084	Luteoliflavan	C15H14O5		http://www.genome.jp/dbget-bin/www_bget?cpd:C12122			https://metlin.scripps.edu/metabo_info.php?molid=69321	https://pubchem.ncbi.nlm.nih.gov/compound/443637	GWCPBEMISACTHQ-AWEZNQCLSA-N	Oc1cc(O)c2c(c1)O[C@H](c1ccc(O)c(O)c1)CC2
274.076	28	274.084	2,3,4-Trihydroxy-4'-Ethoxybenzophenone	C15H14O5					https://metlin.scripps.edu/metabo_info.php?molid=43828
274.076	28	274.084	Epiafzelechin (2R,3R)(-)	C15H14O5	24808-04-6				https://metlin.scripps.edu/metabo_info.php?molid=44474
274.076	28	274.084	3,4-Didesmethyl-5-Deshydroxy-3'-Ethoxyscleroin	C15H14O5					https://metlin.scripps.edu/metabo_info.php?molid=44638
274.076	28	274.084	Corey Lactone Aldehyde Benzoate	C15H14O5	39746-01-5				https://metlin.scripps.edu/metabo_info.php?molid=63030
274.076	28	274.084	Apiforol	C15H14O5					https://metlin.scripps.edu/metabo_info.php?molid=64201
274.076	28	274.084	Ptaerochromenol	C15H14O5		http://www.genome.jp/dbget-bin/www_bget?cpd:C09029			https://metlin.scripps.edu/metabo_info.php?molid=67364	https://pubchem.ncbi.nlm.nih.gov/compound/441980	QLDUXSCWWAQMTC-UHFFFAOYSA-N	CC1(C)C=Cc2c(cc(O)c3c(=O)cc(CO)oc23)O1
274.076	28	274.084	3-phenyl-1-(2,3,4,6-tetrahydroxyphenyl)propan-1-one	C15H14O5			http://www.hmdb.ca/metabolites/HMDB0137311			https://pubchem.ncbi.nlm.nih.gov/compound/10084706	INIJLHIRVSDRAZ-UHFFFAOYSA-N	OC1=CC(O)=C(O)C(O)=C1C(=O)CCC1=CC=CC=C1
274.076	28	274.084	5-[3-(3-hydroxy-4-methoxyphenyl)oxiran-2-yl]benzene-1,3-diol	C15H14O5			http://www.hmdb.ca/metabolites/HMDB0134584			https://pubchem.ncbi.nlm.nih.gov/compound/131838300	XZNFOMDEFLYQHO-UHFFFAOYSA-N	COC1=C(O)C=C(C=C1)C1OC1C1=CC(O)=CC(O)=C1
274.076	28	274.084	3-(4-hydroxyphenyl)-3,4-dihydro-2H-1-benzopyran-4,6,7-triol	C15H14O5			http://www.hmdb.ca/metabolites/HMDB0130499			https://pubchem.ncbi.nlm.nih.gov/compound/21027950	MNVIHMBSEWTNDY-UHFFFAOYSA-N	OC1C(COC2=C1C=C(O)C(O)=C2)C1=CC=C(O)C=C1
274.076	28	274.084	3-(3-hydroxyphenyl)-3,4-dihydro-2H-1-benzopyran-4,6,7-triol	C15H14O5			http://www.hmdb.ca/metabolites/HMDB0133995			https://pubchem.ncbi.nlm.nih.gov/compound/131837775	PTULEJUPSQUNEZ-UHFFFAOYSA-N	OC1C(COC2=C1C=C(O)C(O)=C2)C1=CC(O)=CC=C1
274.076	28	274.084	3-(2,4-dihydroxyphenyl)-3,4-dihydro-2H-1-benzopyran-4,7-diol	C15H14O5			http://www.hmdb.ca/metabolites/HMDB0133786			https://pubchem.ncbi.nlm.nih.gov/compound/131837602	GEFJKNBTBQBFOH-UHFFFAOYSA-N	OC1C(COC2=C1C=CC(O)=C2)C1=C(O)C=C(O)C=C1
274.076	28	274.084	3-(3,4-dihydroxyphenyl)-3,4-dihydro-2H-1-benzopyran-6,7-diol	C15H14O5			http://www.hmdb.ca/metabolites/HMDB0133994			https://pubchem.ncbi.nlm.nih.gov/compound/86096106	DGAXVGSPAYDLEG-UHFFFAOYSA-N	OC1=CC2=C(OCC(C2)C2=CC(O)=C(O)C=C2)C=C1O
274.076	28	274.084	8-(1-hydroxy-2-methoxypropan-2-yl)-2H-furo[2,3-h]chromen-2-one	C15H14O5			http://www.hmdb.ca/metabolites/HMDB0129330			https://pubchem.ncbi.nlm.nih.gov/compound/131835598	ALXAOMCSLVVJEB-UHFFFAOYSA-N	COC(C)(CO)C1=CC2=C(O1)C=CC1=C2OC(=O)C=C1
274.076	28	274.084	3-(4-hydroxyphenyl)-3,4-dihydro-2H-1-benzopyran-6,7,8-triol	C15H14O5			http://www.hmdb.ca/metabolites/HMDB0134000			https://pubchem.ncbi.nlm.nih.gov/compound/131837779	VLOQMNCXTGUXOU-UHFFFAOYSA-N	OC1=CC=C(C=C1)C1COC2=C(O)C(O)=C(O)C=C2C1
274.076	28	274.084	3-(3,4-dihydroxyphenyl)-3,4-dihydro-2H-1-benzopyran-4,7-diol	C15H14O5			http://www.hmdb.ca/metabolites/HMDB0130505			https://pubchem.ncbi.nlm.nih.gov/compound/134159974	NFTYOODSUVMPFJ-UHFFFAOYSA-N	OC1C(COC2=C1C=CC(O)=C2)C1=CC(O)=C(O)C=C1
274.076	28	274.084	2-phenyl-1-(2,3,4,6-tetrahydroxyphenyl)propan-1-one	C15H14O5			http://www.hmdb.ca/metabolites/HMDB0134004			https://pubchem.ncbi.nlm.nih.gov/compound/131837781	LARBDAPUTIFICW-UHFFFAOYSA-N	CC(C(=O)C1=C(O)C(O)=C(O)C=C1O)C1=CC=CC=C1
274.076	28	274.084	6-[(E)-2-(3-hydroxy-4-methoxyphenyl)ethenyl]-4-methoxy-2H-pyran-2-one	C15H14O5			http://www.hmdb.ca/metabolites/HMDB0131120			https://pubchem.ncbi.nlm.nih.gov/compound/11680638	OCZUPEYJZNWTBK-HWKANZROSA-N	[H]\C(=C(\[H])C1=CC(O)=C(OC)C=C1)C1=CC(OC)=CC(=O)O1
274.076	28	274.084	3-[(E)-2-(3,5-dihydroxyphenyl)ethenyl]-6-methoxybenzene-1,2-diol	C15H14O5			http://www.hmdb.ca/metabolites/HMDB0134583			https://pubchem.ncbi.nlm.nih.gov/compound/131838299	ORFLVINQWCEWGX-NSCUHMNNSA-N	[H]\C(=C(\[H])C1=C(O)C(O)=C(OC)C=C1)C1=CC(O)=CC(O)=C1
274.076	28	274.084	Methysticin	C15H14O5			http://www.hmdb.ca/metabolites/HMDB0254671			https://pubchem.ncbi.nlm.nih.gov/compound/229851	GTEXBOVBADJOQH-UHFFFAOYSA-N	COC1=CC(=O)OC(C1)C=CC1=CC=C2OCOC2=C1
274.076	28	274.084	2-benzyl-2,3-dihydro-1-benzofuran-2,3,4,6-tetrol	C15H14O5			http://www.hmdb.ca/metabolites/HMDB0133549			https://pubchem.ncbi.nlm.nih.gov/compound/131837426	OMYGTDAYZHHSTA-UHFFFAOYSA-N	OC1C2=C(O)C=C(O)C=C2OC1(O)CC1=CC=CC=C1
274.076	28	274.084	2-phenyl-1-(2,3,4,5-tetrahydroxyphenyl)propan-1-one	C15H14O5			http://www.hmdb.ca/metabolites/HMDB0134003			https://pubchem.ncbi.nlm.nih.gov/compound/88191894	NILPCLZGVVDGJK-UHFFFAOYSA-N	CC(C(=O)C1=CC(O)=C(O)C(O)=C1O)C1=CC=CC=C1
274.076	28	274.084	3-(4-hydroxyphenyl)-3,4-dihydro-2H-1-benzopyran-4,7,8-triol	C15H14O5			http://www.hmdb.ca/metabolites/HMDB0130511			https://pubchem.ncbi.nlm.nih.gov/compound/9795526	BNTLMCIMLNLCPE-UHFFFAOYSA-N	OC1C(COC2=C1C=CC(O)=C2O)C1=CC=C(O)C=C1
274.076	28	274.084	6-[(E)-2-(4-hydroxy-3-methoxyphenyl)ethenyl]-4-methoxy-2H-pyran-2-one	C15H14O5			http://www.hmdb.ca/metabolites/HMDB0131119			https://pubchem.ncbi.nlm.nih.gov/compound/5319477	YHVDGZPFCGLBOW-HWKANZROSA-N	[H]\C(=C(\[H])C1=CC(OC)=C(O)C=C1)C1=CC(OC)=CC(=O)O1
274.076	28	274.084	2-(3-hydroxyphenyl)-1-(2,4,5-trihydroxyphenyl)propan-1-one	C15H14O5			http://www.hmdb.ca/metabolites/HMDB0133996			https://pubchem.ncbi.nlm.nih.gov/compound/131837776	DXINMZWNUHRQFK-UHFFFAOYSA-N	CC(C(=O)C1=CC(O)=C(O)C=C1O)C1=CC(O)=CC=C1
274.076	28	274.084	2-phenyl-3,4-dihydro-2H-1-benzopyran-3,4,5,7-tetrol	C15H14O5			http://www.hmdb.ca/metabolites/HMDB0135519			https://pubchem.ncbi.nlm.nih.gov/compound/66548355	MTOGKBVCUVCNIM-UHFFFAOYSA-N	OC1C(O)C2=C(O)C=C(O)C=C2OC1C1=CC=CC=C1
274.076	28	274.084	3-phenyl-3,4-dihydro-2H-1-benzopyran-4,6,7,8-tetrol	C15H14O5			http://www.hmdb.ca/metabolites/HMDB0134001			https://pubchem.ncbi.nlm.nih.gov/compound/131837780	OCEWQYAKYQCTGM-UHFFFAOYSA-N	OC1C(COC2=C(O)C(O)=C(O)C=C12)C1=CC=CC=C1
274.076	28	274.084	2-[(E)-2-(3,5-dihydroxyphenyl)ethenyl]-5-methoxybenzene-1,4-diol	C15H14O5			http://www.hmdb.ca/metabolites/HMDB0134580			https://pubchem.ncbi.nlm.nih.gov/compound/131838296	ARJXZNKKUSJDMR-NSCUHMNNSA-N	[H]\C(=C(\[H])C1=CC(O)=C(OC)C=C1O)C1=CC(O)=CC(O)=C1
274.076	28	274.084	6-[(E)-2-(3-hydroxy-4-methoxyphenyl)ethenyl]benzene-1,2,4-triol	C15H14O5			http://www.hmdb.ca/metabolites/HMDB0134581			https://pubchem.ncbi.nlm.nih.gov/compound/131838297	USUVXPGVQAYCES-DUXPYHPUSA-N	[H]\C(=C(\[H])C1=CC(O)=CC(O)=C1O)C1=CC(O)=C(OC)C=C1
274.076	28	274.084	5-[(E)-2-(3-hydroxy-4-methoxyphenyl)ethenyl]benzene-1,2,3-triol	C15H14O5			http://www.hmdb.ca/metabolites/HMDB0134582			https://pubchem.ncbi.nlm.nih.gov/compound/131838298	VXVVKNLVFYZYAA-NSCUHMNNSA-N	[H]\C(=C(\[H])C1=CC(O)=C(O)C(O)=C1)C1=CC(O)=C(OC)C=C1
274.076	28	274.084	2-(3-hydroxyphenyl)-1-(2,4,6-trihydroxyphenyl)propan-1-one	C15H14O5			http://www.hmdb.ca/metabolites/HMDB0129349			https://pubchem.ncbi.nlm.nih.gov/compound/131835611	UYAKJOSTERJTGV-UHFFFAOYSA-N	CC(C(=O)C1=C(O)C=C(O)C=C1O)C1=CC(O)=CC=C1
274.076	28	274.084	2-(3-hydroxyphenyl)-3,4-dihydro-2H-1-benzopyran-3,5,7-triol	C15H14O5			http://www.hmdb.ca/metabolites/HMDB0127723			https://pubchem.ncbi.nlm.nih.gov/compound/117632500	CZZFKPWXOUNQBB-UHFFFAOYSA-N	OC1CC2=C(O)C=C(O)C=C2OC1C1=CC(O)=CC=C1
274.076	28	274.084	1-(2,4-dihydroxyphenyl)-2-(3,4-dihydroxyphenyl)propan-1-one	C15H14O5			http://www.hmdb.ca/metabolites/HMDB0130506			https://pubchem.ncbi.nlm.nih.gov/compound/22065266	FTSPBXSUUGOKEQ-UHFFFAOYSA-N	CC(C(=O)C1=CC=C(O)C=C1O)C1=CC(O)=C(O)C=C1
274.076	28	274.084	1,2-bis(2,4-dihydroxyphenyl)propan-1-one	C15H14O5			http://www.hmdb.ca/metabolites/HMDB0133787			https://pubchem.ncbi.nlm.nih.gov/compound/131837603	OHKVJKUKCQCOBZ-UHFFFAOYSA-N	CC(C(=O)C1=C(O)C=C(O)C=C1)C1=C(O)C=C(O)C=C1
274.076	28	274.084	(2S,3S,4R)-3,4,4',7-Tetrahydroxyflavan	C15H14O5			http://www.hmdb.ca/metabolites/HMDB0040828		https://metlin.scripps.edu/metabo_info.php?molid=95290	https://pubchem.ncbi.nlm.nih.gov/compound/13886894	NTLUSUFJOUMRLA-UHFFFAOYSA-N	OC1C(O)C2=CC=C(O)C=C2OC1C1=CC=C(O)C=C1
274.076	28	274.084	11-Methoxynoryangonin	C15H14O5			http://www.hmdb.ca/metabolites/HMDB0030754		https://metlin.scripps.edu/metabo_info.php?molid=87176	https://pubchem.ncbi.nlm.nih.gov/compound/131751080	YHVDGZPFCGLBOW-HYXAFXHYSA-N	COC1=CC(=O)OC(\C=C/C2=CC(OC)=C(O)C=C2)=C1
274.076	28	274.084	Hydroxysesamone	C15H14O5			http://www.hmdb.ca/metabolites/HMDB0037760		https://metlin.scripps.edu/metabo_info.php?molid=92578		KNOSIOWNDGUGFJ-UHFFFAOYSA-N	CC(C)=CCC1=C(O)C(=O)C2=C(O)C=CC(O)=C2C1=O
274.076	28	274.084	2,3-Epoxysesamone	C15H14O5			http://www.hmdb.ca/metabolites/HMDB0033333		https://metlin.scripps.edu/metabo_info.php?molid=89182	https://pubchem.ncbi.nlm.nih.gov/compound/360837	TWESJUCJKWFWQV-UHFFFAOYSA-N	CC(C)=CCC12OC1C(=O)C1=C(O)C=CC(O)=C1C2=O
274.076	28	274.084	Apiferol	C15H14O5			http://www.hmdb.ca/metabolites/HMDB0037232	http://www.lipidmaps.org/data/LMSDRecord.php?LMID=LMPK12020166	https://metlin.scripps.edu/metabo_info.php?molid=92197	https://pubchem.ncbi.nlm.nih.gov/compound/185795	RPKUCYSGAXIESU-UHFFFAOYSA-N	OC1CC(OC2=CC(O)=CC(O)=C12)C1=CC=C(O)C=C1
274.076	28	274.084	Hemigossypolone	C15H14O5			http://www.hmdb.ca/metabolites/HMDB0030744		https://metlin.scripps.edu/metabo_info.php?molid=87170	https://pubchem.ncbi.nlm.nih.gov/compound/182249	CERPPXZGSNEVMI-UHFFFAOYSA-N	CC(C)C1=C2C(=O)C(C)=CC(=O)C2=C(C=O)C(O)=C1O
274.076	28	274.084	3'-Hydroxy-O-desmethylangolensin	C15H14O5			http://www.hmdb.ca/metabolites/HMDB0041654		https://metlin.scripps.edu/metabo_info.php?molid=96017	https://pubchem.ncbi.nlm.nih.gov/compound/42604751	XTSWJTBIEXVATN-UHFFFAOYSA-N	CC(C(=O)C1=C(O)C(O)=C(O)C=C1)C1=CC=C(O)C=C1
274.076	28	274.084	5'-Hydroxy-O-desmethylangolensin	C15H14O5			http://www.hmdb.ca/metabolites/HMDB0041685		https://metlin.scripps.edu/metabo_info.php?molid=96044	https://pubchem.ncbi.nlm.nih.gov/compound/9925515	MPGFHNNVFUGPOX-UHFFFAOYSA-N	CC(C(=O)C1=C(O)C=C(O)C(O)=C1)C1=CC=C(O)C=C1
274.076	28	274.084	beta-Pyrufuran	C15H14O5	88256-04-6	http://www.genome.jp/dbget-bin/www_bget?cpd:C08948	http://www.hmdb.ca/metabolites/HMDB0030634		https://metlin.scripps.edu/metabo_info.php?molid=67296	https://pubchem.ncbi.nlm.nih.gov/compound/159238	XLCIGBDZQKRLPH-UHFFFAOYSA-N	COC1=C2OC3=CC=CC=C3C2=C(OC)C(OC)=C1O
274.076	28	274.084	3,3',4',7-Tetrahydroxyflavan	C15H14O5			http://www.hmdb.ca/metabolites/HMDB0030541			https://pubchem.ncbi.nlm.nih.gov/compound/3984814	VFZYLYJWCROVLO-UHFFFAOYSA-N	OC1CC2=C(OC1C1=CC=C(O)C(O)=C1)C=C(O)C=C2
274.076	28	274.084	alpha-Pyrufuran	C15H14O5	88256-05-7	http://www.genome.jp/dbget-bin/www_bget?cpd:C08929	http://www.hmdb.ca/metabolites/HMDB0030635		https://metlin.scripps.edu/metabo_info.php?molid=67278	https://pubchem.ncbi.nlm.nih.gov/compound/159239	LZNMTWGKSPOPIR-UHFFFAOYSA-N	COC1=C2OC3=CC=CC=C3C2=C(OC)C(O)=C1OC
274.076	28	274.084	(Z)-4-Methoxy-3,3',5,5'-tetrahydroxystilbene	C15H14O5			http://www.hmdb.ca/metabolites/HMDB0030377		https://metlin.scripps.edu/metabo_info.php?molid=86928	https://pubchem.ncbi.nlm.nih.gov/compound/13499471	BKJYMZRGLINXRP-IHWYPQMZSA-N	COC1=C(O)C=C(\C=C/C2=CC(O)=CC(O)=C2)C=C1O
274.076	28	274.084	Afzelechin	C15H14O5	2545-00-8		http://www.hmdb.ca/metabolites/HMDB0030823			https://pubchem.ncbi.nlm.nih.gov/compound/282014	RSYUFYQTACJFML-UHFFFAOYSA-N	OC1CC2=C(O)C=C(O)C=C2OC1C1=CC=C(O)C=C1
274.076	28	274.084	11-Hydroxyyangonin	C15H14O5			http://www.hmdb.ca/metabolites/HMDB0033017		https://metlin.scripps.edu/metabo_info.php?molid=88909	https://pubchem.ncbi.nlm.nih.gov/compound/131751359	OCZUPEYJZNWTBK-HYXAFXHYSA-N	COC1=CC(=O)OC(\C=C/C2=CC(O)=C(OC)C=C2)=C1
274.076	28	274.084	Wyerone epoxide	C15H14O5			http://www.hmdb.ca/metabolites/HMDB0030949		https://metlin.scripps.edu/metabo_info.php?molid=87310	https://pubchem.ncbi.nlm.nih.gov/compound/131751106	FRIBCHAVILXSND-UITAMQMPSA-N	CCC1OC1C#CC(=O)C1=CC=C(O1)\C=C/C(=O)OC
274.076	28	274.084	6'-Hydroxy-O-desmethylangolensin	C15H14O5		http://www.genome.jp/dbget-bin/www_bget?cpd:C22560	http://www.hmdb.ca/metabolites/HMDB0041695		https://metlin.scripps.edu/metabo_info.php?molid=96053	https://pubchem.ncbi.nlm.nih.gov/compound/20601635	IEFUAUZFJJOQMC-UHFFFAOYSA-N	CC(C(=O)C1=C(O)C=C(O)C=C1O)C1=CC=C(O)C=C1	http://www.genome.jp/kegg-bin/show_pathway?map00946
274.076	28	274.084	Epiafzelechin	C15H14O5		http://www.genome.jp/dbget-bin/www_bget?cpd:C12128	http://www.hmdb.ca/metabolites/HMDB0030822	http://www.lipidmaps.org/data/LMSDRecord.php?LMID=LMPK12020036	https://metlin.scripps.edu/metabo_info.php?molid=47252	https://pubchem.ncbi.nlm.nih.gov/compound/443639	RSYUFYQTACJFML-UKRRQHHQSA-N	O[C@@H]1CC2=C(O[C@@H]1C1=CC=C(O)C=C1)C=C(O)C=C2O	http://www.genome.jp/kegg-bin/show_pathway?map01110	http://www.genome.jp/kegg-bin/show_pathway?map00941
274.076	28	274.084	(R)-Methysticin	C15H14O5	495-85-2		http://www.hmdb.ca/metabolites/HMDB0033590		https://metlin.scripps.edu/metabo_info.php?molid=68039	https://pubchem.ncbi.nlm.nih.gov/compound/90125683	GTEXBOVBADJOQH-RQOWECAXSA-N	COC1=CC(=O)OC(C1)\C=C/C1=CC2=C(OCO2)C=C1
274.076	28	274.084	Phloretin	C15H14O5	60-82-2	http://www.genome.jp/dbget-bin/www_bget?cpd:C00774	http://www.hmdb.ca/metabolites/HMDB0003306	http://www.lipidmaps.org/data/LMSDRecord.php?LMID=LMPK12120525	https://metlin.scripps.edu/metabo_info.php?molid=3405	https://pubchem.ncbi.nlm.nih.gov/compound/4788	VGEREEWJJVICBM-UHFFFAOYSA-N	OC1=CC=C(CCC(=O)C2=C(O)C=C(O)C=C2O)C=C1	http://www.genome.jp/kegg-bin/show_pathway?map01100	http://www.genome.jp/kegg-bin/show_pathway?map01110	http://www.genome.jp/kegg-bin/show_pathway?map00941	http://www.genome.jp/kegg-bin/show_pathway?map00946
274.076	28	274.084	4,2',4',alpha-Tetrahydroxydihydrochalcone	C15H14O5				http://www.lipidmaps.org/data/LMSDRecord.php?LMID=LMPK12120575	https://metlin.scripps.edu/metabo_info.php?molid=52377		SLKHLLNCFGPWAZ-CQSZACIVSA-N	Oc1cc(O)ccc1C(=O)[C@@H](O)Cc1ccc(O)cc1
274.076	28	274.084	Guibourtinidol-4alpha-ol	C15H14O5				http://www.lipidmaps.org/data/LMSDRecord.php?LMID=LMPK12020175	https://metlin.scripps.edu/metabo_info.php?molid=47391		NTLUSUFJOUMRLA-QLFBSQMISA-N	O[C@@H]1[C@@H](O)[C@@H](Oc2cc(O)ccc21)c1ccc(O)cc1
274.076	28	274.084	Epiguibourtinidol-4alpha-ol	C15H14O5				http://www.lipidmaps.org/data/LMSDRecord.php?LMID=LMPK12020176	https://metlin.scripps.edu/metabo_info.php?molid=47392		NTLUSUFJOUMRLA-RBSFLKMASA-N	O[C@@H]1[C@H](O)[C@@H](Oc2cc(O)ccc21)c1ccc(O)cc1
274.076	28	274.084	Epiguibourtinidol-4beta-ol	C15H14O5				http://www.lipidmaps.org/data/LMSDRecord.php?LMID=LMPK12020177	https://metlin.scripps.edu/metabo_info.php?molid=47393		NTLUSUFJOUMRLA-RRFJBIMHSA-N	O[C@@H]1[C@@H](O)[C@H](Oc2cc(O)ccc21)c1ccc(O)cc1
274.076	28	274.084	Fisetinidol	C15H14O5		http://www.genome.jp/dbget-bin/www_bget?cpd:C09735		http://www.lipidmaps.org/data/LMSDRecord.php?LMID=LMPK12020013	https://metlin.scripps.edu/metabo_info.php?molid=43827	https://pubchem.ncbi.nlm.nih.gov/compound/442397	VFZYLYJWCROVLO-DZGCQCFKSA-N	O[C@@H]1Cc2ccc(O)cc2O[C@H]1c1cc(O)c(O)cc1
274.076	28	274.084	ent-Fisetinidol	C15H14O5				http://www.lipidmaps.org/data/LMSDRecord.php?LMID=LMPK12020014	https://metlin.scripps.edu/metabo_info.php?molid=47230		VFZYLYJWCROVLO-HIFRSBDPSA-N	O[C@@H]1Cc2ccc(O)cc2O[C@H]1c1cc(O)c(O)cc1
274.076	28	274.084	ent-Epifisetinidol	C15H14O5				http://www.lipidmaps.org/data/LMSDRecord.php?LMID=LMPK12020015	https://metlin.scripps.edu/metabo_info.php?molid=47231		VFZYLYJWCROVLO-ZFWWWQNUSA-N	O[C@@H]1Cc2ccc(O)cc2O[C@@H]1c1cc(O)c(O)cc1
274.076	28	274.084	Afzelechin	C15H14O5		http://www.genome.jp/dbget-bin/www_bget?cpd:C09320		http://www.lipidmaps.org/data/LMSDRecord.php?LMID=LMPK12020035	https://metlin.scripps.edu/metabo_info.php?molid=47251	https://pubchem.ncbi.nlm.nih.gov/compound/442154	RSYUFYQTACJFML-DZGCQCFKSA-N	O[C@@H]1Cc2c(cc(O)cc2O)O[C@H]1c1ccc(O)cc1	http://www.genome.jp/kegg-bin/show_pathway?map01110	http://www.genome.jp/kegg-bin/show_pathway?map00941
274.076	28	274.084	ent-Epiafzelechin	C15H14O5				http://www.lipidmaps.org/data/LMSDRecord.php?LMID=LMPK12020037	https://metlin.scripps.edu/metabo_info.php?molid=47253		RSYUFYQTACJFML-ZFWWWQNUSA-N	O[C@@H]1Cc2c(cc(O)cc2O)O[C@@H]1c1ccc(O)cc1
274.076	28	274.084	atrochrysone	C15H14O5						https://pubchem.ncbi.nlm.nih.gov/compound/14412216	FELQSDLZFDTZJN-UHFFFAOYSA-N	C1C(C=2C(=C3C(=CC2CC1(O)C)C=C(C=C3O)O)O)=O
274.076	36	274.066	Suprofen Methyl Ester	C15H14O3S					https://metlin.scripps.edu/metabo_info.php?molid=44277
274.076	36	274.066	modafinil acid	C15H14O3S			http://www.hmdb.ca/metabolites/HMDB0061039			https://pubchem.ncbi.nlm.nih.gov/compound/3085267	QARQPIWTMBRJFX-UHFFFAOYSA-N	OC(=O)CS(=O)C(C1=CC=CC=C1)C1=CC=CC=C1
274.07	15	274.066	Suprofen Methyl Ester	C15H14O3S					https://metlin.scripps.edu/metabo_info.php?molid=44277
274.07	15	274.066	modafinil acid	C15H14O3S			http://www.hmdb.ca/metabolites/HMDB0061039			https://pubchem.ncbi.nlm.nih.gov/compound/3085267	QARQPIWTMBRJFX-UHFFFAOYSA-N	OC(=O)CS(=O)C(C1=CC=CC=C1)C1=CC=CC=C1
274.07	21	274.076	PDM 11	C16H15ClO2					https://metlin.scripps.edu/metabo_info.php?molid=64643
274.07	23	274.064	Neburon	C12H16Cl2N2O	555-37-3	http://www.genome.jp/dbget-bin/www_bget?cpd:C11188			https://metlin.scripps.edu/metabo_info.php?molid=68902	https://pubchem.ncbi.nlm.nih.gov/compound/11145	CCGPUGMWYLICGL-UHFFFAOYSA-N	CCCCN(C)C(=O)Nc1ccc(Cl)c(Cl)c1
274.07	27	274.063	4-Phenyl-1H,3H-naphtho[1,8-cd]pyran-1,3-dione	C18H10O3			http://www.hmdb.ca/metabolites/HMDB0041120		https://metlin.scripps.edu/metabo_info.php?molid=95550	https://pubchem.ncbi.nlm.nih.gov/compound/11818168	ISOSGRNBACDIEA-UHFFFAOYSA-N	O=C1OC(=O)C2=C(C=CC3=C2C1=CC=C3)C1=CC=CC=C1
274.07	29	274.062	Serotonin sulfate	C10H14N2O5S			http://www.hmdb.ca/metabolites/HMDB0240717			https://pubchem.ncbi.nlm.nih.gov/compound/17948	BYNFKPVCVMZGOI-UHFFFAOYSA-N	OS([O-])(=O)=O.[NH3+]CCC1=CNC2=C1C=C(O)C=C2
149.005	3	149.006	Aluminum nicotinate	C6H4AlNO2			http://www.hmdb.ca/metabolites/HMDB0303190				VHSJHCBCMNHSGZ-UHFFFAOYSA-M	[Al+].[O-]C(=O)C1=CC=CN=C1
149.005	26	149.009	3-carboxy-2,3-dihydroxypropanoate	C4H5O6						https://pubchem.ncbi.nlm.nih.gov/compound/3667129	FEWJPZIEWOKRBE-UHFFFAOYSA-M	OC(C(O)C(O)=O)C(O)=O
255.059	23	255.053	Alrestatin	C14H9NO4			http://www.hmdb.ca/metabolites/HMDB0248259			https://pubchem.ncbi.nlm.nih.gov/compound/2120	GCUCIFQCGJIRNT-UHFFFAOYSA-N	OC(=O)CN1C(=O)C2=CC=CC3=CC=CC(C1=O)=C23
255.059	24	255.065	3,5,7-trihydroxy-2-phenyl-1??-chromen-1-ylium	C15H11O4			http://www.hmdb.ca/metabolites/HMDB0125091			https://pubchem.ncbi.nlm.nih.gov/compound/20481736	IRXCKMTUSTWLNZ-UHFFFAOYSA-O	OC1=CC2=[O+]C(=C(O)C=C2C(O)=C1)C1=CC=CC=C1
255.059	26	255.066	Apigeninidin	C15H11O4		http://www.genome.jp/dbget-bin/www_bget?cpd:C08574	http://www.hmdb.ca/metabolites/HMDB0303074			https://pubchem.ncbi.nlm.nih.gov/compound/441647	ZKMZBAABQFUXFE-UHFFFAOYSA-O	OC1=CC=C(C=C1)C1=[O+]C2=C(C=C1)C(O)=CC(O)=C2
255.059	26	255.052	Imidacloprid	C9H10ClN5O2	105827-78-9	http://www.genome.jp/dbget-bin/www_bget?cpd:C11110	http://www.hmdb.ca/metabolites/HMDB0040292		https://metlin.scripps.edu/metabo_info.php?molid=68851	https://pubchem.ncbi.nlm.nih.gov/compound/86418	YWTYJOPNNQFBPC-UHFFFAOYSA-N	[O-][N+](=O)\N=C1/NCCN1CC1=CC=C(Cl)N=C1
255.059	27	255.066	1-(Indol-3-yl)propanol 3-phosphate	C11H14NO4P	40716-80-1	http://www.genome.jp/dbget-bin/www_bget?cpd:C04229			https://metlin.scripps.edu/metabo_info.php?molid=66142	https://pubchem.ncbi.nlm.nih.gov/compound/3713	NKEZSFZOUIIZFL-UHFFFAOYSA-N	O=P(O)(O)OCCCc1c[nH]c2ccccc12
556.39	13	556.398	DG(8:0/0:0/PGF1alpha)	C31H56O8			http://www.hmdb.ca/metabolites/HMDB0297257				RHVPVBBELXBMRU-IXRJSWSUSA-N	CCCCCCCC(=O)OC[C@@H](O)COC(=O)CCCCCC[C@H]1[C@@H](O)C[C@@H](O)[C@@H]1\C=C\[C@@H](O)CCCCC
556.39	13	556.398	DG(8:0/PGF1alpha/0:0)	C31H56O8			http://www.hmdb.ca/metabolites/HMDB0297255				HPERHSSFXBAYAS-VVHXYALJSA-N	CCCCCCCC(=O)OC[C@H](CO)OC(=O)CCCCCC[C@H]1[C@@H](O)C[C@@H](O)[C@@H]1\C=C\[C@@H](O)CCCCC
556.39	13	556.398	DG(PGF1alpha/0:0/8:0)	C31H56O8			http://www.hmdb.ca/metabolites/HMDB0297258				RHVPVBBELXBMRU-VVHXYALJSA-N	CCCCCCCC(=O)OC[C@H](O)COC(=O)CCCCCC[C@H]1[C@@H](O)C[C@@H](O)[C@@H]1\C=C\[C@@H](O)CCCCC
556.39	13	556.398	DG(PGF1alpha/8:0/0:0)	C31H56O8			http://www.hmdb.ca/metabolites/HMDB0297256				LPZJNRUOUZHMCX-VVHXYALJSA-N	CCCCCCCC(=O)O[C@@H](CO)COC(=O)CCCCCC[C@H]1[C@@H](O)C[C@@H](O)[C@@H]1\C=C\[C@@H](O)CCCCC
556.39	16	556.399	Demecarium	C32H52N4O4	56-94-0		http://www.hmdb.ca/metabolites/HMDB0015079		https://metlin.scripps.edu/metabo_info.php?molid=85448	https://pubchem.ncbi.nlm.nih.gov/compound/5966	RWZVPVOZTJJMNU-UHFFFAOYSA-N	CN(CCCCCCCCCCN(C)C(=O)OC1=CC=CC(=C1)[N+](C)(C)C)C(=O)OC1=CC=CC(=C1)[N+](C)(C)C
556.39	25	556.376	3beta,15alpha-Diacetoxylanosta-8,24-dien-26-oic acid	C34H52O6			http://www.hmdb.ca/metabolites/HMDB0036442		https://metlin.scripps.edu/metabo_info.php?molid=91577	https://pubchem.ncbi.nlm.nih.gov/compound/131751991	FFHZCNIREJAVOS-MTJSOVHGSA-N	CC(CC\C=C(\C)C(O)=O)C1CC(OC(C)=O)C2(C)C3=C(CCC12C)C1(C)CCC(OC(C)=O)C(C)(C)C1CC3
17.4601	0	0	No compounds found for experimental mass 17.46009314 and adduct: M
170.014	2	170.013	4-Chlorophenylacetate	C8H7ClO2	1878-66-6	http://www.genome.jp/dbget-bin/www_bget?cpd:C03077	http://www.hmdb.ca/metabolites/HMDB0246401		https://metlin.scripps.edu/metabo_info.php?molid=64744	https://pubchem.ncbi.nlm.nih.gov/compound/15880	CDPKJZJVTHSESZ-UHFFFAOYSA-N	OC(=O)CC1=CC=C(Cl)C=C1	http://www.genome.jp/kegg-bin/show_pathway?map00350	http://www.genome.jp/kegg-bin/show_pathway?map01120	http://www.genome.jp/kegg-bin/show_pathway?map00621	http://www.genome.jp/kegg-bin/show_pathway?map00351
170.014	7	170.015	Thiourocanic acid	C6H6N2O2S		http://www.genome.jp/dbget-bin/www_bget?cpd:C05571			https://metlin.scripps.edu/metabo_info.php?molid=63494	https://pubchem.ncbi.nlm.nih.gov/compound/5280799	ZBKFFCZXHBPGFK-OWOJBTEDSA-N	O=C(O)/C=C/c1c[nH]c(=S)[nH]1	http://www.genome.jp/kegg-bin/show_pathway?map00340	http://www.genome.jp/kegg-bin/show_pathway?map01100
170.014	17	170.017	Diethylthiophosphate	C4H11O3PS		http://www.genome.jp/dbget-bin/www_bget?cpd:C06607	http://www.hmdb.ca/metabolites/HMDB0001460		https://metlin.scripps.edu/metabo_info.php?molid=6256	https://pubchem.ncbi.nlm.nih.gov/compound/655	PKUWKAXTAVNIJR-UHFFFAOYSA-N	CCOP(O)(=S)OCC	http://www.genome.jp/kegg-bin/show_pathway?map00627
897.48	8	897.472	Midecamycin acetate	C45H71NO17			http://www.hmdb.ca/metabolites/HMDB0254742			https://pubchem.ncbi.nlm.nih.gov/compound/72727636	GQNZGCARKRHPOH-UHFFFAOYSA-N	CCC(=O)OC1C(C)OC(CC1(C)OC(C)=O)OC1C(C)OC(OC2C(CC=O)CC(C)C(OC(C)=O)C=CC=CCC(C)OC(=O)CC(OC(=O)CC)C2OC)C(O)C1N(C)C
897.48	23	897.5	PS(20:4(5Z,8Z,11Z,14Z)/6 keto-PGF1alpha)	C46H76NO14P			http://www.hmdb.ca/metabolites/HMDB0282593				GJNWEHZGLIPIMS-LPZJSBHFSA-N	CCCCC\C=C/C\C=C/C\C=C/C\C=C/CCCC(=O)OC[C@H](COP(O)(=O)OC[C@H](N)C(O)=O)OC(=O)CCCCC(=O)C[C@H]1[C@@H](O)C[C@@H](O)[C@@H]1\C=C\[C@@H](O)CCCCC
897.48	23	897.5	PS(TXB2/20:4(8Z,11Z,14Z,17Z))	C46H76NO14P			http://www.hmdb.ca/metabolites/HMDB0282708				RILDJIIMXSBUDL-VVBDCYJCSA-N	CCCCC[C@H](O)\C=C\[C@H]1OC(O)C[C@H](O)[C@@H]1C\C=C/CCCC(=O)OC[C@H](COP(O)(=O)OC[C@H](N)C(O)=O)OC(=O)CCCCCC\C=C/C\C=C/C\C=C/C\C=C/CC
897.48	23	897.5	PS(6 keto-PGF1alpha/20:4(8Z,11Z,14Z,17Z))	C46H76NO14P			http://www.hmdb.ca/metabolites/HMDB0282698				FRPUZHGQIGXCRS-VYZVBCMYSA-N	CCCCC[C@H](O)\C=C\[C@H]1[C@H](O)C[C@H](O)[C@@H]1CC(=O)CCCCC(=O)OC[C@H](COP(O)(=O)OC[C@H](N)C(O)=O)OC(=O)CCCCCC\C=C/C\C=C/C\C=C/C\C=C/CC
897.48	23	897.5	PS(20:4(5Z,8Z,11Z,14Z)/TXB2)	C46H76NO14P			http://www.hmdb.ca/metabolites/HMDB0282603				OIWNXUDKPDIUBR-BQAJVAJYSA-N	CCCCC\C=C/C\C=C/C\C=C/C\C=C/CCCC(=O)OC[C@H](COP(O)(=O)OC[C@H](N)C(O)=O)OC(=O)CCC\C=C/C[C@H]1[C@@H](O)CC(O)O[C@@H]1\C=C\[C@@H](O)CCCCC
897.48	23	897.5	PS(20:4(8Z,11Z,14Z,17Z)/6 keto-PGF1alpha)	C46H76NO14P			http://www.hmdb.ca/metabolites/HMDB0282697				FPBHCMYOBNMUDH-VYZVBCMYSA-N	CCCCC[C@H](O)\C=C\[C@H]1[C@H](O)C[C@H](O)[C@@H]1CC(=O)CCCCC(=O)O[C@H](COC(=O)CCCCCC\C=C/C\C=C/C\C=C/C\C=C/CC)COP(O)(=O)OC[C@H](N)C(O)=O
897.48	23	897.5	PS(6 keto-PGF1alpha/20:4(5Z,8Z,11Z,14Z))	C46H76NO14P			http://www.hmdb.ca/metabolites/HMDB0282594				VVVHYWUVRNYZOT-LPZJSBHFSA-N	CCCCC\C=C/C\C=C/C\C=C/C\C=C/CCCC(=O)O[C@H](COC(=O)CCCCC(=O)C[C@H]1[C@@H](O)C[C@@H](O)[C@@H]1\C=C\[C@@H](O)CCCCC)COP(O)(=O)OC[C@H](N)C(O)=O
897.48	23	897.5	PS(TXB2/20:4(5Z,8Z,11Z,14Z))	C46H76NO14P			http://www.hmdb.ca/metabolites/HMDB0282604				IQKXGNQQNATJKC-BQAJVAJYSA-N	CCCCC\C=C/C\C=C/C\C=C/C\C=C/CCCC(=O)O[C@H](COC(=O)CCC\C=C/C[C@H]1[C@@H](O)CC(O)O[C@@H]1\C=C\[C@@H](O)CCCCC)COP(O)(=O)OC[C@H](N)C(O)=O
897.48	23	897.5	PS(20:4(8Z,11Z,14Z,17Z)/TXB2)	C46H76NO14P			http://www.hmdb.ca/metabolites/HMDB0282707				APEADOLLLNPWIK-VVBDCYJCSA-N	CCCCC[C@H](O)\C=C\[C@H]1OC(O)C[C@H](O)[C@@H]1C\C=C/CCCC(=O)O[C@H](COC(=O)CCCCCC\C=C/C\C=C/C\C=C/C\C=C/CC)COP(O)(=O)OC[C@H](N)C(O)=O
897.48	31	897.452	CDP-DG(a-15:0/i-13:0)	C40H73N3O15P2			http://www.hmdb.ca/metabolites/HMDB0116087			https://pubchem.ncbi.nlm.nih.gov/compound/131822743	XRZKAJVADIDBTK-FOFBOHEMSA-N	[H][C@@](COC(=O)CCCCCCCCCCC(C)CC)(COP(O)(=O)OP(O)(=O)OC[C@H]1O[C@H](C(O)[C@H]1O)N1C=CC(N)=NC1=O)OC(=O)CCCCCCCCCC(C)C
897.48	31	897.452	CDP-DG(a-15:0/a-13:0)	C40H73N3O15P2			http://www.hmdb.ca/metabolites/HMDB0116081			https://pubchem.ncbi.nlm.nih.gov/compound/131822737	YDHBTCWZNRRPEK-DGHPUHRSSA-N	[H][C@@](COC(=O)CCCCCCCCCCC(C)CC)(COP(O)(=O)OP(O)(=O)OC[C@H]1O[C@H](C(O)[C@H]1O)N1C=CC(N)=NC1=O)OC(=O)CCCCCCCCC(C)CC
897.48	31	897.452	CDP-DG(i-13:0/a-15:0)	C40H73N3O15P2			http://www.hmdb.ca/metabolites/HMDB0116171			https://pubchem.ncbi.nlm.nih.gov/compound/131822827	VGNIUSIHDYPIRF-FOFBOHEMSA-N	[H][C@@](COC(=O)CCCCCCCCCC(C)C)(COP(O)(=O)OP(O)(=O)OC[C@H]1O[C@H](C(O)[C@H]1O)N1C=CC(N)=NC1=O)OC(=O)CCCCCCCCCCC(C)CC
897.48	31	897.452	CDP-DG(i-16:0/i-12:0)	C40H73N3O15P2			http://www.hmdb.ca/metabolites/HMDB0116229			https://pubchem.ncbi.nlm.nih.gov/compound/131822885	DVCMWGUMVOLFOU-IBIGLQDYSA-N	[H][C@@](COC(=O)CCCCCCCCCCCCC(C)C)(COP(O)(=O)OP(O)(=O)OC[C@H]1O[C@H](C(O)[C@H]1O)N1C=CC(N)=NC1=O)OC(=O)CCCCCCCCC(C)C
897.48	31	897.452	CDP-DG(i-14:0/i-14:0)	C40H73N3O15P2			http://www.hmdb.ca/metabolites/HMDB0116195			https://pubchem.ncbi.nlm.nih.gov/compound/131822851	BUZZPYNMYIFQOH-IBIGLQDYSA-N	[H][C@@](COC(=O)CCCCCCCCCCC(C)C)(COP(O)(=O)OP(O)(=O)OC[C@H]1O[C@H](C(O)[C@H]1O)N1C=CC(N)=NC1=O)OC(=O)CCCCCCCCCCC(C)C
897.48	31	897.452	CDP-DG(i-13:0/i-15:0)	C40H73N3O15P2			http://www.hmdb.ca/metabolites/HMDB0116178			https://pubchem.ncbi.nlm.nih.gov/compound/131822834	QJVSPXVOBZGKOZ-IBIGLQDYSA-N	[H][C@@](COC(=O)CCCCCCCCCC(C)C)(COP(O)(=O)OP(O)(=O)OC[C@H]1O[C@H](C(O)[C@H]1O)N1C=CC(N)=NC1=O)OC(=O)CCCCCCCCCCCC(C)C
897.48	31	897.452	CDP-DG(a-13:0/a-15:0)	C40H73N3O15P2			http://www.hmdb.ca/metabolites/HMDB0116064			https://pubchem.ncbi.nlm.nih.gov/compound/131822720	IYHOURZOSQICJK-DGHPUHRSSA-N	[H][C@@](COC(=O)CCCCCCCCC(C)CC)(COP(O)(=O)OP(O)(=O)OC[C@H]1O[C@H](C(O)[C@H]1O)N1C=CC(N)=NC1=O)OC(=O)CCCCCCCCCCC(C)CC
897.48	31	897.452	CDP-DG(i-12:0/i-16:0)	C40H73N3O15P2			http://www.hmdb.ca/metabolites/HMDB0116161			https://pubchem.ncbi.nlm.nih.gov/compound/131822817	BRSKYZWRVGMSOT-IBIGLQDYSA-N	[H][C@@](COC(=O)CCCCCCCCC(C)C)(COP(O)(=O)OP(O)(=O)OC[C@H]1O[C@H](C(O)[C@H]1O)N1C=CC(N)=NC1=O)OC(=O)CCCCCCCCCCCCC(C)C
897.48	31	897.452	CDP-DG(i-15:0/i-13:0)	C40H73N3O15P2			http://www.hmdb.ca/metabolites/HMDB0116212			https://pubchem.ncbi.nlm.nih.gov/compound/131822868	KVZOXXQLNGPCSD-IBIGLQDYSA-N	[H][C@@](COC(=O)CCCCCCCCCCCC(C)C)(COP(O)(=O)OP(O)(=O)OC[C@H]1O[C@H](C(O)[C@H]1O)N1C=CC(N)=NC1=O)OC(=O)CCCCCCCCCC(C)C
897.48	31	897.452	CDP-DG(i-15:0/a-13:0)	C40H73N3O15P2			http://www.hmdb.ca/metabolites/HMDB0116206			https://pubchem.ncbi.nlm.nih.gov/compound/131822862	CVZASFIIBAEKGN-FOFBOHEMSA-N	[H][C@@](COC(=O)CCCCCCCCCCCC(C)C)(COP(O)(=O)OP(O)(=O)OC[C@H]1O[C@H](C(O)[C@H]1O)N1C=CC(N)=NC1=O)OC(=O)CCCCCCCCC(C)CC
897.48	31	897.452	CDP-DG(a-13:0/i-15:0)	C40H73N3O15P2			http://www.hmdb.ca/metabolites/HMDB0116071			https://pubchem.ncbi.nlm.nih.gov/compound/131822727	AXFXMDBCEVKIHQ-FOFBOHEMSA-N	[H][C@@](COC(=O)CCCCCCCCC(C)CC)(COP(O)(=O)OP(O)(=O)OC[C@H]1O[C@H](C(O)[C@H]1O)N1C=CC(N)=NC1=O)OC(=O)CCCCCCCCCCCC(C)C
802.396	39	802.365	Dermorphin	C40H50N8O10	77614-16-5	http://www.genome.jp/dbget-bin/www_bget?cpd:C20030			https://metlin.scripps.edu/metabo_info.php?molid=73515		FHZPGIUBXYVUOY-VWGYHWLBSA-N	C[C@@H](NC(=O)[C@@H](N)Cc1ccc(O)cc1)C(=O)N[C@@H](Cc1ccccc1)C(=O)NCC(=O)N[C@@H](Cc1ccc(O)cc1)C(=O)N1CCC[C@H]1C(=O)N[C@@H](CO)C(N)=O
802.396	39	802.365	Dermorphin	C40H50N8O10			http://www.hmdb.ca/metabolites/HMDB0251025			https://pubchem.ncbi.nlm.nih.gov/compound/14284117	FHZPGIUBXYVUOY-UHFFFAOYSA-N	CC(NC(=O)C(N)CC1=CC=C(O)C=C1)C(=O)NC(CC1=CC=CC=C1)C(=O)NCC(=O)NC(CC1=CC=C(O)C=C1)C(=O)N1CCCC1C(=O)NC(CO)C(N)=O
272.087	11	272.09	alpha-Arbutin	C12H16O7	84380-01-8	http://www.genome.jp/dbget-bin/www_bget?cpd:C12079				https://pubchem.ncbi.nlm.nih.gov/compound/158637	BJRNKVDFDLYUGJ-ZIQFBCGOSA-N	OC[C@H]1O[C@H](Oc2ccc(O)cc2)[C@H](O)[C@@H](O)[C@@H]1O
272.087	11	272.09	Arbutin	C12H16O7	497-76-7				https://metlin.scripps.edu/metabo_info.php?molid=43989	https://pubchem.ncbi.nlm.nih.gov/compound/346	BJRNKVDFDLYUGJ-UHFFFAOYSA-N	OC[C@H]1O[C@@H](OC2=CC=C(O)C=C2)[C@H](O)[C@@H](O)[C@@H]1O
272.087	11	272.09	Arbutin	C12H16O7		http://www.genome.jp/dbget-bin/www_bget?cpd:C06186	http://www.hmdb.ca/metabolites/HMDB0029943			https://pubchem.ncbi.nlm.nih.gov/compound/440936	BJRNKVDFDLYUGJ-RMPHRYRLSA-N	OC[C@H]1O[C@@H](OC2=CC=C(O)C=C2)[C@H](O)[C@@H](O)[C@@H]1O	http://www.genome.jp/kegg-bin/show_pathway?map00010	http://www.genome.jp/kegg-bin/show_pathway?map02060
272.087	11	272.084	5-Chrysenecarboxylate	C19H12O2		http://www.genome.jp/dbget-bin/www_bget?cpd:C18282			https://metlin.scripps.edu/metabo_info.php?molid=72126	https://pubchem.ncbi.nlm.nih.gov/compound/9543342	IWNPACVXSUBITM-UHFFFAOYSA-N	O=C(O)c1cc2ccccc2c2ccc3ccccc3c12	http://www.genome.jp/kegg-bin/show_pathway?map00624	http://www.genome.jp/kegg-bin/show_pathway?map01120
272.087	11	272.084	4-Chrysenecarboxylate	C19H12O2		http://www.genome.jp/dbget-bin/www_bget?cpd:C18283			https://metlin.scripps.edu/metabo_info.php?molid=72127	https://pubchem.ncbi.nlm.nih.gov/compound/9543344	VIHCWMSLKDZZNU-UHFFFAOYSA-N	O=C(O)c1cccc2ccc3c4ccccc4ccc3c12	http://www.genome.jp/kegg-bin/show_pathway?map00624	http://www.genome.jp/kegg-bin/show_pathway?map01120
272.087	11	272.084	Anigorufone	C19H12O2			http://www.hmdb.ca/metabolites/HMDB0033935		https://metlin.scripps.edu/metabo_info.php?molid=89629	https://pubchem.ncbi.nlm.nih.gov/compound/636472	ACJJXELQAJQSLK-UHFFFAOYSA-N	OC1=CC2=CC=CC3=C2C(C1=O)=C(C=C3)C1=CC=CC=C1
272.087	11	272.084	alpha-Naphthoflavone	C19H12O2			http://www.hmdb.ca/metabolites/HMDB0247291			https://pubchem.ncbi.nlm.nih.gov/compound/11790	VFMMPHCGEFXGIP-UHFFFAOYSA-N	O=C1C=C(OC2=C1C=CC1=CC=CC=C21)C1=CC=CC=C1
272.087	11	272.084	beta-naphthoflavone	C19H12O2			http://www.hmdb.ca/metabolites/HMDB0249144			https://pubchem.ncbi.nlm.nih.gov/compound/2361	OUGIDAPQYNCXRA-UHFFFAOYSA-N	O=C1C=C(OC2=C1C1=CC=CC=C1C=C2)C1=CC=CC=C1
272.087	13	272.083	Thienamycin	C11H16N2O4S	59995-64-1	http://www.genome.jp/dbget-bin/www_bget?cpd:C06664			https://metlin.scripps.edu/metabo_info.php?molid=66479	https://pubchem.ncbi.nlm.nih.gov/compound/441128	WKDDRNSBRWANNC-ATRFCDNQSA-N	C[C@@H](O)[C@H]1C(=O)N2C(C(=O)O)=C(SCCN)C[C@H]12	http://www.genome.jp/kegg-bin/show_pathway?map01110	http://www.genome.jp/kegg-bin/show_pathway?map01130	http://www.genome.jp/kegg-bin/show_pathway?map00332
272.087	13	272.083	5-S-Cysteinyldopamine	C11H16N2O4S	99558-89-1				https://metlin.scripps.edu/metabo_info.php?molid=41
272.087	13	272.083	Thienamycin	C11H16N2O4S			http://www.hmdb.ca/metabolites/HMDB0258982			https://pubchem.ncbi.nlm.nih.gov/compound/124000	WKDDRNSBRWANNC-UHFFFAOYSA-N	CC(O)C1C2CC(SCCN)=C(N2C1=O)C(O)=O
272.087	13	272.083	5-S-Cysteinyldopamine	C11H16N2O4S			http://www.hmdb.ca/metabolites/HMDB0246842			https://pubchem.ncbi.nlm.nih.gov/compound/10401034	BZYHBWCVRKSWDB-UHFFFAOYSA-N	NCCC1=CC(O)=C(O)C(SCC(N)C(O)=O)=C1
272.087	15	272.091	Pyrinuron	C13H12N4O3			http://www.hmdb.ca/metabolites/HMDB0256982			https://pubchem.ncbi.nlm.nih.gov/compound/40813	CLKZWXHKFXZIMA-UHFFFAOYSA-N	OC(NC1=CC=C(C=C1)N(=O)=O)=NCC1=CN=CC=C1
272.087	26	272.08	1,2-Bis(4-nitrophenyl)ethane	C14H12N2O4	736-30-1	http://www.genome.jp/dbget-bin/www_bget?cpd:C14589			https://metlin.scripps.edu/metabo_info.php?molid=70184	https://pubchem.ncbi.nlm.nih.gov/compound/69776	BSNKHEKTRWNNAC-UHFFFAOYSA-N	O=[N+]([O-])c1ccc(CCc2ccc([N+](=O)[O-])cc2)cc1
272.087	26	272.08	(1R,10aS)-1,4,10,10a-Tetrahydrophenazine-1,6-dicarboxylate	C14H12N2O4		http://www.genome.jp/dbget-bin/www_bget?cpd:C21409					CUYPWOPOBAHCCE-PELKAZGASA-N	O=C(O)c1cccc2c1N=C1CC=C[C@@H](C(=O)O)[C@@H]1N2	http://www.genome.jp/kegg-bin/show_pathway?map01110	http://www.genome.jp/kegg-bin/show_pathway?map01130	http://www.genome.jp/kegg-bin/show_pathway?map00405
272.087	29	272.079	Nimustine	C9H13ClN6O2			http://www.hmdb.ca/metabolites/HMDB0255613			https://pubchem.ncbi.nlm.nih.gov/compound/39214	VFEDRRNHLBGPNN-UHFFFAOYSA-N	CC1=NC=C(CN=C(O)N(CCCl)N=O)C(=N)N1
272.087	29	272.079	Nimustine	C9H13ClN6O2	42471-28-3				https://metlin.scripps.edu/metabo_info.php?molid=44117
272.087	36	272.077	Pyridine N-oxide glucuronide	C11H14NO7			http://www.hmdb.ca/metabolites/HMDB0061177			https://pubchem.ncbi.nlm.nih.gov/compound/131770061	KITHDEVLYXWSPB-ZBGLXGBJSA-O	O[C@H]1[C@H](O)[C@@H](O[N+]2=CC=CC=C2)O[C@H]([C@@H]1O)C(O)=O
272.07	5	272.068	TMC-256C1	C15H12O5						https://pubchem.ncbi.nlm.nih.gov/compound/135418331	NSAPXJZXVFHIHJ-UHFFFAOYSA-N	CC1=CC(=C2C(=CC3=CC(=O)C=C(C3=C2O1)OC)O)O
272.07	5	272.068	Arugosin F	C15H12O5						https://pubchem.ncbi.nlm.nih.gov/compound/10564084	JLEOTFZRJGKSAD-UHFFFAOYSA-N	Cc1cc2c(c(c1)O)C(=O)c1c(cccc1OC2O)O
272.07	5	272.068	5,7,2'-Trihydroxyflavanone	C15H12O5				http://www.lipidmaps.org/data/LMSDRecord.php?LMID=LMPK12140125	https://metlin.scripps.edu/metabo_info.php?molid=52615		LSLXUDALHVEMQB-UHFFFAOYSA-N	Oc1cc2OC(CC(=O)c2c(O)c1)c1ccccc1O
272.07	5	272.068	Butein	C15H12O5		http://www.genome.jp/dbget-bin/www_bget?cpd:C08578		http://www.lipidmaps.org/data/LMSDRecord.php?LMID=LMPK12120111	https://metlin.scripps.edu/metabo_info.php?molid=45732	https://pubchem.ncbi.nlm.nih.gov/compound/5281222	AYMYWHCQALZEGT-ORCRQEGFSA-N	Oc1cc(O)c(cc1)C(=O)/C=C/c1cc(O)c(O)cc1	http://www.genome.jp/kegg-bin/show_pathway?map00941
272.07	5	272.068	2,4,2',4'-Tetrahydroxychalcone	C15H12O5				http://www.lipidmaps.org/data/LMSDRecord.php?LMID=LMPK12120128	https://metlin.scripps.edu/metabo_info.php?molid=51932		ZWTDXYUDJYDHJR-QHHAFSJGSA-N	Oc1cc(O)ccc1C(=O)/C=C/c1ccc(O)cc1O
272.07	5	272.068	Licodione	C15H12O5		http://www.genome.jp/dbget-bin/www_bget?cpd:C01592		http://www.lipidmaps.org/data/LMSDRecord.php?LMID=LMPK12120396	https://metlin.scripps.edu/metabo_info.php?molid=52199	https://pubchem.ncbi.nlm.nih.gov/compound/439528	QIEKMEBGIJSGGB-UHFFFAOYSA-N	Oc1ccc(cc1)C(=O)CC(=O)c1ccc(O)cc1O
272.07	5	272.068	2beta-5,7-Trihydroxyflavanone	C15H12O5				http://www.lipidmaps.org/data/LMSDRecord.php?LMID=LMPK12140219	https://metlin.scripps.edu/metabo_info.php?molid=52707		KRSTWHCNVMDXQW-HNNXBMFYSA-N	Oc1cc2O[C@@](O)(CC(=O)c2c(O)c1)c1ccccc1
272.07	5	272.068	4,2',3',4'-Tetrahydroxychalcone	C15H12O5				http://www.lipidmaps.org/data/LMSDRecord.php?LMID=LMPK12120151	https://metlin.scripps.edu/metabo_info.php?molid=51955		HHNXXWDNZKAGHV-XVNBXDOJSA-N	Oc1ccc(cc1)/C=C/C(=O)c1ccc(O)c(O)c1O
272.07	5	272.068	(-)-Glycinol	C15H12O5		http://www.genome.jp/dbget-bin/www_bget?cpd:C01263		http://www.lipidmaps.org/data/LMSDRecord.php?LMID=LMPK12070128	https://metlin.scripps.edu/metabo_info.php?molid=48216	https://pubchem.ncbi.nlm.nih.gov/compound/129648	QMXOFBXZEKTJIK-LSDHHAIUSA-N	O[C@@]12COc3cc(O)ccc3[C@@H]1Oc1cc(O)ccc21	http://www.genome.jp/kegg-bin/show_pathway?map01110	http://www.genome.jp/kegg-bin/show_pathway?map00943
272.07	5	272.068	Butin	C15H12O5		http://www.genome.jp/dbget-bin/www_bget?cpd:C09614		http://www.lipidmaps.org/data/LMSDRecord.php?LMID=LMPK12140075	https://metlin.scripps.edu/metabo_info.php?molid=52565	https://pubchem.ncbi.nlm.nih.gov/compound/92775	MJBPUQUGJNAPAZ-AWEZNQCLSA-N	Oc1cc2O[C@@H](CC(=O)c2cc1)c1cc(O)c(O)cc1	http://www.genome.jp/kegg-bin/show_pathway?map00941
272.07	5	272.068	7,8,4'-Trihydroxyflavanone	C15H12O5				http://www.lipidmaps.org/data/LMSDRecord.php?LMID=LMPK12140091	https://metlin.scripps.edu/metabo_info.php?molid=52581		IXQZKAVXZDCYDY-UHFFFAOYSA-N	Oc1ccc(cc1)C1CC(=O)c2ccc(O)c(O)c2O1
272.07	5	272.068	Pseudosindorin	C15H12O5				http://www.lipidmaps.org/data/LMSDRecord.php?LMID=LMPK12120018	https://metlin.scripps.edu/metabo_info.php?molid=51824		ZSMOFGFLBCKTKA-DAFODLJHSA-N	Oc1cc(O)ccc1C(=O)/C=C/c1cc(O)cc(O)c1
272.07	5	272.068	Moracin J	C15H12O5			http://www.hmdb.ca/metabolites/HMDB0033308		https://metlin.scripps.edu/metabo_info.php?molid=89162	https://pubchem.ncbi.nlm.nih.gov/compound/118726652	UUWOGANMKVBGHH-UHFFFAOYSA-N	COC1=C(O)C=C2C=C(OC2=C1)C1=CC(O)=CC(O)=C1
272.07	5	272.068	Glycinol	C15H12O5	69393-95-9		http://www.hmdb.ca/metabolites/HMDB0034105			https://pubchem.ncbi.nlm.nih.gov/compound/4629012	QMXOFBXZEKTJIK-UHFFFAOYSA-N	OC1=CC2=C(C=C1)C1(O)COC3=C(C=CC(O)=C3)C1O2
272.07	5	272.068	(2R,3R)-3,4',7-Trihydroxyflavanone	C15H12O5			http://www.hmdb.ca/metabolites/HMDB0303585			https://pubchem.ncbi.nlm.nih.gov/compound/3512634	VRTGGIJPIYOHGT-UHFFFAOYSA-N	OC1C(OC2=CC(O)=CC=C2C1=O)C1=CC=C(O)C=C1
272.07	5	272.068	1-Hydroxy-3,7-dimethoxyxanthone	C15H12O5			http://www.hmdb.ca/metabolites/HMDB0030873		https://metlin.scripps.edu/metabo_info.php?molid=87243	https://pubchem.ncbi.nlm.nih.gov/compound/5488808	FWBPZAVSTQBRKT-UHFFFAOYSA-N	COC1=CC2=C(OC3=CC(OC)=CC(O)=C3C2=O)C=C1
272.07	5	272.068	Dihydrogenistein	C15H12O5	21554-71-2	http://www.genome.jp/dbget-bin/www_bget?cpd:C14458	http://www.hmdb.ca/metabolites/HMDB0005897		https://metlin.scripps.edu/metabo_info.php?molid=58334	https://pubchem.ncbi.nlm.nih.gov/compound/9838356	UQGVUYNHDKMLSE-UHFFFAOYSA-N	OC1=CC=C(C=C1)C1COC2=CC(O)=CC(O)=C2C1=O	http://www.genome.jp/kegg-bin/show_pathway?map00946
272.07	5	272.068	4-Hydroxydemethylmedicarpin	C15H12O5			http://www.hmdb.ca/metabolites/HMDB0034002	http://www.lipidmaps.org/data/LMSDRecord.php?LMID=LMPK12070073	https://metlin.scripps.edu/metabo_info.php?molid=48161	https://pubchem.ncbi.nlm.nih.gov/compound/44257457	CLHTZHIBHTWFEM-UHFFFAOYSA-N	OC1=CC2=C(C=C1)C1COC3=C(C=CC(O)=C3O)C1O2
272.07	5	272.068	Naringenin	C15H12O5	480-41-1	http://www.genome.jp/dbget-bin/www_bget?cpd:C00509	http://www.hmdb.ca/metabolites/HMDB0002670	http://www.lipidmaps.org/data/LMSDRecord.php?LMID=LMPK12140001	https://metlin.scripps.edu/metabo_info.php?molid=3401	https://pubchem.ncbi.nlm.nih.gov/compound/439246	FTVWIRXFELQLPI-ZDUSSCGKSA-N	OC1=CC=C(C=C1)[C@@H]1CC(=O)C2=C(O1)C=C(O)C=C2O	http://www.genome.jp/kegg-bin/show_pathway?map01100	http://www.genome.jp/kegg-bin/show_pathway?map01110	http://www.genome.jp/kegg-bin/show_pathway?map01061	http://www.genome.jp/kegg-bin/show_pathway?map00941	http://www.genome.jp/kegg-bin/show_pathway?map00943	http://www.genome.jp/kegg-bin/show_pathway?map00946
272.07	5	272.068	Toralactone	C15H12O5	41743-74-2	http://www.genome.jp/dbget-bin/www_bget?cpd:C17673	http://www.hmdb.ca/metabolites/HMDB0038549		https://metlin.scripps.edu/metabo_info.php?molid=71853	https://pubchem.ncbi.nlm.nih.gov/compound/5321980	WEHXAEGTVPWKDY-UHFFFAOYSA-N	COC1=CC(O)=C2C(O)=C3C(=O)OC(C)=CC3=CC2=C1
272.07	5	272.068	2'-Hydroxydihydrodaidzein	C15H12O5		http://www.genome.jp/dbget-bin/www_bget?cpd:C03567	http://www.hmdb.ca/metabolites/HMDB0033928	http://www.lipidmaps.org/data/LMSDRecord.php?LMID=LMPK12050463	https://metlin.scripps.edu/metabo_info.php?molid=47967	https://pubchem.ncbi.nlm.nih.gov/compound/440047	WBOWBLGZAXVREM-UHFFFAOYSA-N	OC1=CC(O)=C(C=C1)C1COC2=C(C=CC(O)=C2)C1=O	http://www.genome.jp/kegg-bin/show_pathway?map01110	http://www.genome.jp/kegg-bin/show_pathway?map00943
272.07	5	272.068	6-Hydroxydihydrodaidzein	C15H12O5		http://www.genome.jp/dbget-bin/www_bget?cpd:C22580	http://www.hmdb.ca/metabolites/HMDB0041698		https://metlin.scripps.edu/metabo_info.php?molid=96056	https://pubchem.ncbi.nlm.nih.gov/compound/125100	ZAIJTQZQMCNJHG-UHFFFAOYSA-N	OC1=CC=C(C=C1)C1COC2=CC(O)=C(O)C=C2C1=O
272.07	5	272.068	3'-Hydroxydihydrodaidzein	C15H12O5			http://www.hmdb.ca/metabolites/HMDB0041656		https://metlin.scripps.edu/metabo_info.php?molid=96018	https://pubchem.ncbi.nlm.nih.gov/compound/22065265	NIUUFTCRUDJDHY-UHFFFAOYSA-N	OC1=CC=C2C(=O)C(COC2=C1)C1=CC=C(O)C(O)=C1
272.07	5	272.068	Naringenin chalcone	C15H12O5		http://www.genome.jp/dbget-bin/www_bget?cpd:C06561	http://www.hmdb.ca/metabolites/HMDB0029631	http://www.lipidmaps.org/data/LMSDRecord.php?LMID=LMPK12120264	https://metlin.scripps.edu/metabo_info.php?molid=3402	https://pubchem.ncbi.nlm.nih.gov/compound/5280960	YQHMWTPYORBCMF-ZZXKWVIFSA-N	OC1=CC=C(\C=C\C(=O)C2=C(O)C=C(O)C=C2O)C=C1	http://www.genome.jp/kegg-bin/show_pathway?map01100	http://www.genome.jp/kegg-bin/show_pathway?map01110	http://www.genome.jp/kegg-bin/show_pathway?map01061	http://www.genome.jp/kegg-bin/show_pathway?map00941
272.07	5	272.068	8-Hydroxydihydrodaidzein	C15H12O5			http://www.hmdb.ca/metabolites/HMDB0041704		https://metlin.scripps.edu/metabo_info.php?molid=96062	https://pubchem.ncbi.nlm.nih.gov/compound/91384411	IPNJSNNLHGSALU-UHFFFAOYSA-N	OC1=CC=C(C=C1)C1COC2=C(O)C(O)=CC=C2C1=O
272.07	5	272.068	5,8,4'-Trihydroxyflavanone	C15H12O5			http://www.hmdb.ca/metabolites/HMDB0031824	http://www.lipidmaps.org/data/LMSDRecord.php?LMID=LMPK12140104	https://metlin.scripps.edu/metabo_info.php?molid=52594	https://pubchem.ncbi.nlm.nih.gov/compound/14353343	SMRHIFAZRRVAQZ-UHFFFAOYSA-N	OC1=CC=C(C=C1)C1CC(=O)C2=C(O)C=CC(O)=C2O1
272.07	5	272.068	TMC-256A1	C15H12O5	3773-18-0					https://pubchem.ncbi.nlm.nih.gov/compound/135400930	KLKFLNXANXGSIT-UHFFFAOYSA-N	c12c(c(c3c(c1)oc(cc3=O)C)O)c(cc(c2)O)OC
272.07	5	272.068	TMC 256C1	C15H12O5	474889-91-3					https://pubchem.ncbi.nlm.nih.gov/compound/135418331	LMPLCDBTXJVFFT-UHFFFAOYSA-N	c12c(cc(c3c1oc(cc3=O)C)O)cc(cc2OC)O
272.07	5	272.068	2-benzyl-2,4,6-trihydroxy-2,3-dihydro-1-benzofuran-3-one	C15H12O5			http://www.hmdb.ca/metabolites/HMDB0133545			https://pubchem.ncbi.nlm.nih.gov/compound/131837422	ZBMKUBSLSVAUGP-UHFFFAOYSA-N	OC1=CC(O)=C2C(OC(O)(CC3=CC=CC=C3)C2=O)=C1
272.07	5	272.068	6,7-dihydroxy-2-[(4-hydroxyphenyl)methyl]-2,3-dihydro-1-benzofuran-3-one	C15H12O5			http://www.hmdb.ca/metabolites/HMDB0137525			https://pubchem.ncbi.nlm.nih.gov/compound/69839959	JVWQYGSXXPHVNS-UHFFFAOYSA-N	OC1=CC=C(CC2OC3=C(C=CC(O)=C3O)C2=O)C=C1
272.07	5	272.068	Dihydronorwogonin	C15H12O5			http://www.hmdb.ca/metabolites/HMDB0130173	http://www.lipidmaps.org/data/LMSDRecord.php?LMID=LMPK12140657	https://metlin.scripps.edu/metabo_info.php?molid=53134	https://pubchem.ncbi.nlm.nih.gov/compound/42608113	DWNSJXRFYCRZQD-UHFFFAOYSA-N	OC1=CC(O)=C(O)C2=C1C(=O)CC(O2)C1=CC=CC=C1
272.07	5	272.068	Garbanzol	C15H12O5		http://www.genome.jp/dbget-bin/www_bget?cpd:C09751	http://www.hmdb.ca/metabolites/HMDB0037254		https://metlin.scripps.edu/metabo_info.php?molid=64206	https://pubchem.ncbi.nlm.nih.gov/compound/442410	VRTGGIJPIYOHGT-LSDHHAIUSA-N	O[C@@H]1[C@H](OC2=C(C=CC(O)=C2)C1=O)C1=CC=C(O)C=C1	http://www.genome.jp/kegg-bin/show_pathway?map00941
272.07	5	272.068	5,7-dihydroxy-2-(4-hydroxyphenyl)-3,4-dihydro-2H-1-benzopyran-4-one	C15H12O5			http://www.hmdb.ca/metabolites/HMDB0128074			https://pubchem.ncbi.nlm.nih.gov/compound/932	FTVWIRXFELQLPI-UHFFFAOYSA-N	OC1=CC=C(C=C1)C1CC(=O)C2=C(O)C=C(O)C=C2O1
272.07	5	272.068	3-phenyl-1-(2,3,4,6-tetrahydroxyphenyl)prop-2-en-1-one	C15H12O5			http://www.hmdb.ca/metabolites/HMDB0130182			https://pubchem.ncbi.nlm.nih.gov/compound/85420425	ZKNBQUBEUHJKOQ-UHFFFAOYSA-N	OC1=CC(O)=C(O)C(O)=C1C(=O)C=CC1=CC=CC=C1
272.07	5	272.068	8,17-dioxatetracyclo[8.7.0.0²,?.0¹¹,¹?]heptadeca-2(7),3,5,11(16),12,14-hexaene-5,13,14-triol	C15H12O5			http://www.hmdb.ca/metabolites/HMDB0138088			https://pubchem.ncbi.nlm.nih.gov/compound/131839429	JBEAQQWHVIOQFC-UHFFFAOYSA-N	OC1=CC2=C(C=C1)C1OC3=C(C=C(O)C(O)=C3)C1CO2
272.07	5	272.068	2,7,4'-Trihydroxyisoflavanone	C15H12O5		http://www.genome.jp/dbget-bin/www_bget?cpd:C15567	http://www.hmdb.ca/metabolites/HMDB0304047		https://metlin.scripps.edu/metabo_info.php?molid=64296	https://pubchem.ncbi.nlm.nih.gov/compound/11954208	YACUBWOKTPOMNW-UHFFFAOYSA-N	OC1OC2=C(C=CC(O)=C2)C(=O)C1C1=CC=C(O)C=C1	http://www.genome.jp/kegg-bin/show_pathway?map01100	http://www.genome.jp/kegg-bin/show_pathway?map01110	http://www.genome.jp/kegg-bin/show_pathway?map00943
272.07	5	272.068	(2E)-3-phenyl-1-(2,3,4,6-tetrahydroxyphenyl)prop-2-en-1-one	C15H12O5			http://www.hmdb.ca/metabolites/HMDB0134892			https://pubchem.ncbi.nlm.nih.gov/compound/11161591	ZKNBQUBEUHJKOQ-VOTSOKGWSA-N	[H]\C(=C(\[H])C1=CC=CC=C1)C(=O)C1=C(O)C(O)=C(O)C=C1O
272.07	5	272.068	4,6-dihydroxy-2-[(4-hydroxyphenyl)methyl]-2,3-dihydro-1-benzofuran-3-one	C15H12O5			http://www.hmdb.ca/metabolites/HMDB0137528			https://pubchem.ncbi.nlm.nih.gov/compound/70792584	YHRRHNDXVMGVCA-UHFFFAOYSA-N	OC1=CC=C(CC2OC3=CC(O)=CC(O)=C3C2=O)C=C1
272.07	5	272.068	5,7,3'-Trihydroxyflavanone	C15H12O5			http://www.hmdb.ca/metabolites/HMDB0126021	http://www.lipidmaps.org/data/LMSDRecord.php?LMID=LMPK12140220	https://metlin.scripps.edu/metabo_info.php?molid=52708	https://pubchem.ncbi.nlm.nih.gov/compound/113638	NJWJQMLMBXIOJW-UHFFFAOYSA-N	OC1=CC=CC(=C1)C1CC(=O)C2=C(O)C=C(O)C=C2O1
272.07	5	272.068	3-(4-hydroxyphenyl)-1-(2,4,6-trihydroxyphenyl)prop-2-en-1-one	C15H12O5			http://www.hmdb.ca/metabolites/HMDB0128075			https://pubchem.ncbi.nlm.nih.gov/compound/155802	YQHMWTPYORBCMF-UHFFFAOYSA-N	OC1=CC=C(C=CC(=O)C2=C(O)C=C(O)C=C2O)C=C1
272.07	5	272.068	Protosappanin A	C15H12O5			http://www.hmdb.ca/metabolites/HMDB0256874			https://pubchem.ncbi.nlm.nih.gov/compound/128001	MUKYVRVYBBYJSI-UHFFFAOYSA-N	OC1=CC=C2C(OCC(=O)CC3=CC(O)=C(O)C=C23)=C1
272.07	5	272.068	6,7,8-trihydroxy-3-phenyl-3,4-dihydro-2H-1-benzopyran-4-one	C15H12O5			http://www.hmdb.ca/metabolites/HMDB0133999			https://pubchem.ncbi.nlm.nih.gov/compound/131837778	DWLURPZFJLCTQE-UHFFFAOYSA-N	OC1=C(O)C(O)=C2OCC(C(=O)C2=C1)C1=CC=CC=C1
272.07	5	272.068	3,5,7-trihydroxy-2-phenyl-3,4-dihydro-2H-1-benzopyran-4-one	C15H12O5			http://www.hmdb.ca/metabolites/HMDB0125364			https://pubchem.ncbi.nlm.nih.gov/compound/3519897	SUYJZKRQHBQNCA-UHFFFAOYSA-N	OC1C(OC2=CC(O)=CC(O)=C2C1=O)C1=CC=CC=C1
272.07	5	272.068	2-[(3,4-dihydroxyphenyl)methyl]-6-hydroxy-2,3-dihydro-1-benzofuran-3-one	C15H12O5			http://www.hmdb.ca/metabolites/HMDB0137531			https://pubchem.ncbi.nlm.nih.gov/compound/49783751	UXOYVVPQIIPWOW-UHFFFAOYSA-N	OC1=CC2=C(C=C1)C(=O)C(CC1=CC(O)=C(O)C=C1)O2
272.07	5	272.068	3-phenyl-1-(2,4,6-trihydroxyphenyl)propane-1,2-dione	C15H12O5			http://www.hmdb.ca/metabolites/HMDB0125365			https://pubchem.ncbi.nlm.nih.gov/compound/131831884	MTGBJYSGHIMPQY-UHFFFAOYSA-N	OC1=CC(O)=C(C(=O)C(=O)CC2=CC=CC=C2)C(O)=C1
272.07	5	272.068	6,7-dihydroxy-3-(3-hydroxyphenyl)-3,4-dihydro-2H-1-benzopyran-4-one	C15H12O5			http://www.hmdb.ca/metabolites/HMDB0133993			https://pubchem.ncbi.nlm.nih.gov/compound/131837774	OUIDUGNVZREZQR-UHFFFAOYSA-N	OC1=CC=CC(=C1)C1COC2=C(C=C(O)C(O)=C2)C1=O
272.07	5	272.068	5,6,7-trihydroxy-3-phenyl-3,4-dihydro-2H-1-benzopyran-4-one	C15H12O5			http://www.hmdb.ca/metabolites/HMDB0129965			https://pubchem.ncbi.nlm.nih.gov/compound/131836178	QXYNPHVSYYSNBL-UHFFFAOYSA-N	OC1=CC2=C(C(O)=C1O)C(=O)C(CO2)C1=CC=CC=C1
272.07	5	272.068	5-(6-hydroxy-5-methoxy-1-benzofuran-2-yl)benzene-1,3-diol	C15H12O5			http://www.hmdb.ca/metabolites/HMDB0138618			https://pubchem.ncbi.nlm.nih.gov/compound/73336232	STYZEEPLURADAI-UHFFFAOYSA-N	COC1=CC2=C(OC(=C2)C2=CC(O)=CC(O)=C2)C=C1O
272.07	5	272.068	5,7-dihydroxy-3-(3-hydroxyphenyl)-3,4-dihydro-2H-1-benzopyran-4-one	C15H12O5			http://www.hmdb.ca/metabolites/HMDB0129341			https://pubchem.ncbi.nlm.nih.gov/compound/131835604	SFXHEPPIDISRBG-UHFFFAOYSA-N	OC1=CC=CC(=C1)C1COC2=CC(O)=CC(O)=C2C1=O
272.07	5	272.068	Dihydrobaicalein	C15H12O5			http://www.hmdb.ca/metabolites/HMDB0134891	http://www.lipidmaps.org/data/LMSDRecord.php?LMID=LMPK12140610	https://metlin.scripps.edu/metabo_info.php?molid=53087	https://pubchem.ncbi.nlm.nih.gov/compound/9816931	GPDJGLOROGNHJD-UHFFFAOYSA-N	OC1=CC2=C(C(=O)CC(O2)C2=CC=CC=C2)C(O)=C1O
272.07	5	272.068	TUCARESOL	C15H12O5			http://www.hmdb.ca/metabolites/HMDB0259322			https://pubchem.ncbi.nlm.nih.gov/compound/55223	XEDONBRPTABQFB-UHFFFAOYSA-N	OC(=O)C1=CC=C(COC2=CC=CC(O)=C2C=O)C=C1
272.07	5	272.068	3-(3-hydroxyphenyl)-1-(2,4,6-trihydroxyphenyl)prop-2-en-1-one	C15H12O5			http://www.hmdb.ca/metabolites/HMDB0126022			https://pubchem.ncbi.nlm.nih.gov/compound/102081355	KFBXNJZBKRGTNK-SNAWJCMRSA-N	[H]C(=C([H])C1=CC(O)=CC=C1)C(=O)C1=C(O)C=C(O)C=C1O
272.07	5	272.068	Butin	C15H12O5			http://www.hmdb.ca/metabolites/HMDB0249463			https://pubchem.ncbi.nlm.nih.gov/compound/3496769	MJBPUQUGJNAPAZ-UHFFFAOYSA-N	OC1=CC2=C(C=C1)C(=O)CC(O2)C1=CC(O)=C(O)C=C1
272.07	5	272.068	p-Coumaroyltriacetic acid lactone	C15H12O5		http://www.genome.jp/dbget-bin/www_bget?cpd:C12087			https://metlin.scripps.edu/metabo_info.php?molid=69299	https://pubchem.ncbi.nlm.nih.gov/compound/54704424	ZUILKEWVWUKSAO-ZZXKWVIFSA-N	O=C(/C=C/c1ccc(O)cc1)Cc1cc(O)cc(=O)o1
272.07	5	272.068	Rubrofusarin	C15H12O5	3567-00-8	http://www.genome.jp/dbget-bin/www_bget?cpd:C09047			https://metlin.scripps.edu/metabo_info.php?molid=67382	https://pubchem.ncbi.nlm.nih.gov/compound/72537	FPNKCZKRICBAKG-UHFFFAOYSA-N	COc1cc(O)c2c(O)c3c(=O)cc(C)oc3cc2c1
272.07	5	272.068	(±)-Naringenin	C15H12O5	67604-48-2				https://metlin.scripps.edu/metabo_info.php?molid=65507
272.07	5	272.068	Methylnorlichexanthone	C15H12O5					https://metlin.scripps.edu/metabo_info.php?molid=44512
272.07	5	272.068	Pinobanksin	C15H12O5	548-82-3	http://www.genome.jp/dbget-bin/www_bget?cpd:C09826			https://metlin.scripps.edu/metabo_info.php?molid=64203	https://pubchem.ncbi.nlm.nih.gov/compound/73202	SUYJZKRQHBQNCA-LSDHHAIUSA-N	O=C1c2c(O)cc(O)cc2O[C@H](c2ccccc2)[C@H]1O	http://www.genome.jp/kegg-bin/show_pathway?map00941
272.07	5	272.068	6,7,4'-Trihydroxyflavanone	C15H12O5		http://www.genome.jp/dbget-bin/www_bget?cpd:C16232			https://metlin.scripps.edu/metabo_info.php?molid=64298	https://pubchem.ncbi.nlm.nih.gov/compound/23724670	UABMFOBSIHSWFQ-UHFFFAOYSA-N	O=C1CC(c2ccc(O)cc2)Oc2cc(O)c(O)cc21	http://www.genome.jp/kegg-bin/show_pathway?map01110	http://www.genome.jp/kegg-bin/show_pathway?map00943
272.07	6	272.072	(Z)-5-Chloro-3-((3,5-dimethyl-1H-pyrrol-2-yl)methylene)indolin-2-one	C15H13ClN2O			http://www.hmdb.ca/metabolites/HMDB0258522			https://pubchem.ncbi.nlm.nih.gov/compound/5308	XLBQNZICMYZIQT-UHFFFAOYSA-N	CC1=CC(C)=C(N1)C=C1C(=O)NC2=C1C=C(Cl)C=C2
272.07	7	272.072	[4-(4-methyl-3-oxopentyl)phenyl]oxidanesulfonic acid	C12H16O5S			http://www.hmdb.ca/metabolites/HMDB0132963			https://pubchem.ncbi.nlm.nih.gov/compound/131836953	SNCNLLBTIGTSQF-UHFFFAOYSA-N	CC(C)C(=O)CCC1=CC=C(OS(O)(=O)=O)C=C1
272.07	7	272.072	{[(1E)-1-(4-methoxyphenyl)pent-1-en-3-yl]oxy}sulfonic acid	C12H16O5S			http://www.hmdb.ca/metabolites/HMDB0132998			https://pubchem.ncbi.nlm.nih.gov/compound/131836977	QZBQJZPBSHHMIF-QPJJXVBHSA-N	[H]\C(C(CC)OS(O)(=O)=O)=C(\[H])C1=CC=C(OC)C=C1
272.07	12	272.073	Dendrodoine	C13H12N4OS			http://www.hmdb.ca/metabolites/HMDB0250998			https://pubchem.ncbi.nlm.nih.gov/compound/126514	XXIZLPNTFMKYIO-UHFFFAOYSA-N	CN(C)C1=NSC(=N1)C(=O)C1=CNC2=CC=CC=C12
272.07	20	272.065	5-Carboxy-2'-deoxyuridine	C10H12N2O7			http://www.hmdb.ca/metabolites/HMDB0060774			https://pubchem.ncbi.nlm.nih.gov/compound/189023	GAGYTXTVUMXAOC-XVMARJQXSA-N	OC[C@H]1O[C@@H](C[C@@H]1O)N1C=C(C(O)=O)C(O)=NC1=O
272.07	26	272.077	Pyridine N-oxide glucuronide	C11H14NO7			http://www.hmdb.ca/metabolites/HMDB0061177			https://pubchem.ncbi.nlm.nih.gov/compound/131770061	KITHDEVLYXWSPB-ZBGLXGBJSA-O	O[C@H]1[C@H](O)[C@@H](O[N+]2=CC=CC=C2)O[C@H]([C@@H]1O)C(O)=O
272.07	33	272.079	Nimustine	C9H13ClN6O2	42471-28-3				https://metlin.scripps.edu/metabo_info.php?molid=44117
272.07	33	272.079	Nimustine	C9H13ClN6O2			http://www.hmdb.ca/metabolites/HMDB0255613			https://pubchem.ncbi.nlm.nih.gov/compound/39214	VFEDRRNHLBGPNN-UHFFFAOYSA-N	CC1=NC=C(CN=C(O)N(CCCl)N=O)C(=N)N1
272.07	35	272.06	(+)-1-(9-Fluorenyl)ethyl chloroformate	C16H13ClO2			http://www.hmdb.ca/metabolites/HMDB0242239			https://pubchem.ncbi.nlm.nih.gov/compound/115102	SFRVOKMRHPQYGE-UHFFFAOYSA-N	CC(OC(Cl)=O)C1C2=CC=CC=C2C2=CC=CC=C12
272.07	36	272.08	(1R,10aS)-1,4,10,10a-Tetrahydrophenazine-1,6-dicarboxylate	C14H12N2O4		http://www.genome.jp/dbget-bin/www_bget?cpd:C21409					CUYPWOPOBAHCCE-PELKAZGASA-N	O=C(O)c1cccc2c1N=C1CC=C[C@@H](C(=O)O)[C@@H]1N2	http://www.genome.jp/kegg-bin/show_pathway?map01110	http://www.genome.jp/kegg-bin/show_pathway?map01130	http://www.genome.jp/kegg-bin/show_pathway?map00405
272.07	36	272.08	1,2-Bis(4-nitrophenyl)ethane	C14H12N2O4	736-30-1	http://www.genome.jp/dbget-bin/www_bget?cpd:C14589			https://metlin.scripps.edu/metabo_info.php?molid=70184	https://pubchem.ncbi.nlm.nih.gov/compound/69776	BSNKHEKTRWNNAC-UHFFFAOYSA-N	O=[N+]([O-])c1ccc(CCc2ccc([N+](=O)[O-])cc2)cc1
963.327	30	963.298	7-Methyldodecanoyl-CoA	C34H60N7O17P3S			http://www.hmdb.ca/metabolites/HMDB0300618				LACHZDOQDFQVBG-UHFFFAOYSA-N	CCCCCC(C)CCCCCC(=O)SCCNC(=O)CCNC(=O)C(O)C(C)(C)COP(O)(=O)OP(O)(=O)OCC1OC(C(O)C1OP(O)(O)=O)N1C=NC2=C1N=CN=C2N
963.327	30	963.298	4-Methyldodecanoyl-CoA	C34H60N7O17P3S			http://www.hmdb.ca/metabolites/HMDB0300621				XELPECQNTYZSFD-UHFFFAOYSA-N	CCCCCCCCC(C)CCC(=O)SCCNC(=O)CCNC(=O)C(O)C(C)(C)COP(O)(=O)OP(O)(=O)OCC1OC(C(O)C1OP(O)(O)=O)N1C=NC2=C1N=CN=C2N
963.327	30	963.298	6-Methyldodecanoyl-CoA	C34H60N7O17P3S			http://www.hmdb.ca/metabolites/HMDB0300616				AFACRDSFDVHKGU-UHFFFAOYSA-N	CCCCCCC(C)CCCCC(=O)SCCNC(=O)CCNC(=O)C(O)C(C)(C)COP(O)(=O)OP(O)(=O)OCC1OC(C(O)C1OP(O)(O)=O)N1C=NC2=C1N=CN=C2N
963.327	30	963.298	5-Methyldodecanoyl-CoA	C34H60N7O17P3S			http://www.hmdb.ca/metabolites/HMDB0300615				QAQCMMQDTVDOQH-UHFFFAOYSA-N	CCCCCCCC(C)CCCC(=O)SCCNC(=O)CCNC(=O)C(O)C(C)(C)COP(O)(=O)OP(O)(=O)OCC1OC(C(O)C1OP(O)(O)=O)N1C=NC2=C1N=CN=C2N
963.327	30	963.298	8-Methyldodecanoyl-CoA	C34H60N7O17P3S			http://www.hmdb.ca/metabolites/HMDB0300620				CKODTUIMNOVOLF-UHFFFAOYSA-N	CCCCC(C)CCCCCCC(=O)SCCNC(=O)CCNC(=O)C(O)C(C)(C)COP(O)(=O)OP(O)(=O)OCC1OC(C(O)C1OP(O)(O)=O)N1C=NC2=C1N=CN=C2N
963.327	30	963.298	Anteisotridecanoyl-CoA	C34H60N7O17P3S			http://www.hmdb.ca/metabolites/HMDB0100001			https://pubchem.ncbi.nlm.nih.gov/compound/131808164	PRCFQVOZXKIBSF-UZDIFWIKSA-N	CCC(C)CCCCCCCCC(=O)SCCNC(=O)CCNC(=O)[C@H](O)C(C)(C)COP(O)(=O)OP(O)(=O)OC[C@H]1O[C@H]([C@H](O)[C@@H]1OP(O)(O)=O)N1C=NC2=C1N=CN=C2N
963.327	30	963.298	3-Methyldodecanoyl-CoA	C34H60N7O17P3S			http://www.hmdb.ca/metabolites/HMDB0300617				IHISIHLMYMTWKU-UHFFFAOYSA-N	CCCCCCCCCC(C)CC(=O)SCCNC(=O)CCNC(=O)C(O)C(C)(C)COP(O)(=O)OP(O)(=O)OCC1OC(C(O)C1OP(O)(O)=O)N1C=NC2=C1N=CN=C2N
963.327	30	963.298	11-Methyldodecanoyl-CoA	C34H60N7O17P3S			http://www.hmdb.ca/metabolites/HMDB0300619				SAZRNJMTRRCRJX-UHFFFAOYSA-N	CC(C)CCCCCCCCCC(=O)SCCNC(=O)CCNC(=O)C(O)C(C)(C)COP(O)(=O)OP(O)(=O)OCC1OC(C(O)C1OP(O)(O)=O)N1C=NC2=C1N=CN=C2N
963.327	30	963.298	10-Methyldodecanoyl-CoA	C34H60N7O17P3S			http://www.hmdb.ca/metabolites/HMDB0300622				PRCFQVOZXKIBSF-UHFFFAOYSA-N	CCC(C)CCCCCCCCC(=O)SCCNC(=O)CCNC(=O)C(O)C(C)(C)COP(O)(=O)OP(O)(=O)OCC1OC(C(O)C1OP(O)(O)=O)N1C=NC2=C1N=CN=C2N
963.327	30	963.298	isotridecanoyl-CoA	C34H60N7O17P3S			http://www.hmdb.ca/metabolites/HMDB0112243	http://www.lipidmaps.org/data/LMSDRecord.php?LMID=LMFA07050335		https://pubchem.ncbi.nlm.nih.gov/compound/70680281	SAZRNJMTRRCRJX-QYIUPXBKSA-N	CC(C)CCCCCCCCCC(=O)SCCNC(=O)CCNC(=O)[C@H](O)C(C)(C)COP(O)(=O)OP(O)(=O)OC[C@H]1O[C@H]([C@H](O)[C@@H]1OP(O)(O)=O)N1C=NC2=C1N=CN=C2N
963.327	30	963.298	9-methyldodecanoyl-CoA	C34H60N7O17P3S			http://www.hmdb.ca/metabolites/HMDB0300623				BEYQWQGFCSBPPA-UHFFFAOYSA-N	CCCC(C)CCCCCCCC(=O)SCCNC(=O)CCNC(=O)C(O)C(C)(C)COP(O)(=O)OP(O)(=O)OCC1OC(C(O)C1OP(O)(O)=O)N1C=NC2=C1N=CN=C2N
963.327	30	963.298	Tridecanoyl-CoA	C34H60N7O17P3S			http://www.hmdb.ca/metabolites/HMDB0013109	http://www.lipidmaps.org/data/LMSDRecord.php?LMID=LMFA07050397		https://pubchem.ncbi.nlm.nih.gov/compound/53481606	TZKUYUHMJHEXOQ-XILBVEEWSA-N	CCCCCCCCCCCCC(=O)SCCNC(=O)CCNC(=O)C(O)C(C)(C)COP(O)(=O)OP(O)(=O)OC[C@H]1O[C@H]([C@H](O)[C@@H]1OP(O)(O)=O)N1C=NC2=C1N=CN=C2N
332.366	0	0	No compounds found for experimental mass 332.3657938 and adduct: M
17.0468	0	0	No compounds found for experimental mass 17.0468241 and adduct: M
116.957	0	0	No compounds found for experimental mass 116.9574076 and adduct: M
247.01	4	247.011	(2-Amino-6-oxo-1H-purin-9-yl) dihydrogen phosphate	C5H6N5O5P			http://www.hmdb.ca/metabolites/HMDB0242464			https://pubchem.ncbi.nlm.nih.gov/compound/136125473	XHWMXSBQHMNDOX-UHFFFAOYSA-N	NC1=NC2=C(N=CN2OP(O)(O)=O)C(=O)N1
247.01	22	247.015	Aminocatechol N-acetate sulfate	C8H9NO6S			http://www.hmdb.ca/metabolites/HMDB0304932				RDMTZUKFIWMIKV-UHFFFAOYSA-N	CC(O)=NC1=C(O)C(OS(O)(=O)=O)=CC=C1
247.01	22	247.015	HHPAA sulfate	C8H9NO6S			http://www.hmdb.ca/metabolites/HMDB0240380				DJBPGIGCPUYIGS-UHFFFAOYSA-N	OCC(=O)NC1=CC=CC=C1OS(O)(=O)=O
247.01	22	247.015	2-Hydroxyacetaminophen sulfate	C8H9NO6S			http://www.hmdb.ca/metabolites/HMDB0062547			https://pubchem.ncbi.nlm.nih.gov/compound/86290013	HRLQZTOIKWEZBN-UHFFFAOYSA-N	CC(=O)NC1=CC=C(OS(O)(=O)=O)C=C1O
247.01	28	247.003	N-Phosphotaurocyamine	C3H10N3O6PS		http://www.genome.jp/dbget-bin/www_bget?cpd:C03149			https://metlin.scripps.edu/metabo_info.php?molid=63574	https://pubchem.ncbi.nlm.nih.gov/compound/439923	JOYGYOHHMWVUFM-UHFFFAOYSA-N	N=C(NCCS(=O)(=O)O)NP(=O)(O)O	http://www.genome.jp/kegg-bin/show_pathway?map00430
247.01	39	247	Curium	Cm			http://www.hmdb.ca/metabolites/HMDB0250595			https://pubchem.ncbi.nlm.nih.gov/compound/23979	NIWWFAAXEMMFMS-UHFFFAOYSA-N	[Cm]
246.997	1	246.997	Phenyl-N-(sulfonatooxy)methanimidothioate	C8H9NO4S2		http://www.genome.jp/dbget-bin/www_bget?cpd:C22640
246.997	10	247	Curium	Cm			http://www.hmdb.ca/metabolites/HMDB0250595			https://pubchem.ncbi.nlm.nih.gov/compound/23979	NIWWFAAXEMMFMS-UHFFFAOYSA-N	[Cm]
246.997	22	247.003	N-Phosphotaurocyamine	C3H10N3O6PS		http://www.genome.jp/dbget-bin/www_bget?cpd:C03149			https://metlin.scripps.edu/metabo_info.php?molid=63574	https://pubchem.ncbi.nlm.nih.gov/compound/439923	JOYGYOHHMWVUFM-UHFFFAOYSA-N	N=C(NCCS(=O)(=O)O)NP(=O)(O)O	http://www.genome.jp/kegg-bin/show_pathway?map00430
201.201	0	0	No compounds found for experimental mass 201.2009379 and adduct: M
247.994	9	247.997	Arctic acid	C12H8O2S2			http://www.hmdb.ca/metabolites/HMDB0302294			https://pubchem.ncbi.nlm.nih.gov/compound/182071	SJVJMFXCINSXFF-UHFFFAOYSA-N	CC#CC1=CC=C(S1)C1=CC=C(S1)C(O)=O
247.994	19	247.999	Vanillic acid 4-sulfate	C8H8O7S			http://www.hmdb.ca/metabolites/HMDB0041788		https://metlin.scripps.edu/metabo_info.php?molid=96140	https://pubchem.ncbi.nlm.nih.gov/compound/382946	TXRKUXPAEPOCIX-UHFFFAOYSA-N	COC1=C(OS(O)(=O)=O)C=CC(=C1)C(O)=O
247.994	19	247.999	4-methoxy-3-(sulfooxy)benzoic acid	C8H8O7S			http://www.hmdb.ca/metabolites/HMDB0140929			https://pubchem.ncbi.nlm.nih.gov/compound/131839509	VSFFJSSUGMYRMP-UHFFFAOYSA-N	COC1=C(OS(O)(=O)=O)C=C(C=C1)C(O)=O
247.994	19	247.999	2-[4-hydroxy-3-(sulfooxy)phenyl]acetic acid	C8H8O7S			http://www.hmdb.ca/metabolites/HMDB0125151			https://pubchem.ncbi.nlm.nih.gov/compound/131831685	KAIXMDKRVHGWDK-UHFFFAOYSA-N	OC(=O)CC1=CC(OS(O)(=O)=O)=C(O)C=C1
247.994	19	247.999	Dihydroxyphenylacetic acid sulfate	C8H8O7S			http://www.hmdb.ca/metabolites/HMDB0304904			https://pubchem.ncbi.nlm.nih.gov/compound/129848959	VFWKDKKBMQJBAH-UHFFFAOYSA-N	OC1=CC(O)=C(CC(=O)OS(O)(=O)=O)C=C1
247.994	26	248.001	2,4-DB	C10H10Cl2O3	94-82-6	http://www.genome.jp/dbget-bin/www_bget?cpd:C14404			https://metlin.scripps.edu/metabo_info.php?molid=44557	https://pubchem.ncbi.nlm.nih.gov/compound/1489	YIVXMZJTEQBPQO-UHFFFAOYSA-N	O=C(O)CCCOc1ccc(Cl)cc1Cl
247.994	39	247.984	Calcium galactarate	C6H8CaO8			http://www.hmdb.ca/metabolites/HMDB0303726			https://pubchem.ncbi.nlm.nih.gov/compound/22036	UGZVNIRNPPEDHM-UHFFFAOYSA-L	[Ca++].[H]C(O)(C([O-])=O)C([H])(O)C([H])(O)C([H])(O)C([O-])=O
56.9644	0	0	No compounds found for experimental mass 56.96437882 and adduct: M
403.207	1	403.207	Lys Glu Gln	C16H29N5O7					https://metlin.scripps.edu/metabo_info.php?molid=16199
403.207	1	403.207	Glu Gln Lys	C16H29N5O7					https://metlin.scripps.edu/metabo_info.php?molid=18488
403.207	1	403.207	Gln Lys Glu	C16H29N5O7					https://metlin.scripps.edu/metabo_info.php?molid=19638
403.207	1	403.207	Gln Glu Lys	C16H29N5O7					https://metlin.scripps.edu/metabo_info.php?molid=22168
403.207	1	403.207	Glu Lys Gln	C16H29N5O7					https://metlin.scripps.edu/metabo_info.php?molid=22704
403.207	1	403.207	Lys Gln Glu	C16H29N5O7					https://metlin.scripps.edu/metabo_info.php?molid=23232
403.207	15	403.201	Benzoyl-DL-arginine-naphthylamide	C23H25N5O2			http://www.hmdb.ca/metabolites/HMDB0257846			https://pubchem.ncbi.nlm.nih.gov/compound/21707724	CVWZIGOXWLVKHP-UHFFFAOYSA-N	NC(N)=NCCCC(NC(=O)C1=CC=CC=C1)C(=O)NC1=CC=CC2=CC=CC=C12
403.207	15	403.201	BENZOYLARGININE-2-NAPHTHYLAMIDE	C23H25N5O2			http://www.hmdb.ca/metabolites/HMDB0249047			https://pubchem.ncbi.nlm.nih.gov/compound/9365	DEFAKPKFXYITPZ-UHFFFAOYSA-N	NC(N)=NCCCC(NC(=O)C1=CC=CC=C1)C(=O)NC1=CC2=CC=CC=C2C=C1
403.207	19	403.215	3-[(1E)-1-{4-[2-(dimethylamino)ethoxy]phenyl}-1-(3-hydroxyphenyl)but-1-en-2-yl]phenol	C26H29NO3			http://www.hmdb.ca/metabolites/HMDB0142483			https://pubchem.ncbi.nlm.nih.gov/compound/13301992	FCSIROODXOHBSB-OCEACIFDSA-N	CC\C(=C(\C1=CC=C(OCCN(C)C)C=C1)C1=CC(O)=CC=C1)C1=CC(O)=CC=C1
403.207	19	403.215	3-(2-{4-[2-(dimethylamino)ethoxy]phenyl}-3-ethyl-3-phenyloxiran-2-yl)phenol	C26H29NO3			http://www.hmdb.ca/metabolites/HMDB0142485			https://pubchem.ncbi.nlm.nih.gov/compound/131839533	HFPLHGBNISTYBS-UHFFFAOYSA-N	CCC1(OC1(C1=CC=C(OCCN(C)C)C=C1)C1=CC(O)=CC=C1)C1=CC=CC=C1
403.207	19	403.215	3,4-Dihydroxy-tamoxifen	C26H29NO3			http://www.hmdb.ca/metabolites/HMDB0061087			https://pubchem.ncbi.nlm.nih.gov/compound/10386463	XFIRLPDGPAOZML-WNAAXNPUSA-N	CC\C(=C(\C1=CC=C(OCCN(C)C)C=C1)C1=CC(O)=C(O)C=C1)C1=CC=CC=C1
403.207	27	403.218	Thr Arg Gln	C15H29N7O6					https://metlin.scripps.edu/metabo_info.php?molid=16032
403.207	27	403.218	Thr Gln Arg	C15H29N7O6					https://metlin.scripps.edu/metabo_info.php?molid=16089
403.207	27	403.218	Arg Gln Thr	C15H29N7O6					https://metlin.scripps.edu/metabo_info.php?molid=16208
403.207	27	403.218	Gln Thr Arg	C15H29N7O6					https://metlin.scripps.edu/metabo_info.php?molid=16341
403.207	27	403.218	Arg Thr Gln	C15H29N7O6					https://metlin.scripps.edu/metabo_info.php?molid=18896
403.207	27	403.218	Gln Arg Thr	C15H29N7O6					https://metlin.scripps.edu/metabo_info.php?molid=20837
403.207	37	403.222	Ala Trp Lys	C20H29N5O4					https://metlin.scripps.edu/metabo_info.php?molid=17541
403.207	37	403.222	Lys Trp Ala	C20H29N5O4					https://metlin.scripps.edu/metabo_info.php?molid=17607
403.207	37	403.222	Trp Ala Lys	C20H29N5O4					https://metlin.scripps.edu/metabo_info.php?molid=18386
403.207	37	403.222	Lys Ala Trp	C20H29N5O4					https://metlin.scripps.edu/metabo_info.php?molid=21002
403.207	37	403.222	Ala Lys Trp	C20H29N5O4					https://metlin.scripps.edu/metabo_info.php?molid=22373
403.207	37	403.222	Trp Lys Ala	C20H29N5O4					https://metlin.scripps.edu/metabo_info.php?molid=22918
403.207	38	403.191	Propantheline chloride	C23H30NO3.Cl		http://www.genome.jp/dbget-bin/www_bget?cpd:C11762				https://pubchem.ncbi.nlm.nih.gov/compound/443396	BCKRMIBTFWVFEV-UHFFFAOYSA-M	CC(C)[N+](C)(CCOC(=O)C1c2ccccc2Oc2ccccc21)C(C)C.[Cl-]
751.436	3	751.434	Selanc	C33H57N11O9			http://www.hmdb.ca/metabolites/HMDB0258212			https://pubchem.ncbi.nlm.nih.gov/compound/14332099	JTDTXGMXNXBGBZ-UHFFFAOYSA-N	CC(O)C(N)C(=O)NC(CCCCN)C(=O)N1CCCC1C(=O)NC(CCCN=C(N)N)C(=O)N1CCCC1C(=O)NCC(=O)N1CCCC1C(O)=O
751.436	9	751.442	PS(14:1(9Z)/20:5(5Z,8Z,11Z,14Z,17Z))	C40H66NO10P			http://www.hmdb.ca/metabolites/HMDB0112313	http://www.lipidmaps.org/data/LMSDRecord.php?LMID=LMGP03010132	https://metlin.scripps.edu/metabo_info.php?molid=77796	https://pubchem.ncbi.nlm.nih.gov/compound/52925242	BVUOAALNLKQQKN-KZSDJCELSA-N	[H][C@](N)(COP(O)(=O)OC[C@@]([H])(COC(=O)CCCCCCC\C=C/CCCC)OC(=O)CCC\C=C/C\C=C/C\C=C/C\C=C/C\C=C/CC)C(O)=O
751.436	9	751.442	PS(20:5(5Z,8Z,11Z,14Z,17Z)/14:1(9Z))	C40H66NO10P			http://www.hmdb.ca/metabolites/HMDB0112680	http://www.lipidmaps.org/data/LMSDRecord.php?LMID=LMGP03010651	https://metlin.scripps.edu/metabo_info.php?molid=78315	https://pubchem.ncbi.nlm.nih.gov/compound/52925761	ODPTYZUWFNKQBT-CNRZZVPBSA-N	[H][C@](N)(COP(O)(=O)OC[C@@]([H])(COC(=O)CCC\C=C/C\C=C/C\C=C/C\C=C/C\C=C/CC)OC(=O)CCCCCCC\C=C/CCCC)C(O)=O
751.436	9	751.442	PS(22:6(4Z,7Z,10Z,13Z,16Z,19Z)/12:0)	C40H66NO10P				http://www.lipidmaps.org/data/LMSDRecord.php?LMID=LMGP03010817	https://metlin.scripps.edu/metabo_info.php?molid=78481		GVKKVRWNKYPOMH-RJIJTKEKSA-N	CC/C=C\C/C=C\C/C=C\C/C=C\C/C=C\C/C=C\CCC(=O)OC[C@@H](COP(O)(=O)OC[C@@H](N)C(O)=O)OC(=O)CCCCCCCCCCC
751.436	9	751.442	PS(12:0/22:6(4Z,7Z,10Z,13Z,16Z,19Z))	C40H66NO10P				http://www.lipidmaps.org/data/LMSDRecord.php?LMID=LMGP03010937	https://metlin.scripps.edu/metabo_info.php?molid=78601		FXWFFEUZEXTYPJ-ZVOBZCRSSA-N	CCCCCCCCCCCC(=O)OC[C@@H](COP(O)(=O)OC[C@@H](N)C(O)=O)OC(=O)CC/C=C\C/C=C\C/C=C\C/C=C\C/C=C\C/C=C\CC
751.436	21	751.452	Flurithromycin	C37H66FNO13			http://www.hmdb.ca/metabolites/HMDB0252409			https://pubchem.ncbi.nlm.nih.gov/compound/13135629	XOEUHCONYHZURQ-UHFFFAOYSA-N	CCC1OC(=O)C(C)C(OC2CC(C)(OC)C(O)C(C)O2)C(C)C(OC2OC(C)CC(C2O)N(C)C)C(C)(O)CC(C)(F)C(=O)C(C)C(O)C1(C)O
35.0316	0	0	No compounds found for experimental mass 35.03162635 and adduct: M
616.232	35	616.254	3-Vinylbacteriochlorophyllide a	C35H36MgN4O5		http://www.genome.jp/dbget-bin/www_bget?cpd:C18152			https://metlin.scripps.edu/metabo_info.php?molid=63975	https://pubchem.ncbi.nlm.nih.gov/compound/46174055	AVEDVDGOEJPOAB-OPCBFVLCSA-L	C=Cc1c(C)c2n3c1C=C1N=C(C=c4c(C)c5c(n4[Mg]3)=C(C3=NC(=C2)[C@@H](C)[C@@H]3CCC(=O)O)[C@@H](C(=O)OC)C5=O)C(CC)C1C	http://www.genome.jp/kegg-bin/show_pathway?map00860	http://www.genome.jp/kegg-bin/show_pathway?map01110
616.232	36	616.21	Dimoracin	C38H32O8			http://www.hmdb.ca/metabolites/HMDB0030068		https://metlin.scripps.edu/metabo_info.php?molid=86704	https://pubchem.ncbi.nlm.nih.gov/compound/131750953	GKHRLTCUMXVTAV-UHFFFAOYSA-N	CC1=CC2C(C(OC3=CC(=CC(O)=C23)C2=CC3=C(O2)C=C(O)C=C3)C2=C(O)C=C(C=C2O)C2=CC3=C(O2)C=C(O)C=C3)C(C)(C)C1
616.232	37	616.255	2-((2-Methoxy-2-(3-(trifluoromethyl)phenyl)ethyl)amino)ethyl 4-(2-(2-(9H-fluoren-9-yl)acetamido)ethyl)benzoate	C36H35F3N2O4			http://www.hmdb.ca/metabolites/HMDB0259469			https://pubchem.ncbi.nlm.nih.gov/compound/3074609	ASWYZRRXMGAWGN-UHFFFAOYSA-N	COC(CNCCOC(=O)C1=CC=C(CCNC(=O)CC2C3=CC=CC=C3C3=CC=CC=C23)C=C1)C1=CC(=CC=C1)C(F)(F)F
271.168	1	271.168	O-Desmethyl Pyrilamine	C16H21N3O			http://www.hmdb.ca/metabolites/HMDB0255853			https://pubchem.ncbi.nlm.nih.gov/compound/14076877	FCFBHFOEKQWQBR-UHFFFAOYSA-N	CN(C)CCN(CC1=CC=C(O)C=C1)C1=CC=CC=N1
271.168	1	271.168	Pyrido[2,3-d]pyrimidin-2(1H)-one, 4-cyclohexyl-1-ethyl-7-methyl-	C16H21N3O			http://www.hmdb.ca/metabolites/HMDB0256970			https://pubchem.ncbi.nlm.nih.gov/compound/11737340	AFORUUDXYIKHFK-UHFFFAOYSA-N	CCN1C(=O)N=C(C2CCCCC2)C2=C1N=C(C)C=C2
271.168	14	271.164	Arg Pro	C11H21N5O3					https://metlin.scripps.edu/metabo_info.php?molid=23679
271.168	14	271.164	Pro Arg	C11H21N5O3					https://metlin.scripps.edu/metabo_info.php?molid=23777
271.168	14	271.164	Arginyl-Proline	C11H21N5O3			http://www.hmdb.ca/metabolites/HMDB0028717		https://metlin.scripps.edu/metabo_info.php?molid=85632	https://pubchem.ncbi.nlm.nih.gov/compound/151003	LQJAALCCPOTJGB-YUMQZZPRSA-N	N[C@@H](CCCNC(N)=N)C(=O)N1CCC[C@H]1C(O)=O
271.168	14	271.164	Prolyl-Arginine	C11H21N5O3			http://www.hmdb.ca/metabolites/HMDB0029011		https://metlin.scripps.edu/metabo_info.php?molid=85909	https://pubchem.ncbi.nlm.nih.gov/compound/9814075	HMNSRTLZAJHSIK-UHFFFAOYSA-N	NC(=N)NCCCC(NC(=O)C1CCCN1)C(O)=O
271.168	37	271.178	(2E)-Hept-2-enoylcarnitine	C14H25NO4			http://www.hmdb.ca/metabolites/HMDB0241684				SINCLVXIUJMWSH-UHFFFAOYSA-N	CCCCC=CC(=O)OC(CC([O-])=O)C[N+](C)(C)C
271.168	37	271.178	Hept-4-enoylcarnitine	C14H25NO4			http://www.hmdb.ca/metabolites/HMDB0241682				LITGNRSQRPCSNQ-UHFFFAOYSA-N	CCC=CCCC(=O)OC(CC([O-])=O)C[N+](C)(C)C
271.168	37	271.178	Hept-3-enoylcarnitine	C14H25NO4			http://www.hmdb.ca/metabolites/HMDB0241681				UWDRQAPTJQRMKT-UHFFFAOYSA-N	CCCC=CCC(=O)OC(CC([O-])=O)C[N+](C)(C)C
271.168	37	271.178	Hept-5-enoylcarnitine	C14H25NO4			http://www.hmdb.ca/metabolites/HMDB0241683				HHQHYPIBDIJESJ-UHFFFAOYSA-N	CC=CCCCC(=O)OC(CC([O-])=O)C[N+](C)(C)C
271.168	37	271.178	N-(3-hydroxy-decanoyl)-homoserine lactone	C14H25NO4				http://www.lipidmaps.org/data/LMSDRecord.php?LMID=LMFA08030037			DOICJCCMIBBSOO-KIYNQFGBSA-N	[C@@H]1(CCOC1=O)NC(=O)CC(O)CCCCCCC
441.338	1	441.337	4alpha-carboxy-ergosta-7,24(241)-dien-3beta-ol	C29H45O3			http://www.hmdb.ca/metabolites/HMDB0304193				URESBFJPXATWDO-UHFFFAOYSA-M	CC(C)C(=C)CCC(C)C1CCC2C3=CCC4C(C(O)CCC4(C)C3CCC12C)C([O-])=O
441.338	1	441.337	4alpha-carboxy-4beta-methyl-5alpha-cholesta-8,24-dien-3beta-ol	C29H45O3			http://www.hmdb.ca/metabolites/HMDB0304191				MYWAIWDQTCHPTH-UHFFFAOYSA-M	CC(CCC=C(C)C)C1CCC2C3=C(CCC12C)C1(C)CCC(O)C(C)(C1CC3)C([O-])=O
441.338	18	441.345	(12Z)-10-Hydroxyoctadecenoylcarnitine	C25H47NO5			http://www.hmdb.ca/metabolites/HMDB0241535				YJDCDSFTLGLFHU-UHFFFAOYSA-N	CCCCCC=CCC(O)CCCCCCCCC(=O)OC(CC([O-])=O)C[N+](C)(C)C
441.338	18	441.345	(9Z)-12-Hydroxyoctadec-9-enoylcarnitine	C25H47NO5			http://www.hmdb.ca/metabolites/HMDB0241536				JEVCWJFIZZQFED-UHFFFAOYSA-N	CCCCCCC(O)CC=CCCCCCCCC(=O)OC(CC([O-])=O)C[N+](C)(C)C
441.338	18	441.345	3-Oxooctadecanoylcarnitine	C25H47NO5			http://www.hmdb.ca/metabolites/HMDB0241559				GXDXIJJGYLXXEQ-UHFFFAOYSA-N	CCCCCCCCCCCCCCCC(=O)CC(=O)OC(CC([O-])=O)C[N+](C)(C)C
441.338	18	441.345	(9Z)-3-hydroxyoctadecenoylcarnitine	C25H47NO5			http://www.hmdb.ca/metabolites/HMDB0240761	http://www.lipidmaps.org/data/LMSDRecord.php?LMID=LMFA07070025		https://pubchem.ncbi.nlm.nih.gov/compound/71464558	YBCVTTMMURGSEY-SEYXRHQNSA-N	[H]\C(CCCCCCCC)=C(/[H])CCCCCC(O)CC(=O)OC(CC([O-])=O)C[N+](C)(C)C
441.338	18	441.345	hydroxyoctadecenoylcarnitine	C25H47NO5			http://www.hmdb.ca/metabolites/HMDB0253282			https://pubchem.ncbi.nlm.nih.gov/compound/129691895	WJOJWPDTZQACGG-UHFFFAOYSA-N	C[N+](C)(C)CC(O)(CC([O-])=O)C(=O)C=CCCCCCCCCCCCCCCCO
441.338	18	441.345	(12E)-9-Hydroxyoctadecenoylcarnitine	C25H47NO5			http://www.hmdb.ca/metabolites/HMDB0241534				BUGMCCNAGZPMEZ-UHFFFAOYSA-N	CCCCCC=CCCC(O)CCCCCCCC(=O)OC(CC([O-])=O)C[N+](C)(C)C
441.338	18	441.345	3-Hydroxy-11Z-octadecenoylcarnitine	C25H47NO5			http://www.hmdb.ca/metabolites/HMDB0013339			https://pubchem.ncbi.nlm.nih.gov/compound/53481697	FMLYQPQCFBAOHS-XQRPBTPTSA-N	CCCCCC\C=C/CCCCCCC[C@@H](O)CC(=O)O[C@H](CC([O-])=O)C[N+](C)(C)C
441.338	18	441.345	3-Hydroxy-9Z-octadecenoylcarnitine	C25H47NO5			http://www.hmdb.ca/metabolites/HMDB0013326			https://pubchem.ncbi.nlm.nih.gov/compound/53481671	JEOZLTJHDSKQIT-CLVCIHKQSA-N	CCCCCCCCCC=CC(=O)O[C@@H](CCC([O-])=O)[N+](C)(C)C
441.338	30	441.324	N-Docosahexaenoyl Isoleucine	C28H43NO3			http://www.hmdb.ca/metabolites/HMDB0242016				JEAQPBYMSJAMOS-UHFFFAOYSA-N	CCC=CCC=CCC=CCC=CCC=CCC=CCCC(=O)NC(C(C)CC)C(O)=O
441.338	30	441.324	N-Docosahexaenoyl Leucine	C28H43NO3			http://www.hmdb.ca/metabolites/HMDB0242017			https://pubchem.ncbi.nlm.nih.gov/compound/72539730	VWFVMRLYMAHHNE-UHFFFAOYSA-N	CCC=CCC=CCC=CCC=CCC=CCC=CCCC(=O)NC(CC(C)C)C(O)=O
441.338	30	441.324	Dihomo-gamma-linolenoyl dopamine	C28H43NO3				http://www.lipidmaps.org/data/LMSDRecord.php?LMID=LMFA08020272			CYGBGFOMNYTSCV-QNEBEIHSSA-N	C(CC/C=C\C/C=C\C/C=C\CCCCC)CCCC(=O)NCCC1=CC(O)=C(O)C=C1
441.338	39	441.32	Perindopril erbumine	C19H32N2O5.C4H11N	107133-36-8	http://www.genome.jp/dbget-bin/www_bget?cpd:C07707				https://pubchem.ncbi.nlm.nih.gov/compound/441313	IYNMDWMQHSMDDE-MHXJNQAMSA-N	CC(C)(C)N.CCC[C@H](N[C@@H](C)C(=O)N1[C@H](C(=O)O)C[C@@H]2CCCC[C@@H]21)C(=O)OCC
879.459	15	879.472	PA(20:4(5Z,8Z,11Z,14Z)/LTE4)	C46H74NO11PS			http://www.hmdb.ca/metabolites/HMDB0265169				JMYYMBMVTHOLKZ-OVOGVSMZSA-N	CCCCC\C=C/C\C=C/C\C=C/C\C=C/CCCC(=O)OC[C@H](COP(O)(O)=O)OC(=O)[C@@H](N)CS[C@H](\C=C\C=C\C=C/C\C=C/CCCCC)[C@@H](O)CCCC(O)=O
879.459	15	879.472	PA(LTE4/20:4(8Z,11Z,14Z,17Z))	C46H74NO11PS			http://www.hmdb.ca/metabolites/HMDB0265274				VNTWTUTYSIYOEQ-KJRHYSMKSA-N	CCCCC\C=C/C\C=C/C=C/C=C/[C@@H](SC[C@H](N)C(=O)OC[C@H](COP(O)(O)=O)OC(=O)CCCCCC\C=C/C\C=C/C\C=C/C\C=C/CC)[C@@H](O)CCCC(O)=O
879.459	15	879.472	PA(20:4(8Z,11Z,14Z,17Z)/LTE4)	C46H74NO11PS			http://www.hmdb.ca/metabolites/HMDB0265273				DXUQAUXOHPKHKX-KJRHYSMKSA-N	CCCCC\C=C/C\C=C/C=C/C=C/[C@@H](SC[C@H](N)C(=O)O[C@H](COC(=O)CCCCCC\C=C/C\C=C/C\C=C/C\C=C/CC)COP(O)(O)=O)[C@@H](O)CCCC(O)=O
879.459	15	879.472	PA(LTE4/20:4(5Z,8Z,11Z,14Z))	C46H74NO11PS			http://www.hmdb.ca/metabolites/HMDB0265170				OCRLHXXBLUGQRG-OVOGVSMZSA-N	CCCCC\C=C/C\C=C/C\C=C/C\C=C/CCCC(=O)O[C@H](COC(=O)[C@@H](N)CS[C@H](\C=C\C=C\C=C/C\C=C/CCCCC)[C@@H](O)CCCC(O)=O)COP(O)(O)=O
879.459	31	879.431	Dimethyl C7	C43H61N9O9S			http://www.hmdb.ca/metabolites/HMDB0251368			https://pubchem.ncbi.nlm.nih.gov/compound/5054693	IEEBRBMEXFNVKU-UHFFFAOYSA-N	CSCCC(NC(=O)C(CC(C)C)NC(=O)CN(C)C(=O)C(CC1=CC=CC=C1)N(C)C(=O)C(CC1=CC=CC=C1)NC(=O)C(CCC(N)=O)NC(=O)C1CCC(=O)N1)C(N)=O
879.459	35	879.49	PS(20:4(5Z,8Z,11Z,14Z)/PGE2)	C46H74NO13P			http://www.hmdb.ca/metabolites/HMDB0282589				FOZLHVSTYWBXCJ-QEGDHTNBSA-N	CCCCC\C=C/C\C=C/C\C=C/C\C=C/CCCC(=O)OC[C@H](COP(O)(=O)OC[C@H](N)C(O)=O)OC(=O)CCC\C=C/C[C@@H]1[C@@H](\C=C\[C@@H](O)CCCCC)[C@H](O)CC1=O
879.459	35	879.49	PS(20:4(7E,9E,11Z,13E)-3OH(5S,6R,15S)/20:4(8Z,11Z,14Z,17Z))	C46H74NO13P			http://www.hmdb.ca/metabolites/HMDB0282710				HGTGKWVDCUZYOG-KQXXIKJESA-N	[H][C@@](COC(=O)CCC[C@@H](O)[C@H](O)\C=C\C=C\C=C/C=C/[C@H](O)CCCCC)(COP(O)(=O)OC[C@H](N)C(O)=O)OC(=O)CCCCCC\C=C/C\C=C/C\C=C/C\C=C/CC
879.459	35	879.49	PS(PGD2/20:4(8Z,11Z,14Z,17Z))	C46H74NO13P			http://www.hmdb.ca/metabolites/HMDB0282696				AAZOHOUPLNCKQU-GJTMAYJXSA-N	CCCCC[C@H](O)\C=C\[C@@H]1[C@@H](C\C=C/CCCC(=O)OC[C@H](COP(O)(=O)OC[C@H](N)C(O)=O)OC(=O)CCCCCC\C=C/C\C=C/C\C=C/C\C=C/CC)[C@@H](O)CC1=O
879.459	35	879.49	PS(PGE1/20:5(5Z,8Z,11Z,14Z,17Z))	C46H74NO13P			http://www.hmdb.ca/metabolites/HMDB0282866				AITDSVNLHWTTAB-STJRLWHHSA-N	CCCCC[C@H](O)\C=C\[C@H]1[C@H](O)CC(=O)[C@@H]1CCCCCCC(=O)OC[C@H](COP(O)(=O)OC[C@H](N)C(O)=O)OC(=O)CCC\C=C/C\C=C/C\C=C/C\C=C/C\C=C/CC
879.459	35	879.49	PS(20:5(7Z,9Z,11E,13E,17Z)-3OH(5,6,15)/20:3(8Z,11Z,14Z))	C46H74NO13P			http://www.hmdb.ca/metabolites/HMDB0282532				KXDFDRIBAMTGCU-TWYWRDFVSA-N	[H][C@@](COC(=O)CCC[C@H](O)[C@@H](O)\C=C/C=C\C=C\C=C\[C@H](O)C\C=C/CC)(COP(O)(=O)OC[C@H](N)C(O)=O)OC(=O)CCCCCC\C=C/C\C=C/C\C=C/CCCCC
879.459	35	879.49	PS(20:3(5Z,8Z,11Z)/20:5(7Z,9Z,11E,13E,17Z)-3OH(5,6,15))	C46H74NO13P			http://www.hmdb.ca/metabolites/HMDB0282427				YMFVLVWPTVVPNR-WKWUREFXSA-N	[H][C@@](COC(=O)CCC\C=C/C\C=C/C\C=C/CCCCCCCC)(COP(O)(=O)OC[C@H](N)C(O)=O)OC(=O)CCC[C@@H](O)[C@H](O)\C=C/C=C\C=C\C=C\[C@@H](O)C\C=C/CC
879.459	35	879.49	PS(20:5(5Z,8Z,11Z,14Z,17Z)/PGD1)	C46H74NO13P			http://www.hmdb.ca/metabolites/HMDB0282867				MSUJFCKZSGPYJR-AFHYQIJRSA-N	CCCCC[C@H](O)\C=C\[C@@H]1[C@@H](CCCCCCC(=O)O[C@H](COC(=O)CCC\C=C/C\C=C/C\C=C/C\C=C/C\C=C/CC)COP(O)(=O)OC[C@H](N)C(O)=O)[C@@H](O)CC1=O
879.459	35	879.49	PS(20:4(5Z,8Z,11Z,14Z)/PGD2)	C46H74NO13P			http://www.hmdb.ca/metabolites/HMDB0282591				WNVDYYJRSXEQJX-RPMWTYFWSA-N	CCCCC\C=C/C\C=C/C\C=C/C\C=C/CCCC(=O)OC[C@H](COP(O)(=O)OC[C@H](N)C(O)=O)OC(=O)CCC\C=C/C[C@H]1[C@@H](O)CC(=O)[C@@H]1\C=C\[C@@H](O)CCCCC
879.459	35	879.49	PS(PGE2/20:4(8Z,11Z,14Z,17Z))	C46H74NO13P			http://www.hmdb.ca/metabolites/HMDB0282694				XASGNKLYKJKSFD-SOHNESJYSA-N	CCCCC[C@H](O)\C=C\[C@H]1[C@H](O)CC(=O)[C@@H]1C\C=C/CCCC(=O)OC[C@H](COP(O)(=O)OC[C@H](N)C(O)=O)OC(=O)CCCCCC\C=C/C\C=C/C\C=C/C\C=C/CC
879.459	35	879.49	PS(PGD1/20:5(5Z,8Z,11Z,14Z,17Z))	C46H74NO13P			http://www.hmdb.ca/metabolites/HMDB0282868				XNBUJPKVIKJATN-AFHYQIJRSA-N	CCCCC[C@H](O)\C=C\[C@@H]1[C@@H](CCCCCCC(=O)OC[C@H](COP(O)(=O)OC[C@H](N)C(O)=O)OC(=O)CCC\C=C/C\C=C/C\C=C/C\C=C/C\C=C/CC)[C@@H](O)CC1=O
879.459	35	879.49	PS(20:5(5Z,8Z,11Z,14Z,17Z)/PGF2alpha)	C46H74NO13P			http://www.hmdb.ca/metabolites/HMDB0282803				HCSIAHWEOOILHR-NNFGSGOUSA-N	CCCCC[C@H](O)\C=C\[C@H]1[C@H](O)C[C@H](O)[C@@H]1C\C=C\CCCC(=O)O[C@H](COC(=O)CCC\C=C/C\C=C/C\C=C/C\C=C/C\C=C/CC)COP(O)(=O)OC[C@H](N)C(O)=O
879.459	35	879.49	PS(20:5(7Z,9Z,11E,13E,17Z)-3OH(5,6,15)/20:3(5Z,8Z,11Z))	C46H74NO13P			http://www.hmdb.ca/metabolites/HMDB0282428				MODBVNBSTHCKII-VXSVFKELSA-N	[H][C@@](COC(=O)CCC[C@H](O)[C@@H](O)\C=C/C=C\C=C\C=C\[C@H](O)C\C=C/CC)(COP(O)(=O)OC[C@H](N)C(O)=O)OC(=O)CCC\C=C/C\C=C/C\C=C/CCCCCCCC
879.459	35	879.49	PS(22:5(7Z,10Z,13Z,16Z,19Z)/5-iso PGF2VI)	C46H74NO13P			http://www.hmdb.ca/metabolites/HMDB0283440				FOESSSHWGUQIJX-PTNPLHHMSA-N	CCCCC[C@@H](O)\C=C\[C@H]1[C@H](O)C[C@H](O)[C@H]1C\C=C/CC(=O)O[C@H](COC(=O)CCCCC\C=C/C\C=C/C\C=C/C\C=C/C\C=C/CC)COP(O)(=O)OC[C@H](N)C(O)=O
879.459	35	879.49	PS(20:4(8Z,11Z,14Z,17Z)/20:4(7E,9E,11Z,13E)-3OH(5S,6R,15S))	C46H74NO13P			http://www.hmdb.ca/metabolites/HMDB0282709				QSEUEVZGLIRYGW-GKLYHKBBSA-N	[H][C@@](COC(=O)CCCCCC\C=C/C\C=C/C\C=C/C\C=C/CC)(COP(O)(=O)OC[C@H](N)C(O)=O)OC(=O)CCC[C@H](O)[C@@H](O)\C=C\C=C\C=C/C=C/[C@@H](O)CCCCC
879.459	35	879.49	PS(22:5(4Z,7Z,10Z,13Z,16Z)/5-iso PGF2VI)	C46H74NO13P			http://www.hmdb.ca/metabolites/HMDB0283336				SAWSCOUIUOPSJW-CKQRDVHLSA-N	CCCCC\C=C/C\C=C/C\C=C/C\C=C/C\C=C/CCC(=O)OC[C@H](COP(O)(=O)OC[C@H](N)C(O)=O)OC(=O)C\C=C/C[C@@H]1[C@@H](O)C[C@@H](O)[C@@H]1\C=C\[C@H](O)CCCCC
879.459	35	879.49	PS(5-iso PGF2VI/22:5(7Z,10Z,13Z,16Z,19Z))	C46H74NO13P			http://www.hmdb.ca/metabolites/HMDB0283441				JBVQUZZNHHHWIB-PTNPLHHMSA-N	CCCCC[C@@H](O)\C=C\[C@H]1[C@H](O)C[C@H](O)[C@H]1C\C=C/CC(=O)OC[C@H](COP(O)(=O)OC[C@H](N)C(O)=O)OC(=O)CCCCC\C=C/C\C=C/C\C=C/C\C=C/C\C=C/CC
879.459	35	879.49	PS(20:4(8Z,11Z,14Z,17Z)/PGD2)	C46H74NO13P			http://www.hmdb.ca/metabolites/HMDB0282695				JCZDPUXGZPSKNR-GJTMAYJXSA-N	CCCCC[C@H](O)\C=C\[C@@H]1[C@@H](C\C=C/CCCC(=O)O[C@H](COC(=O)CCCCCC\C=C/C\C=C/C\C=C/C\C=C/CC)COP(O)(=O)OC[C@H](N)C(O)=O)[C@@H](O)CC1=O
879.459	35	879.49	PS(20:5(5Z,8Z,11Z,14Z,17Z)/PGE1)	C46H74NO13P			http://www.hmdb.ca/metabolites/HMDB0282865				QICHESPKFIWGCG-STJRLWHHSA-N	CCCCC[C@H](O)\C=C\[C@H]1[C@H](O)CC(=O)[C@@H]1CCCCCCC(=O)O[C@H](COC(=O)CCC\C=C/C\C=C/C\C=C/C\C=C/C\C=C/CC)COP(O)(=O)OC[C@H](N)C(O)=O
879.459	35	879.49	PS(20:4(7E,9E,11Z,13E)-3OH(5S,6R,15S)/20:4(5Z,8Z,11Z,14Z))	C46H74NO13P			http://www.hmdb.ca/metabolites/HMDB0282606				NFHWQPYMERRNJK-LNJKJUCXSA-N	[H][C@@](COC(=O)CCC[C@@H](O)[C@H](O)\C=C\C=C\C=C/C=C/[C@H](O)CCCCC)(COP(O)(=O)OC[C@H](N)C(O)=O)OC(=O)CCC\C=C/C\C=C/C\C=C/C\C=C/CCCCC
879.459	35	879.49	PS(20:3(8Z,11Z,14Z)/20:5(7Z,9Z,11E,13E,17Z)-3OH(5,6,15))	C46H74NO13P			http://www.hmdb.ca/metabolites/HMDB0282531				DMQVEZJMBQNJNX-JCLABSGPSA-N	[H][C@@](COC(=O)CCCCCC\C=C/C\C=C/C\C=C/CCCCC)(COP(O)(=O)OC[C@H](N)C(O)=O)OC(=O)CCC[C@@H](O)[C@H](O)\C=C/C=C\C=C\C=C\[C@@H](O)C\C=C/CC
879.459	35	879.49	PS(20:4(8Z,11Z,14Z,17Z)/PGE2)	C46H74NO13P			http://www.hmdb.ca/metabolites/HMDB0282693				RZZDJIQRHCQVHO-SOHNESJYSA-N	CCCCC[C@H](O)\C=C\[C@H]1[C@H](O)CC(=O)[C@@H]1C\C=C/CCCC(=O)O[C@H](COC(=O)CCCCCC\C=C/C\C=C/C\C=C/C\C=C/CC)COP(O)(=O)OC[C@H](N)C(O)=O
879.459	35	879.49	PS(PGD2/20:4(5Z,8Z,11Z,14Z))	C46H74NO13P			http://www.hmdb.ca/metabolites/HMDB0282592				XMYHTPMPBPCTSX-RPMWTYFWSA-N	CCCCC\C=C/C\C=C/C\C=C/C\C=C/CCCC(=O)O[C@H](COC(=O)CCC\C=C/C[C@H]1[C@@H](O)CC(=O)[C@@H]1\C=C\[C@@H](O)CCCCC)COP(O)(=O)OC[C@H](N)C(O)=O
879.459	35	879.49	PS(20:4(5Z,8Z,11Z,14Z)/20:4(7E,9E,11Z,13E)-3OH(5S,6R,15S))	C46H74NO13P			http://www.hmdb.ca/metabolites/HMDB0282605				SVOKEWGXGOLHCO-MTEOKOIBSA-N	[H][C@@](COC(=O)CCC\C=C/C\C=C/C\C=C/C\C=C/CCCCC)(COP(O)(=O)OC[C@H](N)C(O)=O)OC(=O)CCC[C@H](O)[C@@H](O)\C=C\C=C\C=C/C=C/[C@@H](O)CCCCC
879.459	35	879.49	PS(PGE2/20:4(5Z,8Z,11Z,14Z))	C46H74NO13P			http://www.hmdb.ca/metabolites/HMDB0282590				AHXOSUVHZQCXCK-QEGDHTNBSA-N	CCCCC\C=C/C\C=C/C\C=C/C\C=C/CCCC(=O)O[C@H](COC(=O)CCC\C=C/C[C@@H]1[C@@H](\C=C\[C@@H](O)CCCCC)[C@H](O)CC1=O)COP(O)(=O)OC[C@H](N)C(O)=O
879.459	35	879.49	PS(PGF2alpha/20:5(5Z,8Z,11Z,14Z,17Z))	C46H74NO13P			http://www.hmdb.ca/metabolites/HMDB0282804				PENMJJXUFFFWTB-NNFGSGOUSA-N	CCCCC[C@H](O)\C=C\[C@H]1[C@H](O)C[C@H](O)[C@@H]1C\C=C\CCCC(=O)OC[C@H](COP(O)(=O)OC[C@H](N)C(O)=O)OC(=O)CCC\C=C/C\C=C/C\C=C/C\C=C/C\C=C/CC
879.459	35	879.49	PS(5-iso PGF2VI/22:5(4Z,7Z,10Z,13Z,16Z))	C46H74NO13P			http://www.hmdb.ca/metabolites/HMDB0283337				ABBSLHCYFNKILD-CKQRDVHLSA-N	CCCCC\C=C/C\C=C/C\C=C/C\C=C/C\C=C/CCC(=O)O[C@H](COC(=O)C\C=C/C[C@@H]1[C@@H](O)C[C@@H](O)[C@@H]1\C=C\[C@H](O)CCCCC)COP(O)(=O)OC[C@H](N)C(O)=O
348.251	0	348.251	Dodecyl glucoside	C18H36O6	59122-55-3				https://metlin.scripps.edu/metabo_info.php?molid=34493
348.251	0	348.251	Sativic acid	C18H36O6			http://www.hmdb.ca/metabolites/HMDB0302836	http://www.lipidmaps.org/data/LMSDRecord.php?LMID=LMFA02000148	https://metlin.scripps.edu/metabo_info.php?molid=35482	https://pubchem.ncbi.nlm.nih.gov/compound/92800	VJOGZGLNDROOFS-UHFFFAOYSA-N	CCCCCC(O)C(O)CC(O)C(O)CCCCCCCC(O)=O
348.251	4	348.252	azido-FTY720	C19H32N4O2					https://metlin.scripps.edu/metabo_info.php?molid=45133
348.251	8	348.254	Oxyphenonium	C21H34NO3	50-10-2		http://www.hmdb.ca/metabolites/HMDB0014364		https://metlin.scripps.edu/metabo_info.php?molid=85346	https://pubchem.ncbi.nlm.nih.gov/compound/5749	GFRUPHOKLBPHTQ-UHFFFAOYSA-N	CC[N+](C)(CC)CCOC(=O)C(O)(C1CCCCC1)C1=CC=CC=C1
348.251	15	348.257	1-Cyclohexyl-4-(1,2-diphenylethyl)piperazine	C24H32N2			http://www.hmdb.ca/metabolites/HMDB0254934			https://pubchem.ncbi.nlm.nih.gov/compound/431865	IGBRRSIHEGCUEN-UHFFFAOYSA-N	C(C(N1CCN(CC1)C1CCCCC1)C1=CC=CC=C1)C1=CC=CC=C1
348.251	29	348.241	(Z)-7-[(1R,4S,5R,6R)-5-[(E,3S)-3-Hydroxyoct-1-enyl]-2,3-diazabicyclo[2.2.1]hept-2-en-6-yl]hept-5-enoic acid	C20H32N2O3			http://www.hmdb.ca/metabolites/HMDB0248811			https://pubchem.ncbi.nlm.nih.gov/compound/54461377	XBVVXCYNLAIXKD-UHFFFAOYSA-N	CCCCCC(O)C=CC1C2CC(N=N2)C1CC=CCCCC(O)=O
303.178	6	303.179	Ala Ile Thr	C13H25N3O5					https://metlin.scripps.edu/metabo_info.php?molid=15842
303.178	6	303.179	Thr Ala Leu	C13H25N3O5					https://metlin.scripps.edu/metabo_info.php?molid=16430
303.178	6	303.179	Ile Ala Thr	C13H25N3O5					https://metlin.scripps.edu/metabo_info.php?molid=17069
303.178	6	303.179	Thr Ile Ala	C13H25N3O5					https://metlin.scripps.edu/metabo_info.php?molid=17758
303.178	6	303.179	Val Ser Val	C13H25N3O5					https://metlin.scripps.edu/metabo_info.php?molid=19125
303.178	6	303.179	Ser Val Val	C13H25N3O5					https://metlin.scripps.edu/metabo_info.php?molid=20470
303.178	6	303.179	Ala Thr Leu	C13H25N3O5					https://metlin.scripps.edu/metabo_info.php?molid=20518
303.178	6	303.179	Thr Ala Ile	C13H25N3O5					https://metlin.scripps.edu/metabo_info.php?molid=20585
303.178	6	303.179	Thr Leu Ala	C13H25N3O5					https://metlin.scripps.edu/metabo_info.php?molid=21053
303.178	6	303.179	Leu Thr Ala	C13H25N3O5					https://metlin.scripps.edu/metabo_info.php?molid=21113
303.178	6	303.179	Ala Thr Ile	C13H25N3O5					https://metlin.scripps.edu/metabo_info.php?molid=21124
303.178	6	303.179	Val Val Ser	C13H25N3O5					https://metlin.scripps.edu/metabo_info.php?molid=21565
303.178	6	303.179	Leu Ala Thr	C13H25N3O5					https://metlin.scripps.edu/metabo_info.php?molid=22162
303.178	6	303.179	Ile Thr Ala	C13H25N3O5					https://metlin.scripps.edu/metabo_info.php?molid=22786
303.178	6	303.179	Ala Leu Thr	C13H25N3O5					https://metlin.scripps.edu/metabo_info.php?molid=22836
303.178	13	303.173	Aptiganel	C20H21N3			http://www.hmdb.ca/metabolites/HMDB0248541			https://pubchem.ncbi.nlm.nih.gov/compound/60840	BFNCJMURTMZBTE-UHFFFAOYSA-N	CCC1=CC(=CC=C1)N(C)C(N)=NC1=CC=CC2=CC=CC=C12
303.178	20	303.183	1-O-Desmethyltetrabenazine	C18H25NO3	149183-89-1				https://metlin.scripps.edu/metabo_info.php?molid=2805
303.178	20	303.183	(8-Methyl-8-azabicyclo[3.2.1]octan-3-yl) 3-methoxy-2-phenylpropanoate	C18H25NO3			http://www.hmdb.ca/metabolites/HMDB0257751			https://pubchem.ncbi.nlm.nih.gov/compound/22501448	OTTRPENKLJUDGY-UHFFFAOYSA-N	COCC(C(=O)OC1CC2CCC(C1)N2C)C1=CC=CC=C1
303.178	20	303.183	Atropine Methyl	C18H25NO3	52-88-0				https://metlin.scripps.edu/metabo_info.php?molid=263505
303.178	26	303.17	Aditoprim	C15H21N5O2			http://www.hmdb.ca/metabolites/HMDB0248017			https://pubchem.ncbi.nlm.nih.gov/compound/68755	QBQMXWZTRRWPGK-UHFFFAOYSA-N	COC1=CC(CC2=CN=C(N)N=C2N)=CC(OC)=C1N(C)C
303.178	31	303.168	Pimelylcarnitine	C14H25NO6			http://www.hmdb.ca/metabolites/HMDB0013328			https://pubchem.ncbi.nlm.nih.gov/compound/53481675	NTBUXPPQHCFLOM-LLVKDONJSA-N	C[N+](C)(C)C[C@@H](CC([O-])=O)OC(=O)CCCCCC(O)=O
303.178	31	303.168	O-Pimeloylcarnitine	C14H25NO6			http://www.hmdb.ca/metabolites/HMDB0242187			https://pubchem.ncbi.nlm.nih.gov/compound/71464499	AUWRHMAICBSXMC-UHFFFAOYSA-N	C[N+](C)(C)C(CCC([O-])=O)OC(=O)CCCCCC(O)=O
303.178	31	303.168	2-Ethylpentanedioylcarnitine	C14H25NO6			http://www.hmdb.ca/metabolites/HMDB0241912				WUDIYCFSLSSOAB-UHFFFAOYSA-N	CCC(CCC(=O)OC(CC([O-])=O)C[N+](C)(C)C)C(O)=O
303.178	31	303.168	2,2-dimethylpentanedioylcarnitine	C14H25NO6			http://www.hmdb.ca/metabolites/HMDB0241040				SCJXSUPSJHZCBD-UHFFFAOYSA-N	CC(C)(CCC(=O)OC(CC([O-])=O)C[N+](C)(C)C)C(O)=O
303.178	31	303.187	N-Lauroyl Cysteine	C15H29NO3S			http://www.hmdb.ca/metabolites/HMDB0242030			https://pubchem.ncbi.nlm.nih.gov/compound/9817927	SZJKBLZPBALIGH-UHFFFAOYSA-N	CCCCCCCCCCCC(=O)NC(CS)C(O)=O
400.045	13	400.04	5-(5-Iodo-4-methoxy-2-propan-2-ylphenoxy)pyrimidine-2,4-diamine	C14H17IN4O2			http://www.hmdb.ca/metabolites/HMDB0247533			https://pubchem.ncbi.nlm.nih.gov/compound/15953802	AATPYXMXFBBKFO-UHFFFAOYSA-N	COC1=C(I)C=C(OC2=CN=C(N)N=C2N)C(=C1)C(C)C
400.045	22	400.054	Bis(glycerophospho)-glycerol	C9H22O13P2		http://www.genome.jp/dbget-bin/www_bget?cpd:C03853			https://metlin.scripps.edu/metabo_info.php?molid=66064	https://pubchem.ncbi.nlm.nih.gov/compound/440144	RCBRFGAYXGRKBS-UHFFFAOYSA-N	O=P(O)(OCC(O)CO)OCC(O)COP(=O)(O)OCC(O)CO
400.045	23	400.054	Nicousamide Pyrotinib Maleate	C18H12N2O9			http://www.hmdb.ca/metabolites/HMDB0255592			https://pubchem.ncbi.nlm.nih.gov/compound/17756695	DOLJMUVMVVSXRX-UHFFFAOYSA-N	CC1=C2OC(=O)C(=CC2=CC(=C1[O-])[N+]([O-])=O)C(=O)NC1=CC(C(O)=O)=C([OH2+])C=C1
750.207	8	750.201	Patuletin 3-(4''-acetylrhamnoside)-7-(2''',4'''-diacetylrhamnoside)	C34H38O19				http://www.lipidmaps.org/data/LMSDRecord.php?LMID=LMPK12112953	https://metlin.scripps.edu/metabo_info.php?molid=51365		MGKIOPQAOQPPKQ-FFTJVRLTSA-N	COc1c(cc2OC(=C(O[C@@H]3OC(C)[C@H](OC(C)=O)C(O)[C@@H]3O)C(=O)c2c1O)c1cc(O)c(O)cc1)O[C@@H]1OC(C)[C@H](OC(C)=O)[C@H](O)C1OC(C)=O
750.207	8	750.201	Patuletin 3-(4''-acetylrhamnoside)-7-(3''',4'''-diacetylrhamnoside)	C34H38O19				http://www.lipidmaps.org/data/LMSDRecord.php?LMID=LMPK12112954	https://metlin.scripps.edu/metabo_info.php?molid=51366		ISKAVVOLBIKVAQ-XIYQFXECSA-N	COc1c(cc2OC(=C(O[C@@H]3OC(C)[C@H](OC(C)=O)C(O)[C@@H]3O)C(=O)c2c1O)c1cc(O)c(O)cc1)O[C@@H]1OC(C)[C@H](OC(C)=O)[C@H](OC(C)=O)C1O
660.077	34	660.1	{6-[2-(3,4-dihydroxyphenyl)-5,7-dihydroxy-4-oxo-6-[3,4,5-trihydroxy-6-(hydroxymethyl)oxan-2-yl]-4H-chromen-8-yl]-4,5-dihydroxyoxan-3-yl}oxidanesulfonic acid	C26H28O18S			http://www.hmdb.ca/metabolites/HMDB0126893			https://pubchem.ncbi.nlm.nih.gov/compound/131833275	NIMHDIDBBMGFFI-UHFFFAOYSA-N	OCC1OC(C(O)C(O)C1O)C1=C(O)C(C2OCC(OS(O)(=O)=O)C(O)C2O)=C2OC(=CC(=O)C2=C1O)C1=CC(O)=C(O)C=C1
660.077	34	660.1	{2-[2-(3,4-dihydroxyphenyl)-5,7-dihydroxy-4-oxo-8-(3,4,5-trihydroxyoxan-2-yl)-4H-chromen-6-yl]-4,5-dihydroxy-6-(hydroxymethyl)oxan-3-yl}oxidanesulfonic acid	C26H28O18S			http://www.hmdb.ca/metabolites/HMDB0126896			https://pubchem.ncbi.nlm.nih.gov/compound/131833278	BHVJEVFONVXEQK-UHFFFAOYSA-N	OCC1OC(C(OS(O)(=O)=O)C(O)C1O)C1=C(O)C(C2OCC(O)C(O)C2O)=C2OC(=CC(=O)C2=C1O)C1=CC(O)=C(O)C=C1
660.077	34	660.1	{6-[2-(3,4-dihydroxyphenyl)-5,7-dihydroxy-4-oxo-8-(3,4,5-trihydroxyoxan-2-yl)-4H-chromen-6-yl]-4,5-dihydroxy-2-(hydroxymethyl)oxan-3-yl}oxidanesulfonic acid	C26H28O18S			http://www.hmdb.ca/metabolites/HMDB0126894			https://pubchem.ncbi.nlm.nih.gov/compound/131833276	JBAYIFZMRGTQPH-UHFFFAOYSA-N	OCC1OC(C(O)C(O)C1OS(O)(=O)=O)C1=C(O)C(C2OCC(O)C(O)C2O)=C2OC(=CC(=O)C2=C1O)C1=CC(O)=C(O)C=C1
660.077	34	660.1	({6-[2-(3,4-dihydroxyphenyl)-5,7-dihydroxy-4-oxo-8-(3,4,5-trihydroxyoxan-2-yl)-4H-chromen-6-yl]-3,4,5-trihydroxyoxan-2-yl}methoxy)sulfonic acid	C26H28O18S			http://www.hmdb.ca/metabolites/HMDB0126890			https://pubchem.ncbi.nlm.nih.gov/compound/131833272	TVDFBQYGPHZDEW-UHFFFAOYSA-N	OC1COC(C(O)C1O)C1=C2OC(=CC(=O)C2=C(O)C(C2OC(COS(O)(=O)=O)C(O)C(O)C2O)=C1O)C1=CC(O)=C(O)C=C1
660.077	34	660.1	{2-[(2-{[5,7-dihydroxy-2-(4-hydroxyphenyl)-4-oxo-4H-chromen-3-yl]oxy}-4,5-dihydroxy-6-(hydroxymethyl)oxan-3-yl)oxy]-4-hydroxy-4-(hydroxymethyl)oxolan-3-yl}oxidanesulfonic acid	C26H28O18S			http://www.hmdb.ca/metabolites/HMDB0127454			https://pubchem.ncbi.nlm.nih.gov/compound/131833809	ZVUYERGKCMTMLX-UHFFFAOYSA-N	OCC1OC(OC2=C(OC3=CC(O)=CC(O)=C3C2=O)C2=CC=C(O)C=C2)C(OC2OCC(O)(CO)C2OS(O)(=O)=O)C(O)C1O
660.077	34	660.1	({5-[(2-{[5,7-dihydroxy-2-(4-hydroxyphenyl)-4-oxo-4H-chromen-3-yl]oxy}-4,5-dihydroxy-6-(hydroxymethyl)oxan-3-yl)oxy]-3,4-dihydroxyoxolan-3-yl}methoxy)sulfonic acid	C26H28O18S			http://www.hmdb.ca/metabolites/HMDB0127453			https://pubchem.ncbi.nlm.nih.gov/compound/131833808	GLVJLKYXFAFMTA-UHFFFAOYSA-N	OCC1OC(OC2=C(OC3=CC(O)=CC(O)=C3C2=O)C2=CC=C(O)C=C2)C(OC2OCC(O)(COS(O)(=O)=O)C2O)C(O)C1O
660.077	34	660.1	{2-[2-(3,4-dihydroxyphenyl)-5,7-dihydroxy-4-oxo-6-[3,4,5-trihydroxy-6-(hydroxymethyl)oxan-2-yl]-4H-chromen-8-yl]-3,5-dihydroxyoxan-4-yl}oxidanesulfonic acid	C26H28O18S			http://www.hmdb.ca/metabolites/HMDB0126892			https://pubchem.ncbi.nlm.nih.gov/compound/131833274	TVEPVUVWQRFVMZ-UHFFFAOYSA-N	OCC1OC(C(O)C(O)C1O)C1=C(O)C(C2OCC(O)C(OS(O)(=O)=O)C2O)=C2OC(=CC(=O)C2=C1O)C1=CC(O)=C(O)C=C1
660.077	34	660.1	(5-{5,7-dihydroxy-4-oxo-6-[3,4,5-trihydroxy-6-(hydroxymethyl)oxan-2-yl]-8-(3,4,5-trihydroxyoxan-2-yl)-4H-chromen-2-yl}-2-hydroxyphenyl)oxidanesulfonic acid	C26H28O18S			http://www.hmdb.ca/metabolites/HMDB0126889			https://pubchem.ncbi.nlm.nih.gov/compound/131833271	JPWWLXOSGJOUAE-UHFFFAOYSA-N	OCC1OC(C(O)C(O)C1O)C1=C(O)C(C2OCC(O)C(O)C2O)=C2OC(=CC(=O)C2=C1O)C1=CC(OS(O)(=O)=O)=C(O)C=C1
660.077	34	660.1	{2-[2-(3,4-dihydroxyphenyl)-5,7-dihydroxy-4-oxo-6-[3,4,5-trihydroxy-6-(hydroxymethyl)oxan-2-yl]-4H-chromen-8-yl]-4,5-dihydroxyoxan-3-yl}oxidanesulfonic acid	C26H28O18S			http://www.hmdb.ca/metabolites/HMDB0126891			https://pubchem.ncbi.nlm.nih.gov/compound/131833273	CMOPQKQYHBKEET-UHFFFAOYSA-N	OCC1OC(C(O)C(O)C1O)C1=C(O)C(C2OCC(O)C(O)C2OS(O)(=O)=O)=C2OC(=CC(=O)C2=C1O)C1=CC(O)=C(O)C=C1
660.077	34	660.1	{2-[2-(3,4-dihydroxyphenyl)-5,7-dihydroxy-4-oxo-8-(3,4,5-trihydroxyoxan-2-yl)-4H-chromen-6-yl]-3,5-dihydroxy-6-(hydroxymethyl)oxan-4-yl}oxidanesulfonic acid	C26H28O18S			http://www.hmdb.ca/metabolites/HMDB0126895			https://pubchem.ncbi.nlm.nih.gov/compound/131833277	XDHMCWRLSKPCJE-UHFFFAOYSA-N	OCC1OC(C(O)C(OS(O)(=O)=O)C1O)C1=C(O)C(C2OCC(O)C(O)C2O)=C2OC(=CC(=O)C2=C1O)C1=CC(O)=C(O)C=C1
106.08	20	106.078	Xylene	C8H10	1330-20-7	http://www.genome.jp/dbget-bin/www_bget?cpd:C19551
106.08	20	106.078	m-Xylene	C8H10		http://www.genome.jp/dbget-bin/www_bget?cpd:C07208	http://www.hmdb.ca/metabolites/HMDB0059810		https://metlin.scripps.edu/metabo_info.php?molid=66604	https://pubchem.ncbi.nlm.nih.gov/compound/7929	IVSZLXZYQVIEFR-UHFFFAOYSA-N	CC1=CC(C)=CC=C1	http://www.genome.jp/kegg-bin/show_pathway?map01120	http://www.genome.jp/kegg-bin/show_pathway?map01220	http://www.genome.jp/kegg-bin/show_pathway?map01100	http://www.genome.jp/kegg-bin/show_pathway?map00622
106.08	20	106.078	p-Xylene	C8H10		http://www.genome.jp/dbget-bin/www_bget?cpd:C06756	http://www.hmdb.ca/metabolites/HMDB0059924		https://metlin.scripps.edu/metabo_info.php?molid=66524	https://pubchem.ncbi.nlm.nih.gov/compound/7809	URLKBWYHVLBVBO-UHFFFAOYSA-N	CC1=CC=C(C)C=C1	http://www.genome.jp/kegg-bin/show_pathway?map01120	http://www.genome.jp/kegg-bin/show_pathway?map01220	http://www.genome.jp/kegg-bin/show_pathway?map01100	http://www.genome.jp/kegg-bin/show_pathway?map00622
106.08	20	106.078	o-Xylene	C8H10		http://www.genome.jp/dbget-bin/www_bget?cpd:C07212	http://www.hmdb.ca/metabolites/HMDB0059851		https://metlin.scripps.edu/metabo_info.php?molid=66607	https://pubchem.ncbi.nlm.nih.gov/compound/7237	CTQNGGLPUBDAKN-UHFFFAOYSA-N	CC1=CC=CC=C1C	http://www.genome.jp/kegg-bin/show_pathway?map01120	http://www.genome.jp/kegg-bin/show_pathway?map01220	http://www.genome.jp/kegg-bin/show_pathway?map01100	http://www.genome.jp/kegg-bin/show_pathway?map00622
106.08	20	106.078	Ethylbenzene	C8H10	100-41-4	http://www.genome.jp/dbget-bin/www_bget?cpd:C07111	http://www.hmdb.ca/metabolites/HMDB0059905		https://metlin.scripps.edu/metabo_info.php?molid=66590	https://pubchem.ncbi.nlm.nih.gov/compound/7500	YNQLUTRBYVCPMQ-UHFFFAOYSA-N	CCC1=CC=CC=C1	http://www.genome.jp/kegg-bin/show_pathway?map01120	http://www.genome.jp/kegg-bin/show_pathway?map01220	http://www.genome.jp/kegg-bin/show_pathway?map01100	http://www.genome.jp/kegg-bin/show_pathway?map00642
500.433	3	500.434	DC-Chol	C32H56N2O2			http://www.hmdb.ca/metabolites/HMDB0250891			https://pubchem.ncbi.nlm.nih.gov/compound/21954319	HIHOWBSBBDRPDW-UHFFFAOYSA-N	CC(C)CCCC(C)C1CCC2C3CC=C4CC(CCC4(C)C3CCC12C)OC(=O)NCCN(C)C
500.433	19	500.423	1alpha,25-dihydroxy-26,27-dipropylvitamin D3 / 1alpha,25-dihydroxy-26,27-dipropylcholecalciferol	C33H56O3				http://www.lipidmaps.org/data/LMSDRecord.php?LMID=LMST03020531	https://metlin.scripps.edu/metabo_info.php?molid=42459		ANJWCUOTPXGMEY-SPMLZIRESA-N	C[C@@]12CCC/C(=C\C=C3\C[C@H](O)C[C@@H](O)C\3=C)/[C@H]1CC[C@H]2[C@@H](C)CCCC(O)(CCCC)CCCC
500.433	19	500.423	1alpha,25-dihydroxy-26,26, 26,27,27,27-hexamethylvitamin D3 / 1alpha,25-dihydroxy-26,26,26,27,27,27-hexamethylcholecalciferol	C33H56O3				http://www.lipidmaps.org/data/LMSDRecord.php?LMID=LMST03020532	https://metlin.scripps.edu/metabo_info.php?molid=42460		LRXRKNNUOLDWCL-WIEVNKIHSA-N	C[C@@]12CCC/C(=C\C=C3\C[C@H](O)C[C@@H](O)C\3=C)/[C@H]1CC[C@H]2[C@@H](C)CCCC(O)(C(C)(C)C)C(C)(C)C
500.433	19	500.423	26,27-diethyl-1alpha,25-dihydroxy-24a,24b-dihomovitamin D3 / 26,27-diethyl-1alpha,25-dihydroxy-24a,24b-dihomocholecalciferol	C33H56O3				http://www.lipidmaps.org/data/LMSDRecord.php?LMID=LMST03020533	https://metlin.scripps.edu/metabo_info.php?molid=42461		KUMFVSGWADYPMF-SPMLZIRESA-N	C[C@@]12CCC/C(=C\C=C3\C[C@H](O)C[C@@H](O)C\3=C)/[C@H]1CC[C@H]2[C@@H](C)CCCCCC(O)(CCC)CCC
497.081	11	497.076	3-{7-[(6-carboxy-3,4,5-trihydroxyoxan-2-yl)oxy]-3-hydroxy-5-sulfino-3,4-dihydro-2H-1-benzopyran-2-yl}benzen-1-olate	C21H21O12S			http://www.hmdb.ca/metabolites/HMDB0127814			https://pubchem.ncbi.nlm.nih.gov/compound/131834158	IFDJDPDXWQTBKA-UHFFFAOYSA-N	OC1CC2=C(OC1C1=CC(O)=CC=C1)C=C(OC1OC(C(O)C(O)C1O)C(O)=O)C=C2S(O)=O
497.081	11	497.076	2-{3-[(6-carboxy-3,4,5-trihydroxyoxan-2-yl)oxy]phenyl}-3-hydroxy-7-sulfino-3,4-dihydro-2H-1-benzopyran-5-olate	C21H21O12S			http://www.hmdb.ca/metabolites/HMDB0127909			https://pubchem.ncbi.nlm.nih.gov/compound/131834295	FUUGGIXFRMXOOX-UHFFFAOYSA-N	OC1CC2=C(O)C=C(C=C2OC1C1=CC(OC2OC(C(O)C(O)C2O)C(O)=O)=CC=C1)S(O)=O
497.081	11	497.076	2-{3-[(6-carboxy-3,4,5-trihydroxyoxan-2-yl)oxy]phenyl}-3-hydroxy-5-sulfino-3,4-dihydro-2H-1-benzopyran-7-olate	C21H21O12S			http://www.hmdb.ca/metabolites/HMDB0127815			https://pubchem.ncbi.nlm.nih.gov/compound/131834160	OGWSSUFABBDGHJ-UHFFFAOYSA-N	OC1CC2=C(OC1C1=CC(OC3OC(C(O)C(O)C3O)C(O)=O)=CC=C1)C=C(O)C=C2S(O)=O
272.089	2	272.09	alpha-Arbutin	C12H16O7	84380-01-8	http://www.genome.jp/dbget-bin/www_bget?cpd:C12079				https://pubchem.ncbi.nlm.nih.gov/compound/158637	BJRNKVDFDLYUGJ-ZIQFBCGOSA-N	OC[C@H]1O[C@H](Oc2ccc(O)cc2)[C@H](O)[C@@H](O)[C@@H]1O
272.089	2	272.09	Arbutin	C12H16O7	497-76-7				https://metlin.scripps.edu/metabo_info.php?molid=43989	https://pubchem.ncbi.nlm.nih.gov/compound/346	BJRNKVDFDLYUGJ-UHFFFAOYSA-N	OC[C@H]1O[C@@H](OC2=CC=C(O)C=C2)[C@H](O)[C@@H](O)[C@@H]1O
272.089	2	272.09	Arbutin	C12H16O7		http://www.genome.jp/dbget-bin/www_bget?cpd:C06186	http://www.hmdb.ca/metabolites/HMDB0029943			https://pubchem.ncbi.nlm.nih.gov/compound/440936	BJRNKVDFDLYUGJ-RMPHRYRLSA-N	OC[C@H]1O[C@@H](OC2=CC=C(O)C=C2)[C@H](O)[C@@H](O)[C@@H]1O	http://www.genome.jp/kegg-bin/show_pathway?map00010	http://www.genome.jp/kegg-bin/show_pathway?map02060
272.089	7	272.091	Pyrinuron	C13H12N4O3			http://www.hmdb.ca/metabolites/HMDB0256982			https://pubchem.ncbi.nlm.nih.gov/compound/40813	CLKZWXHKFXZIMA-UHFFFAOYSA-N	OC(NC1=CC=C(C=C1)N(=O)=O)=NCC1=CN=CC=C1
272.089	20	272.084	5-Chrysenecarboxylate	C19H12O2		http://www.genome.jp/dbget-bin/www_bget?cpd:C18282			https://metlin.scripps.edu/metabo_info.php?molid=72126	https://pubchem.ncbi.nlm.nih.gov/compound/9543342	IWNPACVXSUBITM-UHFFFAOYSA-N	O=C(O)c1cc2ccccc2c2ccc3ccccc3c12	http://www.genome.jp/kegg-bin/show_pathway?map00624	http://www.genome.jp/kegg-bin/show_pathway?map01120
272.089	20	272.084	4-Chrysenecarboxylate	C19H12O2		http://www.genome.jp/dbget-bin/www_bget?cpd:C18283			https://metlin.scripps.edu/metabo_info.php?molid=72127	https://pubchem.ncbi.nlm.nih.gov/compound/9543344	VIHCWMSLKDZZNU-UHFFFAOYSA-N	O=C(O)c1cccc2ccc3c4ccccc4ccc3c12	http://www.genome.jp/kegg-bin/show_pathway?map00624	http://www.genome.jp/kegg-bin/show_pathway?map01120
272.089	20	272.084	Anigorufone	C19H12O2			http://www.hmdb.ca/metabolites/HMDB0033935		https://metlin.scripps.edu/metabo_info.php?molid=89629	https://pubchem.ncbi.nlm.nih.gov/compound/636472	ACJJXELQAJQSLK-UHFFFAOYSA-N	OC1=CC2=CC=CC3=C2C(C1=O)=C(C=C3)C1=CC=CC=C1
272.089	20	272.084	alpha-Naphthoflavone	C19H12O2			http://www.hmdb.ca/metabolites/HMDB0247291			https://pubchem.ncbi.nlm.nih.gov/compound/11790	VFMMPHCGEFXGIP-UHFFFAOYSA-N	O=C1C=C(OC2=C1C=CC1=CC=CC=C21)C1=CC=CC=C1
272.089	20	272.084	beta-naphthoflavone	C19H12O2			http://www.hmdb.ca/metabolites/HMDB0249144			https://pubchem.ncbi.nlm.nih.gov/compound/2361	OUGIDAPQYNCXRA-UHFFFAOYSA-N	O=C1C=C(OC2=C1C1=CC=CC=C1C=C2)C1=CC=CC=C1
272.089	22	272.083	Thienamycin	C11H16N2O4S	59995-64-1	http://www.genome.jp/dbget-bin/www_bget?cpd:C06664			https://metlin.scripps.edu/metabo_info.php?molid=66479	https://pubchem.ncbi.nlm.nih.gov/compound/441128	WKDDRNSBRWANNC-ATRFCDNQSA-N	C[C@@H](O)[C@H]1C(=O)N2C(C(=O)O)=C(SCCN)C[C@H]12	http://www.genome.jp/kegg-bin/show_pathway?map01110	http://www.genome.jp/kegg-bin/show_pathway?map01130	http://www.genome.jp/kegg-bin/show_pathway?map00332
272.089	22	272.083	5-S-Cysteinyldopamine	C11H16N2O4S	99558-89-1				https://metlin.scripps.edu/metabo_info.php?molid=41
272.089	22	272.083	Thienamycin	C11H16N2O4S			http://www.hmdb.ca/metabolites/HMDB0258982			https://pubchem.ncbi.nlm.nih.gov/compound/124000	WKDDRNSBRWANNC-UHFFFAOYSA-N	CC(O)C1C2CC(SCCN)=C(N2C1=O)C(O)=O
272.089	22	272.083	5-S-Cysteinyldopamine	C11H16N2O4S			http://www.hmdb.ca/metabolites/HMDB0246842			https://pubchem.ncbi.nlm.nih.gov/compound/10401034	BZYHBWCVRKSWDB-UHFFFAOYSA-N	NCCC1=CC(O)=C(O)C(SCC(N)C(O)=O)=C1
272.089	34	272.098	n-methyl-2-(4'-methylaminophenyl)-6-hydroxybenzothiazole	C15H16N2OS			http://www.hmdb.ca/metabolites/HMDB0255169			https://pubchem.ncbi.nlm.nih.gov/compound/129887057	OKPLJXUHPYGZAL-UHFFFAOYSA-N	CNC1=CC=C(C=C1)C1SC2=C(C=CC(O)=C2)N1C
272.089	34	272.08	1,2-Bis(4-nitrophenyl)ethane	C14H12N2O4	736-30-1	http://www.genome.jp/dbget-bin/www_bget?cpd:C14589			https://metlin.scripps.edu/metabo_info.php?molid=70184	https://pubchem.ncbi.nlm.nih.gov/compound/69776	BSNKHEKTRWNNAC-UHFFFAOYSA-N	O=[N+]([O-])c1ccc(CCc2ccc([N+](=O)[O-])cc2)cc1
272.089	34	272.08	(1R,10aS)-1,4,10,10a-Tetrahydrophenazine-1,6-dicarboxylate	C14H12N2O4		http://www.genome.jp/dbget-bin/www_bget?cpd:C21409					CUYPWOPOBAHCCE-PELKAZGASA-N	O=C(O)c1cccc2c1N=C1CC=C[C@@H](C(=O)O)[C@@H]1N2	http://www.genome.jp/kegg-bin/show_pathway?map01110	http://www.genome.jp/kegg-bin/show_pathway?map01130	http://www.genome.jp/kegg-bin/show_pathway?map00405
272.089	38	272.079	Nimustine	C9H13ClN6O2			http://www.hmdb.ca/metabolites/HMDB0255613			https://pubchem.ncbi.nlm.nih.gov/compound/39214	VFEDRRNHLBGPNN-UHFFFAOYSA-N	CC1=NC=C(CN=C(O)N(CCCl)N=O)C(=N)N1
272.089	38	272.079	Nimustine	C9H13ClN6O2	42471-28-3				https://metlin.scripps.edu/metabo_info.php?molid=44117
200.12	2	200.12	2-(2-Methylpropoxy)naphthalene	C14H16O	2173-57-1		http://www.hmdb.ca/metabolites/HMDB0035076		https://metlin.scripps.edu/metabo_info.php?molid=90426	https://pubchem.ncbi.nlm.nih.gov/compound/16582	XOHIHZHSDMWWMS-UHFFFAOYSA-N	CC(C)COC1=CC2=CC=CC=C2C=C1
200.12	2	200.12	(2Z)-2-(phenylmethylidene)hept-6-enal	C14H16O			http://www.hmdb.ca/metabolites/HMDB0133163			https://pubchem.ncbi.nlm.nih.gov/compound/131837118	OOIPEVIDNNJAQT-KAMYIIQDSA-N	[H]\C(=C(/CCCC=C)C=O)C1=CC=CC=C1
200.12	5	200.119	4-(1-piperazinyl)-1H-Indole	C12H14N3	255714-24-0				https://metlin.scripps.edu/metabo_info.php?molid=44966
200.12	21	200.115	N-alpha-acetyl lysine methyl ester	C9H16N2O3			http://www.hmdb.ca/metabolites/HMDB0304430				PWYMVEZNECQGRS-UHFFFAOYSA-N	COC(=O)C(CCCC[N+])NC(C)=O
18.0008	0	0	No compounds found for experimental mass 18.00075578 and adduct: M
297.267	1	297.267	(Z)-N-(2-hydroxyethyl)hexadec-7-enamide	C18H35NO2					https://metlin.scripps.edu/metabo_info.php?molid=3715
297.267	1	297.267	3-ketosphingosine	C18H35NO2					https://metlin.scripps.edu/metabo_info.php?molid=43208
297.267	1	297.267	Cassine	C18H35NO2	5227-24-7	http://www.genome.jp/dbget-bin/www_bget?cpd:C10136			https://metlin.scripps.edu/metabo_info.php?molid=68143	https://pubchem.ncbi.nlm.nih.gov/compound/193405	QPRMGHKASRLPJP-FGTMMUONSA-N	CC(=O)CCCCCCCCCC[C@H]1CC[C@@H](O)[C@@H](C)N1
297.267	1	297.267	3-Ketosphingosine	C18H35NO2			http://www.hmdb.ca/metabolites/HMDB0245914			https://pubchem.ncbi.nlm.nih.gov/compound/440922	VWTPJNGTEYZXFV-UHFFFAOYSA-N	CCCCCCCCCCCCCC=CC(=O)C(N)CO
297.267	1	297.267	(4E,14Z)-2-Aminooctadeca-4,14-diene-1,3-diol	C18H35NO2			http://www.hmdb.ca/metabolites/HMDB0242112			https://pubchem.ncbi.nlm.nih.gov/compound/6449795	KWDXKYNWAKMLKK-YQMRQDNGSA-N	[H]\C(CCC)=C(/[H])CCCCCCCC\C([H])=C(/[H])C(O)C(N)CO
297.267	1	297.267	Spiroxamine	C18H35NO2	118134-30-8	http://www.genome.jp/dbget-bin/www_bget?cpd:C11124	http://www.hmdb.ca/metabolites/HMDB0258432		https://metlin.scripps.edu/metabo_info.php?molid=68865	https://pubchem.ncbi.nlm.nih.gov/compound/86160	PUYXTUJWRLOUCW-UHFFFAOYSA-N	CCCN(CC)CC1COC2(CCC(CC2)C(C)(C)C)O1
297.267	1	297.267	Palmitoleoyl-EA	C18H35NO2			http://www.hmdb.ca/metabolites/HMDB0013648	http://www.lipidmaps.org/data/LMSDRecord.php?LMID=LMFA08040043	https://metlin.scripps.edu/metabo_info.php?molid=46564	https://pubchem.ncbi.nlm.nih.gov/compound/9835868	WFRLANWAASSSFV-FPLPWBNLSA-N	CCCCCC\C=C/CCCCCCCC(=O)NCCO
297.267	1	297.267	3-ketosphingosine	C18H35NO2		http://www.genome.jp/dbget-bin/www_bget?cpd:C06121		http://www.lipidmaps.org/data/LMSDRecord.php?LMID=LMSP01010002	https://metlin.scripps.edu/metabo_info.php?molid=83700	https://pubchem.ncbi.nlm.nih.gov/compound/9839212	VWTPJNGTEYZXFV-ZWKQNVPVSA-N	CCCCCCCCCCCCC/C=C/C(=O)[C@@H](N)CO
297.267	1	297.267	4E,14Z-Sphingadiene	C18H35NO2				http://www.lipidmaps.org/data/LMSDRecord.php?LMID=LMSP01080002	https://metlin.scripps.edu/metabo_info.php?molid=53902		KWDXKYNWAKMLKK-YQDZIVAPSA-N	CCC/C=C\CCCCCCCC/C=C/[C@@H](O)[C@@H](N)CO
297.267	1	297.267	(4E,8E,d18:2) sphingosine	C18H35NO2				http://www.lipidmaps.org/data/LMSDRecord.php?LMID=LMSP01080010	https://metlin.scripps.edu/metabo_info.php?molid=53910		RTQVJTLVVBJRJG-SEXYCKHXSA-N	CCCCCCCCC/C=C/CC/C=C/[C@@H](O)[C@@H](N)CO
297.267	1	297.267	(4E,8Z,d18:2) sphingosine	C18H35NO2				http://www.lipidmaps.org/data/LMSDRecord.php?LMID=LMSP01080011	https://metlin.scripps.edu/metabo_info.php?molid=53911		RTQVJTLVVBJRJG-NZDSQIAKSA-N	CCCCCCCCC/C=C\CC/C=C/[C@@H](O)[C@@H](N)CO
297.267	1	297.267	Lepadin D	C18H35NO2				http://www.lipidmaps.org/data/LMSDRecord.php?LMID=LMSP01080052	https://metlin.scripps.edu/metabo_info.php?molid=53952		LNSIIDDYOVTXHK-YQZYXFPUSA-N	C[C@@H]1NC2CCC[C@H](CCCC[C@@H](O)CCC)C2C[C@H]1O
297.267	1	297.267	2S-amino-octadeca-4E,6E-diene-1,3R-diol	C18H35NO2				http://www.lipidmaps.org/data/LMSDRecord.php?LMID=LMSP01080059	https://metlin.scripps.edu/metabo_info.php?molid=53959		BXFSVOSKIKQECX-WGLIYWIESA-N	CCCCCCCCCCC/C=C/C=C/[C@@H](O)[C@H](N)CO
272.087	11	272.09	alpha-Arbutin	C12H16O7	84380-01-8	http://www.genome.jp/dbget-bin/www_bget?cpd:C12079				https://pubchem.ncbi.nlm.nih.gov/compound/158637	BJRNKVDFDLYUGJ-ZIQFBCGOSA-N	OC[C@H]1O[C@H](Oc2ccc(O)cc2)[C@H](O)[C@@H](O)[C@@H]1O
272.087	11	272.09	Arbutin	C12H16O7	497-76-7				https://metlin.scripps.edu/metabo_info.php?molid=43989	https://pubchem.ncbi.nlm.nih.gov/compound/346	BJRNKVDFDLYUGJ-UHFFFAOYSA-N	OC[C@H]1O[C@@H](OC2=CC=C(O)C=C2)[C@H](O)[C@@H](O)[C@@H]1O
272.087	11	272.09	Arbutin	C12H16O7		http://www.genome.jp/dbget-bin/www_bget?cpd:C06186	http://www.hmdb.ca/metabolites/HMDB0029943			https://pubchem.ncbi.nlm.nih.gov/compound/440936	BJRNKVDFDLYUGJ-RMPHRYRLSA-N	OC[C@H]1O[C@@H](OC2=CC=C(O)C=C2)[C@H](O)[C@@H](O)[C@@H]1O	http://www.genome.jp/kegg-bin/show_pathway?map00010	http://www.genome.jp/kegg-bin/show_pathway?map02060
272.087	11	272.084	5-Chrysenecarboxylate	C19H12O2		http://www.genome.jp/dbget-bin/www_bget?cpd:C18282			https://metlin.scripps.edu/metabo_info.php?molid=72126	https://pubchem.ncbi.nlm.nih.gov/compound/9543342	IWNPACVXSUBITM-UHFFFAOYSA-N	O=C(O)c1cc2ccccc2c2ccc3ccccc3c12	http://www.genome.jp/kegg-bin/show_pathway?map00624	http://www.genome.jp/kegg-bin/show_pathway?map01120
272.087	11	272.084	4-Chrysenecarboxylate	C19H12O2		http://www.genome.jp/dbget-bin/www_bget?cpd:C18283			https://metlin.scripps.edu/metabo_info.php?molid=72127	https://pubchem.ncbi.nlm.nih.gov/compound/9543344	VIHCWMSLKDZZNU-UHFFFAOYSA-N	O=C(O)c1cccc2ccc3c4ccccc4ccc3c12	http://www.genome.jp/kegg-bin/show_pathway?map00624	http://www.genome.jp/kegg-bin/show_pathway?map01120
272.087	11	272.084	Anigorufone	C19H12O2			http://www.hmdb.ca/metabolites/HMDB0033935		https://metlin.scripps.edu/metabo_info.php?molid=89629	https://pubchem.ncbi.nlm.nih.gov/compound/636472	ACJJXELQAJQSLK-UHFFFAOYSA-N	OC1=CC2=CC=CC3=C2C(C1=O)=C(C=C3)C1=CC=CC=C1
272.087	11	272.084	alpha-Naphthoflavone	C19H12O2			http://www.hmdb.ca/metabolites/HMDB0247291			https://pubchem.ncbi.nlm.nih.gov/compound/11790	VFMMPHCGEFXGIP-UHFFFAOYSA-N	O=C1C=C(OC2=C1C=CC1=CC=CC=C21)C1=CC=CC=C1
272.087	11	272.084	beta-naphthoflavone	C19H12O2			http://www.hmdb.ca/metabolites/HMDB0249144			https://pubchem.ncbi.nlm.nih.gov/compound/2361	OUGIDAPQYNCXRA-UHFFFAOYSA-N	O=C1C=C(OC2=C1C1=CC=CC=C1C=C2)C1=CC=CC=C1
272.087	13	272.083	Thienamycin	C11H16N2O4S	59995-64-1	http://www.genome.jp/dbget-bin/www_bget?cpd:C06664			https://metlin.scripps.edu/metabo_info.php?molid=66479	https://pubchem.ncbi.nlm.nih.gov/compound/441128	WKDDRNSBRWANNC-ATRFCDNQSA-N	C[C@@H](O)[C@H]1C(=O)N2C(C(=O)O)=C(SCCN)C[C@H]12	http://www.genome.jp/kegg-bin/show_pathway?map01110	http://www.genome.jp/kegg-bin/show_pathway?map01130	http://www.genome.jp/kegg-bin/show_pathway?map00332
272.087	13	272.083	5-S-Cysteinyldopamine	C11H16N2O4S	99558-89-1				https://metlin.scripps.edu/metabo_info.php?molid=41
272.087	13	272.083	Thienamycin	C11H16N2O4S			http://www.hmdb.ca/metabolites/HMDB0258982			https://pubchem.ncbi.nlm.nih.gov/compound/124000	WKDDRNSBRWANNC-UHFFFAOYSA-N	CC(O)C1C2CC(SCCN)=C(N2C1=O)C(O)=O
272.087	13	272.083	5-S-Cysteinyldopamine	C11H16N2O4S			http://www.hmdb.ca/metabolites/HMDB0246842			https://pubchem.ncbi.nlm.nih.gov/compound/10401034	BZYHBWCVRKSWDB-UHFFFAOYSA-N	NCCC1=CC(O)=C(O)C(SCC(N)C(O)=O)=C1
272.087	15	272.091	Pyrinuron	C13H12N4O3			http://www.hmdb.ca/metabolites/HMDB0256982			https://pubchem.ncbi.nlm.nih.gov/compound/40813	CLKZWXHKFXZIMA-UHFFFAOYSA-N	OC(NC1=CC=C(C=C1)N(=O)=O)=NCC1=CN=CC=C1
272.087	26	272.08	1,2-Bis(4-nitrophenyl)ethane	C14H12N2O4	736-30-1	http://www.genome.jp/dbget-bin/www_bget?cpd:C14589			https://metlin.scripps.edu/metabo_info.php?molid=70184	https://pubchem.ncbi.nlm.nih.gov/compound/69776	BSNKHEKTRWNNAC-UHFFFAOYSA-N	O=[N+]([O-])c1ccc(CCc2ccc([N+](=O)[O-])cc2)cc1
272.087	26	272.08	(1R,10aS)-1,4,10,10a-Tetrahydrophenazine-1,6-dicarboxylate	C14H12N2O4		http://www.genome.jp/dbget-bin/www_bget?cpd:C21409					CUYPWOPOBAHCCE-PELKAZGASA-N	O=C(O)c1cccc2c1N=C1CC=C[C@@H](C(=O)O)[C@@H]1N2	http://www.genome.jp/kegg-bin/show_pathway?map01110	http://www.genome.jp/kegg-bin/show_pathway?map01130	http://www.genome.jp/kegg-bin/show_pathway?map00405
272.087	29	272.079	Nimustine	C9H13ClN6O2			http://www.hmdb.ca/metabolites/HMDB0255613			https://pubchem.ncbi.nlm.nih.gov/compound/39214	VFEDRRNHLBGPNN-UHFFFAOYSA-N	CC1=NC=C(CN=C(O)N(CCCl)N=O)C(=N)N1
272.087	29	272.079	Nimustine	C9H13ClN6O2	42471-28-3				https://metlin.scripps.edu/metabo_info.php?molid=44117
272.087	36	272.077	Pyridine N-oxide glucuronide	C11H14NO7			http://www.hmdb.ca/metabolites/HMDB0061177			https://pubchem.ncbi.nlm.nih.gov/compound/131770061	KITHDEVLYXWSPB-ZBGLXGBJSA-O	O[C@H]1[C@H](O)[C@@H](O[N+]2=CC=CC=C2)O[C@H]([C@@H]1O)C(O)=O
411.266	17	411.259	His Lys Lys	C18H33N7O4					https://metlin.scripps.edu/metabo_info.php?molid=17250
411.266	17	411.259	Lys Lys His	C18H33N7O4					https://metlin.scripps.edu/metabo_info.php?molid=19539
411.266	17	411.259	Lys His Lys	C18H33N7O4					https://metlin.scripps.edu/metabo_info.php?molid=20693
411.266	27	411.277	Asperophiobolin A	C26H37NO3						https://pubchem.ncbi.nlm.nih.gov/compound/145721171	IEOHVPIKTTWVQR-DEDHROECSA-N	C[C@@H](/C=C\C=C(C)C)[C@H]\1CC[C@]2(/C1=C\C=C\3/[C@H]4[C@H](C2)[C@](C[C@]4(NC3=O)OC)(C)O)C
411.266	27	411.277	Fesoterodine	C26H37NO3			http://www.hmdb.ca/metabolites/HMDB0015648		https://metlin.scripps.edu/metabo_info.php?molid=85568	https://pubchem.ncbi.nlm.nih.gov/compound/6918558	DCCSDBARQIPTGU-HSZRJFAPSA-N	CC(C)N(CC[C@H](C1=CC=CC=C1)C1=C(OC(=O)C(C)C)C=CC(CO)=C1)C(C)C
411.266	35	411.281	N-Linoleoyl Methionine	C23H41NO3S			http://www.hmdb.ca/metabolites/HMDB0241981			https://pubchem.ncbi.nlm.nih.gov/compound/76065023	CWHQRHLVBQMEQP-UHFFFAOYSA-N	CCCCCC=CCC=CCCCCCCCC(=O)NC(CCSC)C(O)=O
273.101	2	273.1	Hydroxyltolmetin	C15H15NO4	70135-39-6				https://metlin.scripps.edu/metabo_info.php?molid=2873
273.101	2	273.1	1,6-Dihydro-1-(3-methoxyphenethyl)-6-oxonicotinic acid	C15H15NO4		http://www.genome.jp/dbget-bin/www_bget?cpd:C15089			https://metlin.scripps.edu/metabo_info.php?molid=70582	https://pubchem.ncbi.nlm.nih.gov/compound/242664	DUZPHOXXWYWLFE-UHFFFAOYSA-N	COc1cccc(CCn2cc(C(=O)O)ccc2=O)c1
273.101	2	273.1	L-Thyronine	C15H15NO4	1596-67-4		http://www.hmdb.ca/metabolites/HMDB0000667		https://metlin.scripps.edu/metabo_info.php?molid=5637	https://pubchem.ncbi.nlm.nih.gov/compound/5461103	KKCIOUWDFWQUBT-AWEZNQCLSA-N	N[C@@H](CC1=CC=C(OC2=CC=C(O)C=C2)C=C1)C(O)=O
273.101	2	273.1	Benzoic acid, 4-[[(2,5-dihydroxyphenyl)methyl]amino]-, methyl ester	C15H15NO4			http://www.hmdb.ca/metabolites/HMDB0244596			https://pubchem.ncbi.nlm.nih.gov/compound/2064	QSFREBZMBNRGOK-UHFFFAOYSA-N	COC(=O)C1=CC=C(NCC2=C(O)C=CC(O)=C2)C=C1
273.101	2	273.1	3'-monoiodo-L-thyronine	C15H15NO4	1034-10-2		http://www.hmdb.ca/metabolites/HMDB0062356			https://pubchem.ncbi.nlm.nih.gov/compound/102544	RUIUIJSMLKJUDC-ZDUSSCGKSA-N	N[C@@H](CC1=CC=C(OC2=CC(I)=C(O)C=C2)C=C1)C(O)=O
273.101	10	273.103	N-Ethyl-N-(2-hydroxy-3-sulfopropyl)-3-toluidine	C12H19NO4S			http://www.hmdb.ca/metabolites/HMDB0255133			https://pubchem.ncbi.nlm.nih.gov/compound/125979	ZTQGWROHRVYSPW-UHFFFAOYSA-N	CCN(CC(O)CS(O)(=O)=O)C1=CC=CC(C)=C1
535.037	0	0	No compounds found for experimental mass 535.0368143 and adduct: M
274.112	2	274.111	4-hydroxy-2-nonenal-[L-Cys] conjugate	C12H20NO4S			http://www.hmdb.ca/metabolites/HMDB0304176				XJUXNVLIARNBIH-UHFFFAOYSA-M	CCCCCC(O)C(CC=O)SCC([N+])C([O-])=O
274.112	13	274.108	4-Aminophenylphosphorylcholine	C11H19N2O4P			http://www.hmdb.ca/metabolites/HMDB0246359			https://pubchem.ncbi.nlm.nih.gov/compound/128061	SBUYBNIDQXQZSZ-UHFFFAOYSA-N	C[N+](C)(C)CCOP([O-])(=O)OC1=CC=C(N)C=C1
274.112	24	274.105	Diallyl 2,2'-oxydiethyl dicarbonate	C12H18O7			http://www.hmdb.ca/metabolites/HMDB0244610			https://pubchem.ncbi.nlm.nih.gov/compound/8879	JHQVCQDWGSXTFE-UHFFFAOYSA-N	C=CCOC(=O)OCCOCCOC(=O)OCC=C
274.112	24	274.105	Dikegulac	C12H18O7	18467-77-1	http://www.genome.jp/dbget-bin/www_bget?cpd:C18825			https://metlin.scripps.edu/metabo_info.php?molid=72590	https://pubchem.ncbi.nlm.nih.gov/compound/65420	FWCBATIDXGJRMF-FLNNQWSLSA-N	CC1(C)OC[C@@H]2O[C@@]3(C(=O)O)OC(C)(C)O[C@H]3[C@@H]2O1
274.112	29	274.104	Glutamyl-Gamma-glutamate	C10H16N3O6			http://www.hmdb.ca/metabolites/HMDB0028833			https://pubchem.ncbi.nlm.nih.gov/compound/131750761	UDXGQZURTGBEOD-UHFFFAOYSA-N	NC(CCC(=O)NC(=O)C(N)CCC(O)=O)C(O)=O
274.112	31	274.12	3-[(1'E,3'E)-1′,3'-heptadienyl]-6,8-dihydroxy-1',3'-dienylisocoumarin	C16H18O4						https://pubchem.ncbi.nlm.nih.gov/compound/145720912	NWSIBKOHHNLGBR-YTXTXJHMSA-N	CCC/C=C/C=C/C1CC2=CC(=CC(=C2C(=O)O1)O)O
274.112	31	274.12	Ustusorane C	C16H18O4						https://pubchem.ncbi.nlm.nih.gov/compound/44557646	LJIFRPHOUJGTPG-ABKXIKBNSA-N	C[C@@H]1CC2=C([C@H](O1)OC)C3=C(C=C2)C(=O)C(=C(C)C)O3
274.112	31	274.12	7-(γ,γ-dimethylallyloxy)-5-methoxy-4-methylcoumarin	C16H18O4						https://pubchem.ncbi.nlm.nih.gov/compound/139590507	GDICQVNBLOTPQY-UHFFFAOYSA-N	CC1=CC(=CC2=C1C(=CC(=O)O2)OC)OCC=C(C)C
274.112	31	274.12	5-[2-(2-hydroxyphenyl)ethyl]-2,3-dimethoxyphenol	C16H18O4			http://www.hmdb.ca/metabolites/HMDB0135768			https://pubchem.ncbi.nlm.nih.gov/compound/10754781	UKTGWJQYLXXLOG-UHFFFAOYSA-N	COC1=CC(CCC2=CC=CC=C2O)=CC(O)=C1OC
274.112	31	274.12	3-[2-(3-hydroxy-5-methoxyphenyl)ethyl]-2-methoxyphenol	C16H18O4			http://www.hmdb.ca/metabolites/HMDB0129945			https://pubchem.ncbi.nlm.nih.gov/compound/642896	RSTDNUBRTQLVBF-UHFFFAOYSA-N	COC1=CC(CCC2=C(OC)C(O)=CC=C2)=CC(O)=C1
274.112	31	274.12	4-[2-(3-hydroxy-5-methoxyphenyl)ethyl]-2-methoxyphenol	C16H18O4			http://www.hmdb.ca/metabolites/HMDB0129940			https://pubchem.ncbi.nlm.nih.gov/compound/10221179	BMSPEISBKGSBTR-UHFFFAOYSA-N	COC1=CC(CCC2=CC(OC)=C(O)C=C2)=CC(O)=C1
274.112	31	274.12	Aspergione A	C16H18O4	344361-77-9						KNTFURPASNMXEY-UHFFFAOYNA-N	c12ccc3c(c1oc(c(c2=O)C)C)[C@H](O[C@H](C3)C)OC
274.112	31	274.12	Aspergione E	C16H18O4	344361-80-4					https://pubchem.ncbi.nlm.nih.gov/compound/11129496	DAPPTUOQTOLWOO-UHFFFAOYNA-N	c12ccc3c(c1oc(c(c2=O)C)C)CO[C@@](C3)(C)OC
274.112	31	274.12	3-[2-(3-hydroxyphenyl)ethyl]-2,5-dimethoxyphenol	C16H18O4			http://www.hmdb.ca/metabolites/HMDB0129935			https://pubchem.ncbi.nlm.nih.gov/compound/131836156	OMRJJNHRUIPCKP-UHFFFAOYSA-N	COC1=CC(O)=C(OC)C(CCC2=CC(O)=CC=C2)=C1
274.112	31	274.12	3-[2-(2-hydroxyphenyl)ethyl]-2,5-dimethoxyphenol	C16H18O4			http://www.hmdb.ca/metabolites/HMDB0135772			https://pubchem.ncbi.nlm.nih.gov/compound/131839270	BUFTWCKPAQXCLU-UHFFFAOYSA-N	COC1=CC(O)=C(OC)C(CCC2=CC=CC=C2O)=C1
274.112	31	274.12	5-[2-(3-hydroxyphenyl)ethyl]-2,3-dimethoxyphenol	C16H18O4			http://www.hmdb.ca/metabolites/HMDB0129930			https://pubchem.ncbi.nlm.nih.gov/compound/86251456	SXTIQENJRJOCLX-UHFFFAOYSA-N	COC1=CC(CCC2=CC(O)=CC=C2)=CC(O)=C1OC
274.112	31	274.12	2-[2-(3-hydroxy-5-methoxyphenyl)ethyl]-6-methoxyphenol	C16H18O4			http://www.hmdb.ca/metabolites/HMDB0135773			https://pubchem.ncbi.nlm.nih.gov/compound/131839271	XLLSFBFZOFIRBQ-UHFFFAOYSA-N	COC1=CC(CCC2=C(O)C(OC)=CC=C2)=CC(O)=C1
274.112	31	274.12	2-(1-hydroxy-3-phenylpropyl)-5-methoxybenzene-1,3-diol	C16H18O4			http://www.hmdb.ca/metabolites/HMDB0140889			https://pubchem.ncbi.nlm.nih.gov/compound/131839506	XDRRBDKIFMJYQY-UHFFFAOYSA-N	COC1=CC(O)=C(C(O)CCC2=CC=CC=C2)C(O)=C1
274.112	31	274.12	Rutacultin	C16H18O4	31526-60-0		http://www.hmdb.ca/metabolites/HMDB0034132		https://metlin.scripps.edu/metabo_info.php?molid=89731	https://pubchem.ncbi.nlm.nih.gov/compound/182049	IPLJDPYEDULBAK-UHFFFAOYSA-N	COC1=CC2=C(C=C1OC)C=C(C(=O)O2)C(C)(C)C=C
274.112	31	274.12	Gossyvertin	C16H18O4	60089-74-9		http://www.hmdb.ca/metabolites/HMDB0039660		https://metlin.scripps.edu/metabo_info.php?molid=94215	https://pubchem.ncbi.nlm.nih.gov/compound/186727	WDKQNEBNLKMOLB-UHFFFAOYSA-N	COC1=C(O)C2=C(C=C1C)C(=CC(O)=C2C=O)C(C)C
274.112	31	274.12	Batatasin II	C16H18O4			http://www.hmdb.ca/metabolites/HMDB0040929		https://metlin.scripps.edu/metabo_info.php?molid=95378	https://pubchem.ncbi.nlm.nih.gov/compound/85806015	CWSITSYPUXRHCS-UHFFFAOYSA-N	COC1=C(OC)C(O)=C(O)C(CCC2=CC=CC=C2)=C1
274.112	31	274.12	3-(1,1-Dimethyl-2-propenyl)-7,8-dimethoxy-2H-1-benzopyran-2-one	C16H18O4			http://www.hmdb.ca/metabolites/HMDB0033921		https://metlin.scripps.edu/metabo_info.php?molid=89620	https://pubchem.ncbi.nlm.nih.gov/compound/21678648	YSFZHXKUZLVBRX-UHFFFAOYSA-N	COC1=C(OC)C2=C(C=C1)C=C(C(=O)O2)C(C)(C)C=C
274.112	31	274.12	Heteropeucenin, Methyl Ether	C16H18O4	26213-95-6				https://metlin.scripps.edu/metabo_info.php?molid=43762
274.112	31	274.12	4,4'-dihydroxy-3,5-dimethoxydihydrostilbene	C16H18O4		http://www.genome.jp/dbget-bin/www_bget?cpd:C10256		http://www.lipidmaps.org/data/LMSDRecord.php?LMID=LMPK13090036	https://metlin.scripps.edu/metabo_info.php?molid=53263	https://pubchem.ncbi.nlm.nih.gov/compound/442701	DLRAWGGINAZULN-UHFFFAOYSA-N	COc1cc(CCc2ccc(O)cc2)cc(OC)c1O
351.155	1	351.154	cis-Zeatin riboside	C15H21N5O5		http://www.genome.jp/dbget-bin/www_bget?cpd:C16449			https://metlin.scripps.edu/metabo_info.php?molid=64076	https://pubchem.ncbi.nlm.nih.gov/compound/13935024	GOSWTRUMMSCNCW-BAJUWZQUSA-N	C/C(=C/CNc1ncnc2c1ncn2[C@@H]1O[C@H](CO)[C@@H](O)[C@H]1O)CO	http://www.genome.jp/kegg-bin/show_pathway?map01110	http://www.genome.jp/kegg-bin/show_pathway?map00908
351.155	1	351.154	O-beta-D-Xylosylzeatin	C15H21N5O5		http://www.genome.jp/dbget-bin/www_bget?cpd:C03300			https://metlin.scripps.edu/metabo_info.php?molid=64089	https://pubchem.ncbi.nlm.nih.gov/compound/21158449	BTXBYCHDVZGXMF-SVOARWBNSA-N	C/C(=C\CNc1ncnc2[nH]cnc12)CO[C@@H]1OC[C@@H](O)[C@H](O)[C@H]1O	http://www.genome.jp/kegg-bin/show_pathway?map01110	http://www.genome.jp/kegg-bin/show_pathway?map00908
351.155	1	351.154	9-(beta-D-Ribofuranosyl)zeatin	C15H21N5O5	6025-53-2		http://www.hmdb.ca/metabolites/HMDB0030388		https://metlin.scripps.edu/metabo_info.php?molid=86937	https://pubchem.ncbi.nlm.nih.gov/compound/5375662	GOSWTRUMMSCNCW-KRXBUXKQSA-N	C\C(CO)=C/CNC1=NC=NC2=C1N=CN2C1OC(CO)C(O)C1O
351.155	1	351.154	trans-Zeatin riboside	C15H21N5O5		http://www.genome.jp/dbget-bin/www_bget?cpd:C16431	http://www.hmdb.ca/metabolites/HMDB0304506		https://metlin.scripps.edu/metabo_info.php?molid=64077	https://pubchem.ncbi.nlm.nih.gov/compound/6440982	GOSWTRUMMSCNCW-HNNGNKQASA-N	C\C(CO)=C/CNC1=NC=NC2=C1N=CN2[C@@H]1O[C@H](CO)[C@@H](O)[C@H]1O	http://www.genome.jp/kegg-bin/show_pathway?map01110	http://www.genome.jp/kegg-bin/show_pathway?map00908
351.155	1	351.154	cis-zeatin riboside	C15H21N5O5			http://www.hmdb.ca/metabolites/HMDB0304291			https://pubchem.ncbi.nlm.nih.gov/compound/5354008	GOSWTRUMMSCNCW-WAPJZHGLSA-N	[H]\C(CNC1=C2N=CN(C3OC(CO)C(O)C3O)C2=NC=N1)=C(/C)CO
351.155	1	351.154	(2R,3S,5R)-2-[6-[[(1S,2S)-2-Hydroxycyclopentyl]amino]-9-purinyl]-5-(hydroxymethyl)oxolane-3,4-diol	C15H21N5O5			http://www.hmdb.ca/metabolites/HMDB0242715			https://pubchem.ncbi.nlm.nih.gov/compound/4545575	GYWXTRVEUURNEW-UHFFFAOYSA-N	OCC1OC(C(O)C1O)N1C=NC2=C1N=CN=C2NC1CCCC1O
351.155	10	351.158	Ent-cycloechinulin	C20H21N3O3						https://pubchem.ncbi.nlm.nih.gov/compound/46210162	RCTQPWJZZZLMBI-LEFKOGRASA-N	[H]C1=C([H])C(C)(C)C2=C(C([H])=C3/N1C(=O)[C@@]([H])(C)N=C3O)C1=C(N2)C=C(OC)C=C1
351.155	10	351.158	Trp Phe	C20H21N3O3					https://metlin.scripps.edu/metabo_info.php?molid=23695
351.155	10	351.158	Phe Trp	C20H21N3O3					https://metlin.scripps.edu/metabo_info.php?molid=23919
351.155	10	351.158	Aniflorine	C20H21N3O3		http://www.genome.jp/dbget-bin/www_bget?cpd:C10635			https://metlin.scripps.edu/metabo_info.php?molid=68450	https://pubchem.ncbi.nlm.nih.gov/compound/442881	HSGFCNFPJXZBFJ-HXUWFJFHSA-N	COc1cccc2c(=O)n3c(nc12)[C@](O)(c1ccccc1N(C)C)CC3
351.155	10	351.158	Tryptophyl-Phenylalanine	C20H21N3O3			http://www.hmdb.ca/metabolites/HMDB0029090		https://metlin.scripps.edu/metabo_info.php?molid=85983	https://pubchem.ncbi.nlm.nih.gov/compound/4427709	IMMPMHKLUUZKAZ-UHFFFAOYSA-N	NC(CC1=CNC2=C1C=CC=C2)C(=O)NC(CC1=CC=CC=C1)C(O)=O
351.155	10	351.158	Phenylalanyl-Tryptophan	C20H21N3O3			http://www.hmdb.ca/metabolites/HMDB0029006		https://metlin.scripps.edu/metabo_info.php?molid=85904	https://pubchem.ncbi.nlm.nih.gov/compound/134906	JMCOUWKXLXDERB-WMZOPIPTSA-N	N[C@@H](CC1=CC=CC=C1)C(=O)N[C@@H](CC1=CNC2=CC=CC=C12)C(O)=O
351.155	10	351.158	Cycloechinulin	C20H21N3O3	143086-29-7					https://pubchem.ncbi.nlm.nih.gov/compound/16088234	RCTQPWJZZZLMBI-IJXNKHGANA-N	c1c2c(ccc1OC)c1c([nH]2)C(C=CN2C(=C1)C(=O)N[C@H](C2=O)C)(C)C
351.155	10	351.158	Asperorydine L	C20H21N3O3						https://pubchem.ncbi.nlm.nih.gov/compound/139591424	LWMYYCFEWUUXAH-LLVKDONJSA-N	CC(=N)C1=C(C2=C3[C@@H](CC4=C(C3=O)C(=CC=C4)NC)C(N2C1=O)(C)C)O
351.155	12	351.15	Estradiol sulfamate	C18H25NO4S			http://www.hmdb.ca/metabolites/HMDB0251667			https://pubchem.ncbi.nlm.nih.gov/compound/22052720	YXYXCSOJKUAPJI-UHFFFAOYSA-N	CC12CCC3C(CCC4=C3C=CC(OS(N)(=O)=O)=C4)C1CCC2O
351.155	22	351.147	Ochotensine	C21H21NO4	4959-88-0	http://www.genome.jp/dbget-bin/www_bget?cpd:C09597			https://metlin.scripps.edu/metabo_info.php?molid=67834	https://pubchem.ncbi.nlm.nih.gov/compound/442332	MDAWGFZRYVVBAS-NRFANRHFSA-N	C=C1c2ccc3c(c2C[C@@]12c1cc(OC)c(O)cc1CCN2C)OCO3
351.155	22	351.147	RCS-4 N-(5-carboxypentyl) metabolite	C21H21NO4					https://metlin.scripps.edu/metabo_info.php?molid=96592
351.155	22	351.147	Zindoxifene	C21H21NO4	86111-26-4	http://www.genome.jp/dbget-bin/www_bget?cpd:C14745			https://metlin.scripps.edu/metabo_info.php?molid=70301	https://pubchem.ncbi.nlm.nih.gov/compound/65645	KSZGVNZSUJHOJA-UHFFFAOYSA-N	CCn1c(-c2ccc(OC(C)=O)cc2)c(C)c2cc(OC(C)=O)ccc21
351.155	24	351.146	Thr Thr Met	C13H25N3O6S					https://metlin.scripps.edu/metabo_info.php?molid=17428
351.155	24	351.146	Met Thr Thr	C13H25N3O6S					https://metlin.scripps.edu/metabo_info.php?molid=19159
351.155	24	351.146	Thr Met Thr	C13H25N3O6S					https://metlin.scripps.edu/metabo_info.php?molid=22912
351.155	29	351.145	benfluorex	C19H20F3NO2			http://www.hmdb.ca/metabolites/HMDB0248949			https://pubchem.ncbi.nlm.nih.gov/compound/2318	CJAVTWRYCDNHSM-UHFFFAOYSA-N	CC(CC1=CC(=CC=C1)C(F)(F)F)NCCOC(=O)C1=CC=CC=C1
351.155	29	351.145	Benfluorex	C19H20F3NO2	23602-78-0				https://metlin.scripps.edu/metabo_info.php?molid=44234
351.155	33	351.143	Ala Asp Phe	C16H21N3O6					https://metlin.scripps.edu/metabo_info.php?molid=15757
351.155	33	351.143	Gly Glu Phe	C16H21N3O6					https://metlin.scripps.edu/metabo_info.php?molid=17081
351.155	33	351.143	Glu Gly Phe	C16H21N3O6					https://metlin.scripps.edu/metabo_info.php?molid=17830
351.155	33	351.143	Phe Ala Asp	C16H21N3O6					https://metlin.scripps.edu/metabo_info.php?molid=18009
351.155	33	351.143	Glu Phe Gly	C16H21N3O6					https://metlin.scripps.edu/metabo_info.php?molid=18181
351.155	33	351.143	Gly Phe Glu	C16H21N3O6					https://metlin.scripps.edu/metabo_info.php?molid=18541
351.155	33	351.143	Ala Phe Asp	C16H21N3O6					https://metlin.scripps.edu/metabo_info.php?molid=19317
351.155	33	351.143	Asp Phe Ala	C16H21N3O6					https://metlin.scripps.edu/metabo_info.php?molid=19823
351.155	33	351.143	Phe Asp Ala	C16H21N3O6					https://metlin.scripps.edu/metabo_info.php?molid=19934
351.155	33	351.143	Phe Gly Glu	C16H21N3O6					https://metlin.scripps.edu/metabo_info.php?molid=20921
351.155	33	351.143	Asp Ala Phe	C16H21N3O6					https://metlin.scripps.edu/metabo_info.php?molid=21537
351.155	33	351.143	Phe Glu Gly	C16H21N3O6					https://metlin.scripps.edu/metabo_info.php?molid=23311
351.155	38	351.168	(1R,4E,6S,7S,17R)-4-Ethylidene-7-hydroxy-7-(hydroxymethyl)-6-methyl-2,9-dioxa-14-azatricyclo[9.5.1.014,17]heptadec-11-ene-3,8-dione	C18H25NO6			http://www.hmdb.ca/metabolites/HMDB0242334			https://pubchem.ncbi.nlm.nih.gov/compound/267891	BCJMNZRQJAVDLD-UHFFFAOYSA-N	CC=C1CC(C)C(O)(CO)C(=O)OCC2=CCN3CCC(OC1=O)C23
351.155	38	351.168	Senecionine N-oxide	C18H25NO6			http://www.hmdb.ca/metabolites/HMDB0258230			https://pubchem.ncbi.nlm.nih.gov/compound/4416755	PLGBHVNNYDZWGZ-UHFFFAOYSA-N	CC=C1CC(C)C(C)(O)C(=O)OCC2=CC[N+]3([O-])CCC(OC1=O)C23
351.155	38	351.168	Jacobine	C18H25NO6	6870-67-3	http://www.genome.jp/dbget-bin/www_bget?cpd:C10339			https://metlin.scripps.edu/metabo_info.php?molid=68259	https://pubchem.ncbi.nlm.nih.gov/compound/442741	IAPHXJRHXBQDQJ-WKMWQDDRSA-N	C[C@@H]1O[C@@]12C[C@@H](C)[C@@](C)(O)C(=O)OCC1=CCN3CC[C@@H](OC2=O)[C@@H]13
351.155	38	351.168	Angularine	C18H25NO6	1354-37-6	http://www.genome.jp/dbget-bin/www_bget?cpd:C10279			https://metlin.scripps.edu/metabo_info.php?molid=68214	https://pubchem.ncbi.nlm.nih.gov/compound/5281722	MCWACAVORNFEFS-HMNNQIDUSA-N	C=C1C/C(=C/C)C(=O)O[C@@H]2CCN3C[C@@H](O)[C@H](COC(=O)[C@]1(C)O)[C@H]23
351.155	38	351.168	Anacrotine	C18H25NO6	5096-49-1	http://www.genome.jp/dbget-bin/www_bget?cpd:C10277			https://metlin.scripps.edu/metabo_info.php?molid=68212	https://pubchem.ncbi.nlm.nih.gov/compound/5281720	NPYPUYCITBTPSF-TZCAYXSXSA-N	C/C=C1/C[C@@H](C)[C@@](C)(O)C(=O)OCC2=CCN3C[C@@H](O)[C@@H](OC1=O)[C@@H]23
351.155	38	351.168	Senecionine N-oxide	C18H25NO6		http://www.genome.jp/dbget-bin/www_bget?cpd:C15612			https://metlin.scripps.edu/metabo_info.php?molid=64458	https://pubchem.ncbi.nlm.nih.gov/compound/5380876	PLGBHVNNYDZWGZ-GPUZEBNTSA-N	C/C=C1/C[C@@H](C)[C@@](C)(O)C(=O)OCC2=CC[N+]3([O-])CC[C@@H](OC1=O)[C@@H]23	http://www.genome.jp/kegg-bin/show_pathway?map01110	http://www.genome.jp/kegg-bin/show_pathway?map00960
351.155	38	351.168	Usaramine	C18H25NO6	15503-87-4	http://www.genome.jp/dbget-bin/www_bget?cpd:C10413			https://metlin.scripps.edu/metabo_info.php?molid=68317	https://pubchem.ncbi.nlm.nih.gov/compound/5281756	BCJMNZRQJAVDLD-FXGRWVCYSA-N	C/C=C1\C[C@@H](C)[C@](O)(CO)C(=O)OCC2=CCN3CC[C@@H](OC1=O)[C@@H]23
351.155	38	351.168	Retrorsine	C18H25NO6	480-54-6	http://www.genome.jp/dbget-bin/www_bget?cpd:C10364			https://metlin.scripps.edu/metabo_info.php?molid=68278	https://pubchem.ncbi.nlm.nih.gov/compound/5281743	BCJMNZRQJAVDLD-CQRYIUNCSA-N	C/C=C1/C[C@@H](C)[C@](O)(CO)C(=O)OCC2=CCN3CC[C@@H](OC1=O)[C@@H]23
537.242	9	537.238	Trp Phe Trp	C31H31N5O4					https://metlin.scripps.edu/metabo_info.php?molid=20466
537.242	9	537.238	Trp Trp Phe	C31H31N5O4					https://metlin.scripps.edu/metabo_info.php?molid=22247
537.242	9	537.238	Phe Trp Trp	C31H31N5O4					https://metlin.scripps.edu/metabo_info.php?molid=23407
537.242	10	537.247	BRL 32872	C29H35N3O7					https://metlin.scripps.edu/metabo_info.php?molid=69732
537.242	13	537.235	N-[4-[(4-Ethylpiperazin-1-yl)methyl]-3-(trifluoromethyl)phenyl]-4-methyl-3-(1H-pyrrolo[2,3-b]pyridin-4-yloxy)benzamide	C29H30F3N5O2			http://www.hmdb.ca/metabolites/HMDB0255575			https://pubchem.ncbi.nlm.nih.gov/compound/53340664	SMPGEBOIKULBCT-UHFFFAOYSA-N	CCN1CCN(CC2=C(C=C(NC(=O)C3=CC(OC4=C5C=CNC5=NC=C4)=C(C)C=C3)C=C2)C(F)(F)F)CC1
537.242	16	537.234	Ethyl 4-[[2-[[(5Z)-5-(2,6-dioxo-1,3-dipropylpurin-8-ylidene)-1-methyl-2H-pyrazol-3-yl]oxy]acetyl]amino]benzoate	C26H31N7O6			http://www.hmdb.ca/metabolites/HMDB0248639			https://pubchem.ncbi.nlm.nih.gov/compound/135529386	BVABUBJIQWDRNZ-UHFFFAOYSA-N	CCCN1C2=C(NC(=N2)C2=CC(OCC(=O)NC3=CC=C(C=C3)C(=O)OCC)=NN2C)C(=O)N(CCC)C1=O
537.242	30	537.226	KT 5720	C32H31N3O5	108068-98-0				https://metlin.scripps.edu/metabo_info.php?molid=45302
537.242	37	537.222	Asperpeptide A	C27H31N5O7						https://pubchem.ncbi.nlm.nih.gov/compound/118708144	OZUSOFRSIVJVID-KDIGXEEGSA-N	CC1C(=O)NC(C(=O)N2CCCC2C(=O)NC3=C(C=C(C=C3)O)C(=O)NC(C(=O)N1)CC4=CC=C(C=C4)O)C
537.242	40	537.221	6-O-Methyldeacetylisoipecoside	C26H35NO11		http://www.genome.jp/dbget-bin/www_bget?cpd:C21566					BAMBZZTUDRDYEE-QIAPLWSDSA-N	C=C[C@H]1[C@H](O[C@@H]2O[C@H](CO)[C@@H](O)[C@H](O)[C@H]2O)OC=C(C(=O)OC)[C@H]1C[C@@H]1NCCc2cc(OC)c(O)cc21	http://www.genome.jp/kegg-bin/show_pathway?map01110	http://www.genome.jp/kegg-bin/show_pathway?map00950
537.242	9	537.238	Trp Phe Trp	C31H31N5O4					https://metlin.scripps.edu/metabo_info.php?molid=20466
537.242	9	537.238	Trp Trp Phe	C31H31N5O4					https://metlin.scripps.edu/metabo_info.php?molid=22247
537.242	9	537.238	Phe Trp Trp	C31H31N5O4					https://metlin.scripps.edu/metabo_info.php?molid=23407
537.242	10	537.247	BRL 32872	C29H35N3O7					https://metlin.scripps.edu/metabo_info.php?molid=69732
537.242	13	537.235	N-[4-[(4-Ethylpiperazin-1-yl)methyl]-3-(trifluoromethyl)phenyl]-4-methyl-3-(1H-pyrrolo[2,3-b]pyridin-4-yloxy)benzamide	C29H30F3N5O2			http://www.hmdb.ca/metabolites/HMDB0255575			https://pubchem.ncbi.nlm.nih.gov/compound/53340664	SMPGEBOIKULBCT-UHFFFAOYSA-N	CCN1CCN(CC2=C(C=C(NC(=O)C3=CC(OC4=C5C=CNC5=NC=C4)=C(C)C=C3)C=C2)C(F)(F)F)CC1
537.242	16	537.234	Ethyl 4-[[2-[[(5Z)-5-(2,6-dioxo-1,3-dipropylpurin-8-ylidene)-1-methyl-2H-pyrazol-3-yl]oxy]acetyl]amino]benzoate	C26H31N7O6			http://www.hmdb.ca/metabolites/HMDB0248639			https://pubchem.ncbi.nlm.nih.gov/compound/135529386	BVABUBJIQWDRNZ-UHFFFAOYSA-N	CCCN1C2=C(NC(=N2)C2=CC(OCC(=O)NC3=CC=C(C=C3)C(=O)OCC)=NN2C)C(=O)N(CCC)C1=O
537.242	30	537.226	KT 5720	C32H31N3O5	108068-98-0				https://metlin.scripps.edu/metabo_info.php?molid=45302
537.242	37	537.222	Asperpeptide A	C27H31N5O7						https://pubchem.ncbi.nlm.nih.gov/compound/118708144	OZUSOFRSIVJVID-KDIGXEEGSA-N	CC1C(=O)NC(C(=O)N2CCCC2C(=O)NC3=C(C=C(C=C3)O)C(=O)NC(C(=O)N1)CC4=CC=C(C=C4)O)C
537.242	40	537.221	6-O-Methyldeacetylisoipecoside	C26H35NO11		http://www.genome.jp/dbget-bin/www_bget?cpd:C21566					BAMBZZTUDRDYEE-QIAPLWSDSA-N	C=C[C@H]1[C@H](O[C@@H]2O[C@H](CO)[C@@H](O)[C@H](O)[C@H]2O)OC=C(C(=O)OC)[C@H]1C[C@@H]1NCCc2cc(OC)c(O)cc21	http://www.genome.jp/kegg-bin/show_pathway?map01110	http://www.genome.jp/kegg-bin/show_pathway?map00950
433.263	4	433.262	Ulipristal	C28H35NO3			http://www.hmdb.ca/metabolites/HMDB0259398			https://pubchem.ncbi.nlm.nih.gov/compound/13559279	HKDLNTKNLJPAIY-UHFFFAOYSA-N	CN(C)C1=CC=C(C=C1)C1CC2(C)C(CCC2(O)C(C)=O)C2CCC3=CC(=O)CCC3=C12
433.263	4	433.265	N-Eicosapentaenoyl Methionine	C25H39NO3S			http://www.hmdb.ca/metabolites/HMDB0242076				JLWDWAHFUKVHOP-UHFFFAOYSA-N	CCC=CCC=CCC=CCC=CCC=CCCCC(=O)NC(CCSC)C(O)=O
433.263	13	433.258	N-Formyl-norleucyl-leucyl-phenylalanyl-methylester	C23H35N3O5		http://www.genome.jp/dbget-bin/www_bget?cpd:C11298			https://metlin.scripps.edu/metabo_info.php?molid=68970	https://pubchem.ncbi.nlm.nih.gov/compound/443110	CMDJMPUKVKXWBI-UHFFFAOYSA-N	CCCCC(NC=O)C(=O)NC(CC(C)C)C(=O)NC(Cc1ccccc1)C(=O)OC
433.263	22	433.273	Acridine, 3,6-bis(2-(1-piperidinyl)ethoxy)-	C27H35N3O2			http://www.hmdb.ca/metabolites/HMDB0246076			https://pubchem.ncbi.nlm.nih.gov/compound/133712	QKPASNYRBWHSBK-UHFFFAOYSA-N	C(CN1CCCCC1)OC1=CC2=NC3=C(C=CC(OCCN4CCCCC4)=C3)C=C2C=C1
433.263	37	433.247	Lys Arg Met	C17H35N7O4S					https://metlin.scripps.edu/metabo_info.php?molid=16029
433.263	37	433.247	Lys Met Arg	C17H35N7O4S					https://metlin.scripps.edu/metabo_info.php?molid=17781
433.263	37	433.247	Met Arg Lys	C17H35N7O4S					https://metlin.scripps.edu/metabo_info.php?molid=18546
433.263	37	433.247	Met Lys Arg	C17H35N7O4S					https://metlin.scripps.edu/metabo_info.php?molid=19378
433.263	37	433.247	Arg Lys Met	C17H35N7O4S					https://metlin.scripps.edu/metabo_info.php?molid=20971
433.263	37	433.247	Arg Met Lys	C17H35N7O4S					https://metlin.scripps.edu/metabo_info.php?molid=23185
433.263	39	433.246	Flavichalasine N	C24H35NO6						https://pubchem.ncbi.nlm.nih.gov/compound/139591289	CPUYYHYAZGIPJE-UABZHNFOSA-N	C[C@H]1[C@H]2[C@@H](NC(=O)[C@@]23[C@@H](/C=C(/CC[C@H](C(=O)[C@H](CC(=O)O3)O)O)\C)C=C1C)CC(C)C
506.247	9	506.252	11-Hydroxyprogesterone 11-glucuronide	C27H38O9			http://www.hmdb.ca/metabolites/HMDB0010364	http://www.lipidmaps.org/data/LMSDRecord.php?LMID=LMST05010031	https://metlin.scripps.edu/metabo_info.php?molid=57949	https://pubchem.ncbi.nlm.nih.gov/compound/42621273	WVTMNZAPPOMZST-UCMXSJKRSA-N	CC(=O)[C@H]1CCC2C3CCC4=CC(=O)CC[C@]4(C)C3C(C[C@]12C)O[C@@H]1O[C@@H]([C@@H](O)[C@H](O)[C@H]1O)C(O)=O
506.247	9	506.252	11alpha-hydroxyprogesterone 11-glucosiduronic acid	C27H38O9				http://www.lipidmaps.org/data/LMSDRecord.php?LMID=LMST05010050			WVTMNZAPPOMZST-RKCIHFDFSA-N	CC(=O)[C@@H]1CC[C@@H]2[C@H]3CCC4=CC(=O)CC[C@@]4(C)[C@@H]3[C@H](C[C@]21C)O[C@H]1O[C@H]([C@H](O)[C@@H](O)[C@@H]1O)C(O)=O
506.247	9	506.252	Terreusterpene A	C27H38O9						https://pubchem.ncbi.nlm.nih.gov/compound/139193856	NTVNGZBHDKMMHU-FQMPNGJUSA-N	COC(=O)[C@@H]1[C@@]2(C)[C@H](O)C(=O)[C@@H]3C(C)(C)C(=O)CC[C@@]3(C)[C@@H]2C[C@@]2(C)O[C@](C)(C(=O)OC)C(=O)[C@@]12C
506.247	9	506.252	Asperterpene J	C27H38O9						https://pubchem.ncbi.nlm.nih.gov/compound/139590117	QKXFADNZXOBAQQ-KVFBYCLNSA-N	C[C@@]12CCC(=O)C([C@@H]1C(=O)[C@H]([C@]3([C@H]2CC(=C)[C@@]([C@@H]3C(=O)OC)(C)C(=O)[C@@](C)(C(=O)OC)O)C)O)(C)C
506.247	9	506.252	Terreustoxin J	C27H38O9						https://pubchem.ncbi.nlm.nih.gov/compound/146682422	FVNVSTYAKOHNNS-DAOGOMQSSA-N	C=C1C[C@H]2[C@]3(C)CCC(=O)C(C)(C)[C@H]3C(=O)[C@@H](O)[C@]2(C)[C@@H](C(=O)OC(C)C(=O)OC)[C@]1(C)C(=O)OC
506.247	30	506.262	(22E)-26,26,26,27,27,27-hexafluoro-25-hydroxy-22,23-didehydrovitamin D3 / (22E)-26,26,26,27,27,27-hexafluoro-25-hydroxy-22,23-didehydrocholecalciferol	C27H36F6O2				http://www.lipidmaps.org/data/LMSDRecord.php?LMID=LMST03020081	https://metlin.scripps.edu/metabo_info.php?molid=42021		JHSLRLZHUYHQDA-XOHKPJPJSA-N	C[C@@]12CCC/C(=C\C=C3\C[C@H](O)CCC\3=C)/[C@H]1CC[C@H]2[C@@H](C)/C=C/CC(O)(C(F)(F)F)C(F)(F)F
506.247	33	506.231	Asperlactone G	C30H34O7						https://pubchem.ncbi.nlm.nih.gov/compound/146683303	XQXSEMAYCSHZGM-SSEXGKCCSA-N	COC(=O)[C@]1(CC2=C(CC=C(C)C)C=C(O)C(CC=C(C)C)=C2)OC(=O)C(OC)=C1C1=CC=C(O)C=C1
506.247	33	506.231	Asperlactone H	C30H34O7						https://pubchem.ncbi.nlm.nih.gov/compound/146683304	RELFROPHGDVFFK-SSEXGKCCSA-N	COC(=O)[C@]1(CC2=CC(CC=C(C)C)=C(OCC=C(C)C)C=C2)OC(=O)C(OC)=C1C1=CC=C(O)C=C1
506.247	33	506.231	Artelastofuran	C30H34O7				http://www.lipidmaps.org/data/LMSDRecord.php?LMID=LMPK12110889	https://metlin.scripps.edu/metabo_info.php?molid=49317		KTPLWHVBZCLIKT-UHFFFAOYSA-N	CC(C)=CCc1c2OC(Cc2c2OC(c3ccc(O)cc3O)=C(CC=C(C)C)C(=O)c2c1O)C(C)(C)O
506.247	33	506.231	Dorsilurin D	C30H34O7				http://www.lipidmaps.org/data/LMSDRecord.php?LMID=LMPK12110906	https://metlin.scripps.edu/metabo_info.php?molid=49334		PSGBQWWFQHLENG-UHFFFAOYSA-N	CC(=C)C(O)Cc1c2OC(c3ccc(O)cc3O)=C(CC=C(C)C)C(=O)c2c(O)c(CC=C(C)C)c1O
506.247	33	506.231	Lumaflavanone C	C30H34O7				http://www.lipidmaps.org/data/LMSDRecord.php?LMID=LMPK12140158	https://metlin.scripps.edu/metabo_info.php?molid=52647		RPBFBOLBXRVOGC-UHFFFAOYSA-N	Cc1c2OC3(O)C(C(C(C)C)c2c2OC(CC(=O)c2c1O)c1ccccc1)C(=O)C(C)(C)C(=O)C3(C)C
506.247	33	506.231	Dorsilurin B	C30H34O7				http://www.lipidmaps.org/data/LMSDRecord.php?LMID=LMPK12110927	https://metlin.scripps.edu/metabo_info.php?molid=49355		WVJAFZBCRQLHMH-UHFFFAOYSA-N	CC(C)=CCC1C(=O)c2c(OC=1c1ccc(O)cc1O)c1CC(O)C(C)(C)Oc1c(CC=C(C)C)c2O
506.247	33	506.231	Flemichin E	C30H34O7				http://www.lipidmaps.org/data/LMSDRecord.php?LMID=LMPK12140512	https://metlin.scripps.edu/metabo_info.php?molid=52994		KUXXTDJGIYMELO-UHFFFAOYSA-N	CC(C)=CCc1c2OC(C)(C)C=Cc2c(O)c2c1OC(CC2=O)c1cc2CC(O)C(C)(C)Oc2cc1O
506.247	33	506.231	Broussoflavonol C	C30H34O7				http://www.lipidmaps.org/data/LMSDRecord.php?LMID=LMPK12112287	https://metlin.scripps.edu/metabo_info.php?molid=50703		HHTKCKAMIUFCSO-UHFFFAOYSA-N	CC(C)=CCc1c(cc(O)c(O)c1CC=C(C)C)C1Oc2c(c(O)cc(O)c2C(=O)C=1O)C(C)(C)C=C
506.247	33	506.231	Broussoflavonol G	C30H34O7				http://www.lipidmaps.org/data/LMSDRecord.php?LMID=LMPK12112288	https://metlin.scripps.edu/metabo_info.php?molid=50704		XYNNBNIJZARIJF-UHFFFAOYSA-N	CC(C)=CCc1c2OC(c3cc(O)c(O)c(CC=C(C)C)c3CC=C(C)C)=C(O)C(=O)c2c(O)cc1O
506.247	33	506.231	Petalostemumol G	C30H34O7				http://www.lipidmaps.org/data/LMSDRecord.php?LMID=LMPK12112291	https://metlin.scripps.edu/metabo_info.php?molid=50707		JJYTVPNJUZEOPO-UHFFFAOYSA-N	CC(C)=CCc1c2OC(c3c(CC=C(C)C)c(O)c(O)cc3CC=C(C)C)=C(O)C(=O)c2c(O)cc1O
506.247	33	506.231	Exiguaflavanone H	C30H34O7				http://www.lipidmaps.org/data/LMSDRecord.php?LMID=LMPK12140521	https://metlin.scripps.edu/metabo_info.php?molid=53003		SFDUGGMUNSJGJB-UHFFFAOYSA-N	CC(C)=CCC(Cc1c2OC(CC(=O)c2c(O)c2C=CC(C)(C)Oc21)c1c(O)cc(O)cc1O)C(C)=C
506.247	33	506.231	Exiguaflavanone I	C30H34O7				http://www.lipidmaps.org/data/LMSDRecord.php?LMID=LMPK12140522	https://metlin.scripps.edu/metabo_info.php?molid=53004		MFNPNDPIJKMUMP-UHFFFAOYSA-N	CC(C)=CCC(Cc1c2OC(C)(C)C=Cc2c2OC(CC(=O)c2c1O)c1c(O)cc(O)cc1O)C(C)=C
506.247	33	506.231	Broussoflavonol E	C30H34O7				http://www.lipidmaps.org/data/LMSDRecord.php?LMID=LMPK12112295	https://metlin.scripps.edu/metabo_info.php?molid=50711		MROPLXAKUPCFHK-UHFFFAOYSA-N	CC(C)=CCc1c(cc(O)c2OC(C)(C)CCc12)C1Oc2c(C(=O)C=1O)c(O)cc(O)c2C(C)(C)C=C
506.247	33	506.231	Artelastocarpin	C30H34O7				http://www.lipidmaps.org/data/LMSDRecord.php?LMID=LMPK12111539	https://metlin.scripps.edu/metabo_info.php?molid=49961		RHDAYJFHJLSBED-UHFFFAOYSA-N	CC(C)=CCc1c2OC3c4ccc(O)cc4OC(CC=3C(=O)c2c(O)c(CC=C(C)C)c1O)C(C)(C)O
506.247	33	506.231	2-(2,4-dihydroxyphenyl)-5,7-dihydroxy-3-(4-hydroxy-3,7-dimethylocta-2,6-dien-1-yl)-6-(3-methylbut-2-en-1-yl)-4H-chromen-4-one	C30H34O7			http://www.hmdb.ca/metabolites/HMDB0129712				SBTUUNQFVUAWBG-UHFFFAOYSA-N	CC(C)=CCC(O)C(C)=CCC1=C(OC2=C(C(O)=C(CC=C(C)C)C(O)=C2)C1=O)C1=C(O)C=C(O)C=C1
506.247	33	506.231	2-(2,4-dihydroxyphenyl)-5,7-dihydroxy-3-[(6E)-8-hydroxy-3,7-dimethylocta-2,6-dien-1-yl]-6-(3-methylbut-2-en-1-yl)-4H-chromen-4-one	C30H34O7			http://www.hmdb.ca/metabolites/HMDB0129715				ZKAYQAHRQHXTGT-MZHGBDDVSA-N	[H]\C(CCC(C)=C([H])CC1=C(OC2=C(C(O)=C(CC=C(C)C)C(O)=C2)C1=O)C1=C(O)C=C(O)C=C1)=C(\C)CO
506.247	33	506.231	2-(2,4-dihydroxyphenyl)-3-(3,7-dimethylocta-2,6-dien-1-yl)-5,7-dihydroxy-6-(4-hydroxy-3-methylbut-2-en-1-yl)-4H-chromen-4-one	C30H34O7			http://www.hmdb.ca/metabolites/HMDB0129711				HVVRDGHKBBVYKU-UHFFFAOYSA-N	CC(C)=CCCC(C)=CCC1=C(OC2=C(C(O)=C(CC=C(C)CO)C(O)=C2)C1=O)C1=C(O)C=C(O)C=C1
506.247	33	506.231	2-(2,4-dihydroxyphenyl)-5,7-dihydroxy-3-[4-hydroxy-3-(4-methylpent-3-en-1-yl)but-2-en-1-yl]-6-(3-methylbut-2-en-1-yl)-4H-chromen-4-one	C30H34O7			http://www.hmdb.ca/metabolites/HMDB0129713			https://pubchem.ncbi.nlm.nih.gov/compound/131835947	IOXYEDSGLYGUOY-OCKHKDLRSA-N	[H]C(CC1=C(OC2=C(C(O)=C(CC=C(C)C)C(O)=C2)C1=O)C1=C(O)C=C(O)C=C1)=C(CO)CCC=C(C)C
506.247	33	506.231	3-(3,7-dimethylocta-2,6-dien-1-yl)-5,7-dihydroxy-6-(3-methylbut-2-en-1-yl)-2-(2,4,5-trihydroxyphenyl)-4H-chromen-4-one	C30H34O7			http://www.hmdb.ca/metabolites/HMDB0129720				UFYZFUATQKAITD-UHFFFAOYSA-N	CC(C)=CCCC(C)=CCC1=C(OC2=C(C(O)=C(CC=C(C)C)C(O)=C2)C1=O)C1=CC(O)=C(O)C=C1O
506.247	33	506.231	2-(2,4-dihydroxyphenyl)-5,7-dihydroxy-3-(8-hydroxy-3,7-dimethylocta-2,6-dien-1-yl)-6-(3-methylbut-2-en-1-yl)-4H-chromen-4-one	C30H34O7			http://www.hmdb.ca/metabolites/HMDB0129714				ZKAYQAHRQHXTGT-UHFFFAOYSA-N	CC(C)=CCC1=C(O)C2=C(OC(=C(CC=C(C)CCC=C(C)CO)C2=O)C2=C(O)C=C(O)C=C2)C=C1O
506.247	33	506.231	2-(2,4-dihydroxyphenyl)-5,7-dihydroxy-3-(5-hydroxy-3,7-dimethylocta-2,6-dien-1-yl)-6-(3-methylbut-2-en-1-yl)-4H-chromen-4-one	C30H34O7			http://www.hmdb.ca/metabolites/HMDB0129716				PGNHOXGBYXYNJB-UHFFFAOYSA-N	CC(C)=CCC1=C(O)C2=C(OC(=C(CC=C(C)CC(O)C=C(C)C)C2=O)C2=C(O)C=C(O)C=C2)C=C1O
506.247	33	506.231	2-(2,4-dihydroxyphenyl)-3-(3,7-dimethylocta-2,6-dien-1-yl)-6-[(3,3-dimethyloxiran-2-yl)methyl]-5,7-dihydroxy-4H-chromen-4-one	C30H34O7			http://www.hmdb.ca/metabolites/HMDB0129717				QEGAAMJUEVGOBW-UHFFFAOYSA-N	CC(C)=CCCC(C)=CCC1=C(OC2=C(C(O)=C(CC3OC3(C)C)C(O)=C2)C1=O)C1=C(O)C=C(O)C=C1
506.247	33	506.231	2-(2,4-dihydroxyphenyl)-5,7-dihydroxy-3-{[3-methyl-3-(4-methylpent-3-en-1-yl)oxiran-2-yl]methyl}-6-(3-methylbut-2-en-1-yl)-4H-chromen-4-one	C30H34O7			http://www.hmdb.ca/metabolites/HMDB0129718			https://pubchem.ncbi.nlm.nih.gov/compound/131835951	JQOGOOYIBSHECT-UHFFFAOYSA-N	CC(C)=CCCC1(C)OC1CC1=C(OC2=C(C(O)=C(CC=C(C)C)C(O)=C2)C1=O)C1=C(O)C=C(O)C=C1
506.247	33	506.231	2-(2,4-dihydroxyphenyl)-3-[5-(3,3-dimethyloxiran-2-yl)-3-methylpent-2-en-1-yl]-5,7-dihydroxy-6-(3-methylbut-2-en-1-yl)-4H-chromen-4-one	C30H34O7			http://www.hmdb.ca/metabolites/HMDB0129719				ZXAMJMVBCJFULP-UHFFFAOYSA-N	CC(C)=CCC1=C(O)C2=C(OC(=C(CC=C(C)CCC3OC3(C)C)C2=O)C2=C(O)C=C(O)C=C2)C=C1O
506.247	35	506.264	PG(18:3(6Z,9Z,12Z)/0:0)	C24H43O9P				http://www.lipidmaps.org/data/LMSDRecord.php?LMID=LMGP04050020	https://metlin.scripps.edu/metabo_info.php?molid=80008		CHLDMFKKCLAWKZ-CZWGOAJPSA-N	CCCCC/C=C\C/C=C\C/C=C\CCCCC(=O)OC[C@@H](O)COP(O)(=O)OC[C@@H](O)CO
506.247	35	506.264	PG(18:3(9Z,12Z,15Z)/0:0)	C24H43O9P				http://www.lipidmaps.org/data/LMSDRecord.php?LMID=LMGP04050032	https://metlin.scripps.edu/metabo_info.php?molid=80020		AZCURGXIIHFART-RDJXZBMQSA-N	CC/C=C\C/C=C\C/C=C\CCCCCCCC(=O)OC[C@@H](O)COP(O)(=O)OC[C@@H](O)CO
506.247	39	506.267	Isoamoritin	C31H38O6				http://www.lipidmaps.org/data/LMSDRecord.php?LMID=LMPK12140384	https://metlin.scripps.edu/metabo_info.php?molid=52868		YSSBXXIEFDCVDX-SANMLTNESA-N	COc1c(CC=C(C)C)cc(cc1O)[C@@H]1CC(=O)c2c(O1)c(CC=C(C)C)c(O)c(CC=C(C)C)c2O
506.247	39	506.267	Amoritin	C31H38O6				http://www.lipidmaps.org/data/LMSDRecord.php?LMID=LMPK12140440	https://metlin.scripps.edu/metabo_info.php?molid=52922		LBUIMKICYMGNNI-UHFFFAOYSA-N	COc1cc(cc(CC=C(C)C)c1O)C1CC(=O)c2c(O1)c(CC=C(C)C)c(O)c(CC=C(C)C)c2O
272.088	4	272.09	alpha-Arbutin	C12H16O7	84380-01-8	http://www.genome.jp/dbget-bin/www_bget?cpd:C12079				https://pubchem.ncbi.nlm.nih.gov/compound/158637	BJRNKVDFDLYUGJ-ZIQFBCGOSA-N	OC[C@H]1O[C@H](Oc2ccc(O)cc2)[C@H](O)[C@@H](O)[C@@H]1O
272.088	4	272.09	Arbutin	C12H16O7	497-76-7				https://metlin.scripps.edu/metabo_info.php?molid=43989	https://pubchem.ncbi.nlm.nih.gov/compound/346	BJRNKVDFDLYUGJ-UHFFFAOYSA-N	OC[C@H]1O[C@@H](OC2=CC=C(O)C=C2)[C@H](O)[C@@H](O)[C@@H]1O
272.088	4	272.09	Arbutin	C12H16O7		http://www.genome.jp/dbget-bin/www_bget?cpd:C06186	http://www.hmdb.ca/metabolites/HMDB0029943			https://pubchem.ncbi.nlm.nih.gov/compound/440936	BJRNKVDFDLYUGJ-RMPHRYRLSA-N	OC[C@H]1O[C@@H](OC2=CC=C(O)C=C2)[C@H](O)[C@@H](O)[C@@H]1O	http://www.genome.jp/kegg-bin/show_pathway?map00010	http://www.genome.jp/kegg-bin/show_pathway?map02060
272.088	9	272.091	Pyrinuron	C13H12N4O3			http://www.hmdb.ca/metabolites/HMDB0256982			https://pubchem.ncbi.nlm.nih.gov/compound/40813	CLKZWXHKFXZIMA-UHFFFAOYSA-N	OC(NC1=CC=C(C=C1)N(=O)=O)=NCC1=CN=CC=C1
272.088	17	272.084	5-Chrysenecarboxylate	C19H12O2		http://www.genome.jp/dbget-bin/www_bget?cpd:C18282			https://metlin.scripps.edu/metabo_info.php?molid=72126	https://pubchem.ncbi.nlm.nih.gov/compound/9543342	IWNPACVXSUBITM-UHFFFAOYSA-N	O=C(O)c1cc2ccccc2c2ccc3ccccc3c12	http://www.genome.jp/kegg-bin/show_pathway?map00624	http://www.genome.jp/kegg-bin/show_pathway?map01120
272.088	17	272.084	4-Chrysenecarboxylate	C19H12O2		http://www.genome.jp/dbget-bin/www_bget?cpd:C18283			https://metlin.scripps.edu/metabo_info.php?molid=72127	https://pubchem.ncbi.nlm.nih.gov/compound/9543344	VIHCWMSLKDZZNU-UHFFFAOYSA-N	O=C(O)c1cccc2ccc3c4ccccc4ccc3c12	http://www.genome.jp/kegg-bin/show_pathway?map00624	http://www.genome.jp/kegg-bin/show_pathway?map01120
272.088	17	272.084	Anigorufone	C19H12O2			http://www.hmdb.ca/metabolites/HMDB0033935		https://metlin.scripps.edu/metabo_info.php?molid=89629	https://pubchem.ncbi.nlm.nih.gov/compound/636472	ACJJXELQAJQSLK-UHFFFAOYSA-N	OC1=CC2=CC=CC3=C2C(C1=O)=C(C=C3)C1=CC=CC=C1
272.088	17	272.084	alpha-Naphthoflavone	C19H12O2			http://www.hmdb.ca/metabolites/HMDB0247291			https://pubchem.ncbi.nlm.nih.gov/compound/11790	VFMMPHCGEFXGIP-UHFFFAOYSA-N	O=C1C=C(OC2=C1C=CC1=CC=CC=C21)C1=CC=CC=C1
272.088	17	272.084	beta-naphthoflavone	C19H12O2			http://www.hmdb.ca/metabolites/HMDB0249144			https://pubchem.ncbi.nlm.nih.gov/compound/2361	OUGIDAPQYNCXRA-UHFFFAOYSA-N	O=C1C=C(OC2=C1C1=CC=CC=C1C=C2)C1=CC=CC=C1
272.088	20	272.083	Thienamycin	C11H16N2O4S	59995-64-1	http://www.genome.jp/dbget-bin/www_bget?cpd:C06664			https://metlin.scripps.edu/metabo_info.php?molid=66479	https://pubchem.ncbi.nlm.nih.gov/compound/441128	WKDDRNSBRWANNC-ATRFCDNQSA-N	C[C@@H](O)[C@H]1C(=O)N2C(C(=O)O)=C(SCCN)C[C@H]12	http://www.genome.jp/kegg-bin/show_pathway?map01110	http://www.genome.jp/kegg-bin/show_pathway?map01130	http://www.genome.jp/kegg-bin/show_pathway?map00332
272.088	20	272.083	5-S-Cysteinyldopamine	C11H16N2O4S	99558-89-1				https://metlin.scripps.edu/metabo_info.php?molid=41
272.088	20	272.083	Thienamycin	C11H16N2O4S			http://www.hmdb.ca/metabolites/HMDB0258982			https://pubchem.ncbi.nlm.nih.gov/compound/124000	WKDDRNSBRWANNC-UHFFFAOYSA-N	CC(O)C1C2CC(SCCN)=C(N2C1=O)C(O)=O
272.088	20	272.083	5-S-Cysteinyldopamine	C11H16N2O4S			http://www.hmdb.ca/metabolites/HMDB0246842			https://pubchem.ncbi.nlm.nih.gov/compound/10401034	BZYHBWCVRKSWDB-UHFFFAOYSA-N	NCCC1=CC(O)=C(O)C(SCC(N)C(O)=O)=C1
272.088	32	272.08	1,2-Bis(4-nitrophenyl)ethane	C14H12N2O4	736-30-1	http://www.genome.jp/dbget-bin/www_bget?cpd:C14589			https://metlin.scripps.edu/metabo_info.php?molid=70184	https://pubchem.ncbi.nlm.nih.gov/compound/69776	BSNKHEKTRWNNAC-UHFFFAOYSA-N	O=[N+]([O-])c1ccc(CCc2ccc([N+](=O)[O-])cc2)cc1
272.088	32	272.08	(1R,10aS)-1,4,10,10a-Tetrahydrophenazine-1,6-dicarboxylate	C14H12N2O4		http://www.genome.jp/dbget-bin/www_bget?cpd:C21409					CUYPWOPOBAHCCE-PELKAZGASA-N	O=C(O)c1cccc2c1N=C1CC=C[C@@H](C(=O)O)[C@@H]1N2	http://www.genome.jp/kegg-bin/show_pathway?map01110	http://www.genome.jp/kegg-bin/show_pathway?map01130	http://www.genome.jp/kegg-bin/show_pathway?map00405
272.088	35	272.079	Nimustine	C9H13ClN6O2			http://www.hmdb.ca/metabolites/HMDB0255613			https://pubchem.ncbi.nlm.nih.gov/compound/39214	VFEDRRNHLBGPNN-UHFFFAOYSA-N	CC1=NC=C(CN=C(O)N(CCCl)N=O)C(=N)N1
272.088	35	272.079	Nimustine	C9H13ClN6O2	42471-28-3				https://metlin.scripps.edu/metabo_info.php?molid=44117
272.088	37	272.098	n-methyl-2-(4'-methylaminophenyl)-6-hydroxybenzothiazole	C15H16N2OS			http://www.hmdb.ca/metabolites/HMDB0255169			https://pubchem.ncbi.nlm.nih.gov/compound/129887057	OKPLJXUHPYGZAL-UHFFFAOYSA-N	CNC1=CC=C(C=C1)C1SC2=C(C=CC(O)=C2)N1C
341.123	2	341.122	Lys-Ser-OH	C14H19N3O7					https://metlin.scripps.edu/metabo_info.php?molid=65149
341.123	3	341.124	PC(2:0/2:0)[S]	C12H24NO8P					https://metlin.scripps.edu/metabo_info.php?molid=39734
341.123	3	341.124	PC(2:0/2:0)[U]	C12H24NO8P					https://metlin.scripps.edu/metabo_info.php?molid=39735
341.123	3	341.124	PC(2:0/2:0)	C12H24NO8P				http://www.lipidmaps.org/data/LMSDRecord.php?LMID=LMGP01010992	https://metlin.scripps.edu/metabo_info.php?molid=39733		GAZIIOYXDWTTMC-GFCCVEGCSA-N	CC(=O)OC[C@@H](COP([O-])(=O)OCC[N+](C)(C)C)OC(C)=O
341.123	9	341.12	3-Amino-N-[(4-methoxyphenyl)methyl]-4,6-dimethylthieno[2,3-b]pyridine-2-carboxamide	C18H19N3O2S			http://www.hmdb.ca/metabolites/HMDB0259878			https://pubchem.ncbi.nlm.nih.gov/compound/864492	MDNWGCQSCGNTKH-UHFFFAOYSA-N	COC1=CC=C(CNC(=O)C2=C(N)C3=C(S2)N=C(C)C=C3C)C=C1
341.123	10	341.126	N-[4'-hydroxy-(E)-cinnamoyl]-L-tyrosine methyl ester	C19H19NO5						https://pubchem.ncbi.nlm.nih.gov/compound/53343162	GHGQUMXNRYULMG-CEUCYRDJSA-N	COC(=O)[C@H](CC1=CC=C(C=C1)O)NC(=O)/C=C/C2=CC=C(C=C2)O
341.123	10	341.126	Cassythine	C19H19NO5		http://www.genome.jp/dbget-bin/www_bget?cpd:C09380			https://metlin.scripps.edu/metabo_info.php?molid=67647	https://pubchem.ncbi.nlm.nih.gov/compound/442190	FZXIOJQNDYKPCE-LBPRGKRZSA-N	COc1cc2c(cc1O)C[C@@H]1NCCc3c(OC)c4c(c-2c31)OCO4
341.123	10	341.126	Methanone, (6-methoxy-1H-indol-3-yl)(3,4,5-trimethoxyphenyl)-	C19H19NO5			http://www.hmdb.ca/metabolites/HMDB0259681			https://pubchem.ncbi.nlm.nih.gov/compound/10359957	UZJVBXKFBQNDTQ-UHFFFAOYSA-N	COC1=CC2=C(C=C1)C(=CN2)C(=O)C1=CC(OC)=C(OC)C(OC)=C1
341.123	10	341.126	4-Hydroxynornantenine	C19H19NO5			http://www.hmdb.ca/metabolites/HMDB0033366		https://metlin.scripps.edu/metabo_info.php?molid=89210	https://pubchem.ncbi.nlm.nih.gov/compound/85447763	FQGXOUZHUXOCIV-UHFFFAOYSA-N	COC1=C(OC)C2=C3C(CC4=CC5=C(OCO5)C=C24)NCC(O)C3=C1
341.123	10	341.126	Gravacridonediol	C19H19NO5			http://www.hmdb.ca/metabolites/HMDB0029326		https://metlin.scripps.edu/metabo_info.php?molid=86190	https://pubchem.ncbi.nlm.nih.gov/compound/5317836	RQAGSTDFTGSIGB-UHFFFAOYSA-N	CN1C2=C(C=CC=C2)C(=O)C2=C1C1=C(OC(C1)C(C)(O)CO)C=C2O
341.123	19	341.116	Ro 31-6045	C21H15N3O2	113963-68-1				https://metlin.scripps.edu/metabo_info.php?molid=45525
341.123	19	341.116	Protodeoxyviolaceinic acid	C21H15N3O2		http://www.genome.jp/dbget-bin/www_bget?cpd:C21131					SFLGFRJGKHRRID-UHFFFAOYSA-N	O=C(O)c1[nH]c(-c2c[nH]c3ccccc23)cc1-c1c[nH]c2ccccc12	http://www.genome.jp/kegg-bin/show_pathway?map01100	http://www.genome.jp/kegg-bin/show_pathway?map01110	http://www.genome.jp/kegg-bin/show_pathway?map01130	http://www.genome.jp/kegg-bin/show_pathway?map00404
341.123	28	341.132	(2R,3S,4R,5R,8R,9S,10R,11R)-5-Amino-1,2,3,4,8,9,10,11-octahydroxydodecane-6,7-dione	C12H23NO10			http://www.hmdb.ca/metabolites/HMDB0242759				BJUAGLWLMSGOCF-UHFFFAOYSA-N	CC(O)C(O)C(O)C(O)C(=O)C(=O)C(N)C(O)C(O)C(O)CO
341.123	28	341.132	Lactosamine	C12H23NO10	13000-25-4		http://www.hmdb.ca/metabolites/HMDB0006591			https://pubchem.ncbi.nlm.nih.gov/compound/119065	LAVNEPYDFKGEOD-JVCRWLNRSA-N	N[C@@H](C=O)[C@@H](O)[C@H](O[C@@H]1O[C@H](CO)[C@H](O)[C@H](O)[C@H]1O)[C@H](O)CO
341.123	28	341.132	6-(alpha-D-Glucosaminyl)-1D-myo-inositol	C12H23NO10		http://www.genome.jp/dbget-bin/www_bget?cpd:C15658	http://www.hmdb.ca/metabolites/HMDB0011668		https://metlin.scripps.edu/metabo_info.php?molid=62408		HEPUIGACZYVUCD-YZRQSVRMSA-N	N[C@@H]1[C@@H](O)[C@H](O)[C@@H](CO)O[C@@H]1O[C@@H]1[C@@H](O)[C@H](O)[C@@H](O)[C@@H](O)[C@H]1O	http://www.genome.jp/kegg-bin/show_pathway?map00563	http://www.genome.jp/kegg-bin/show_pathway?map01100(G12396)	http://www.genome.jp/kegg-bin/show_pathway?map00563(G12396)
341.123	28	341.132	1-O-(2-Amino-2-deoxy-alpha-D-glucopyranosyl)-1D-myo-inositol	C12H23NO10		http://www.genome.jp/dbget-bin/www_bget?cpd:C19702					HEPUIGACZYVUCD-LFIKJOHQSA-N	N[C@H]1[C@@H](O[C@H]2[C@H](O)[C@@H](O)[C@H](O)[C@@H](O)[C@H]2O)O[C@H](CO)[C@@H](O)[C@@H]1O
341.123	31	341.134	His Ala Asp	C13H19N5O6					https://metlin.scripps.edu/metabo_info.php?molid=15829
341.123	31	341.134	His Glu Gly	C13H19N5O6					https://metlin.scripps.edu/metabo_info.php?molid=16355
341.123	31	341.134	Glu Gly His	C13H19N5O6					https://metlin.scripps.edu/metabo_info.php?molid=17977
341.123	31	341.134	Asp His Ala	C13H19N5O6					https://metlin.scripps.edu/metabo_info.php?molid=18681
341.123	31	341.134	Ala Asp His	C13H19N5O6					https://metlin.scripps.edu/metabo_info.php?molid=19592
341.123	31	341.134	Gly His Glu	C13H19N5O6					https://metlin.scripps.edu/metabo_info.php?molid=19931
341.123	31	341.134	Gly Glu His	C13H19N5O6					https://metlin.scripps.edu/metabo_info.php?molid=20259
341.123	31	341.134	His Asp Ala	C13H19N5O6					https://metlin.scripps.edu/metabo_info.php?molid=21621
341.123	31	341.134	Asp Ala His	C13H19N5O6					https://metlin.scripps.edu/metabo_info.php?molid=21847
341.123	31	341.134	Glu His Gly	C13H19N5O6					https://metlin.scripps.edu/metabo_info.php?molid=22089
341.123	31	341.134	Ala His Asp	C13H19N5O6					https://metlin.scripps.edu/metabo_info.php?molid=22740
341.123	31	341.134	His Gly Glu	C13H19N5O6					https://metlin.scripps.edu/metabo_info.php?molid=23412
341.123	32	341.112	Nep-IN-2	C16H23NO3S2			http://www.hmdb.ca/metabolites/HMDB0244642			https://pubchem.ncbi.nlm.nih.gov/compound/6914729	FGXXIAHRYGHABD-UHFFFAOYSA-N	CSCCC(NC(=O)C(CS)CC1=CC=CC=C1C)C(O)=O
341.123	34	341.111	Diethylpropion(metabolite VIII-glucuronide)	C15H19NO8					https://metlin.scripps.edu/metabo_info.php?molid=2023
504.235	2	504.236	Asperterpene L	C27H36O9						https://pubchem.ncbi.nlm.nih.gov/compound/139590119	KLBQENYQBDKIGM-HLPFSFFKSA-N	C[C@@]12CCC(=O)C(C1=C(C(=O)[C@]3([C@H]2CC(=C)[C@@]([C@@H]3C(=O)OC)(C)C(=O)[C@@](C)(C(=O)OC)O)C)O)(C)C
504.235	2	504.236	21-Hydroxydydrogesterone glucoronide	C27H36O9					https://metlin.scripps.edu/metabo_info.php?molid=2517
504.235	2	504.236	16a-Hydroxydydrogesterone glucoronide	C27H36O9					https://metlin.scripps.edu/metabo_info.php?molid=2520
504.235	2	504.236	Crocin 4	C27H36O9			http://www.hmdb.ca/metabolites/HMDB0039122			https://pubchem.ncbi.nlm.nih.gov/compound/131752554	ATQIQIBBBWQWOT-QNFREAFUSA-N	COC(=O)C(\C)=C/C=C/C(/C)=C/C=C/C=C(/C)\C=C\C=C(/C)C(=O)OC1OC(CO)C(O)C(O)C1O
504.235	2	504.236	Austalide M	C27H36O9						https://pubchem.ncbi.nlm.nih.gov/compound/56839628	OMVDEMLRFJDVFO-VGMMAMMESA-N	CC1=C2COC(=O)C2=C(C3=C1OC4(CC(C56C(OC(O5)(CCC6(C4C3OC)C)OC)(C)C)O)C)OC
504.235	2	504.236	20-acetoxy-clavulone I	C27H36O9				http://www.lipidmaps.org/data/LMSDRecord.php?LMID=LMFA03120005			LHIPZWGSDUHLAW-GLZYZVBFSA-N	[C@]1(OC(=O)C)(C/C=CCCCCCOC(=O)C)C=CC(=O)/C/1=C/C=C[C@H](OC(C)=O)CCC(=O)OC
504.235	2	504.236	20-acetoxy-clavulone II	C27H36O9				http://www.lipidmaps.org/data/LMSDRecord.php?LMID=LMFA03120006	https://metlin.scripps.edu/metabo_info.php?molid=36389		LHIPZWGSDUHLAW-RISVVEIISA-N	[C@]1(OC(C)=O)(C/C=CCCCCCOC(=O)C)C=CC(=O)/C/1=C/C=C/[C@H](OC(=O)C)CCC(=O)OC
504.235	2	504.236	20-acetoxy-clavulone III	C27H36O9				http://www.lipidmaps.org/data/LMSDRecord.php?LMID=LMFA03120007	https://metlin.scripps.edu/metabo_info.php?molid=36390		LHIPZWGSDUHLAW-KAJQFPCGSA-N	[C@]1(OC(=O)C)(C/C=CCCCCCOC(=O)C)C=CC(=O)/C/1=CC=C[C@H](OC(C)=O)CCC(OC)=O
504.235	11	504.241	SR 12813	C24H42O7P2		http://www.genome.jp/dbget-bin/www_bget?cpd:C15628			https://metlin.scripps.edu/metabo_info.php?molid=70985	https://pubchem.ncbi.nlm.nih.gov/compound/446313	YQLJDECYQDRSBI-UHFFFAOYSA-N	CCOP(=O)(OCC)C(=Cc1cc(C(C)(C)C)c(O)c(C(C)(C)C)c1)P(=O)(OCC)OCC
504.235	15	504.227	GW 4869	C30H28N6O2	6823-69-4				https://metlin.scripps.edu/metabo_info.php?molid=45463
504.235	23	504.246	26,26,26,27,27,27-hexafluoro-25-hydroxy-23,23,24,24-tetradehydrovitamin D3 / 26,26,26,27,27,27-hexafluoro-25-hydroxy-23,23,24,24-tetradehydrocholecalciferol	C27H34F6O2				http://www.lipidmaps.org/data/LMSDRecord.php?LMID=LMST03020079	https://metlin.scripps.edu/metabo_info.php?molid=42019		QNJVCBINDXWMAB-CSWVGKENSA-N	C[C@@]12CCC/C(=C\C=C3\C[C@H](O)CCC\3=C)/[C@H]1CC[C@H]2[C@@H](C)CC#CC(O)(C(F)(F)F)C(F)(F)F
504.235	25	504.222	Granisetron metabolite 3 glucuronide	C24H32N4O8					https://metlin.scripps.edu/metabo_info.php?molid=3149
504.235	28	504.249	PG(18:4(6Z,9Z,12Z,15Z)/0:0)	C24H41O9P				http://www.lipidmaps.org/data/LMSDRecord.php?LMID=LMGP04050021	https://metlin.scripps.edu/metabo_info.php?molid=80009		OLFYINYQDQPMDM-KPKHVZAWSA-N	CC/C=C\C/C=C\C/C=C\C/C=C\CCCCC(=O)OC[C@@H](O)COP(O)(=O)OC[C@@H](O)CO
504.235	32	504.251	2-(2,4-dihydroxy-5-methoxyphenyl)-3-(3,7-dimethylocta-2,6-dien-1-yl)-7-hydroxy-8-(3-methylbut-2-en-1-yl)-4H-chromen-4-one	C31H36O6			http://www.hmdb.ca/metabolites/HMDB0129710				DKXNARQQAXTSSY-UHFFFAOYSA-N	COC1=C(O)C=C(O)C(=C1)C1=C(CC=C(C)CCC=C(C)C)C(=O)C2=C(O1)C(CC=C(C)C)=C(O)C=C2
504.235	32	504.251	Brosimone H	C31H36O6				http://www.lipidmaps.org/data/LMSDRecord.php?LMID=LMPK12110899	https://metlin.scripps.edu/metabo_info.php?molid=49327		HLKOYMOJPUHOBW-RGVLZGJSSA-N	C/C(/CCC=C(C)C)=C\Cc1c(cc(O)c2C(=O)C(CC=C(C)C)=C(Oc12)c1ccc(O)cc1O)OC
504.235	32	504.251	Amoricin	C31H36O6				http://www.lipidmaps.org/data/LMSDRecord.php?LMID=LMPK12140446	https://metlin.scripps.edu/metabo_info.php?molid=52928		CCWDHZOFIHNBIR-UHFFFAOYSA-N	COc1cc(cc(CC=C(C)C)c1O)C1CC(=O)c2c(O1)c(CC=C(C)C)c1OC(C)(C)C=Cc1c2O
504.235	35	504.252	ß Methasone dipropionate	C28H37FO7	5593-20-4				https://metlin.scripps.edu/metabo_info.php?molid=3936
504.235	35	504.252	Betamethasone 17,21-dipropionate	C28H37FO7			http://www.hmdb.ca/metabolites/HMDB0249160			https://pubchem.ncbi.nlm.nih.gov/compound/546807	CIWBQSYVNNPZIQ-UHFFFAOYSA-N	CCC(=O)OCC(=O)C1(OC(=O)CC)C(C)CC2C3CCC4=CC(=O)C=CC4(C)C3(F)C(O)CC12C
504.235	38	504.216	Hydroxyhomo Sildenafil	C23H32N6O5S			http://www.hmdb.ca/metabolites/HMDB0253271			https://pubchem.ncbi.nlm.nih.gov/compound/135452901	NEYKRKVLEWKOBI-UHFFFAOYSA-N	CCCC1=NN(C)C2=C1N=C(NC2=O)C1=C(OCC)C=CC(=C1)S(=O)(=O)N1CCN(CCO)CC1
504.235	40	504.215	Euchretin C	C30H32O7				http://www.lipidmaps.org/data/LMSDRecord.php?LMID=LMPK12160009	https://metlin.scripps.edu/metabo_info.php?molid=53188		IZIAIFCTOOEOCV-UHFFFAOYSA-N	CC(C)=CCc1c2oc3Oc4c(C(=O)c3c2cc(O)c1O)c(O)c(CC=C(C)C)c(O)c4CC=C(C)C
504.235	40	504.215	Broussoflavonol D	C30H32O7				http://www.lipidmaps.org/data/LMSDRecord.php?LMID=LMPK12112294	https://metlin.scripps.edu/metabo_info.php?molid=50710		FAVGADQXPDBFQP-UHFFFAOYSA-N	CC(C)=CCc1c(cc(O)c2OC(C)(C)C=Cc21)C1Oc2c(C(=O)C=1O)c(O)cc(O)c2C(C)(C)C=C
504.235	40	504.215	Artocommunol CC	C30H32O7				http://www.lipidmaps.org/data/LMSDRecord.php?LMID=LMPK12111527	https://metlin.scripps.edu/metabo_info.php?molid=49949		DNQGMSASTSNOOR-YJJLJQPASA-N	CC(C)(O)[C@@H]1CC2C(=O)c3c(OC=2c2ccc(O)cc2O1)c1C=CC(C)(CCC=C(C)C)Oc1cc3O
504.235	40	504.215	Poinsettifolin A	C30H32O7				http://www.lipidmaps.org/data/LMSDRecord.php?LMID=LMPK12112296	https://metlin.scripps.edu/metabo_info.php?molid=50712		MDRSLFCGMSYIKU-UHFFFAOYSA-N	CC(C)=CCc1c2OC(C)(CCC=C(C)C)C=Cc2c2OC(c3ccc(O)c(O)c3)=C(O)C(=O)c2c1O
504.235	40	504.215	Dorsmanin C	C30H32O7				http://www.lipidmaps.org/data/LMSDRecord.php?LMID=LMPK12112299	https://metlin.scripps.edu/metabo_info.php?molid=50715		HHAZEOQNUWGOLG-RQZCQDPDSA-N	CC(C)=CCC/C(/C)=C/Cc1c2OC(C)(C)C=Cc2c2OC(=C(O)C(=O)c2c1O)c1ccc(O)c(O)c1
504.235	40	504.215	Heterophyllin	C30H32O7			http://www.hmdb.ca/metabolites/HMDB0034660	http://www.lipidmaps.org/data/LMSDRecord.php?LMID=LMPK12110929	https://metlin.scripps.edu/metabo_info.php?molid=49357	https://pubchem.ncbi.nlm.nih.gov/compound/14557105	CBYLXVCMCVXUQQ-UHFFFAOYSA-N	CC(C)=CCC1=C(OC2=C(C(O)=C3C=CC(C)(C)OC3=C2CC=C(C)C)C1=O)C1=CC(O)=C(O)C=C1O
504.235	40	504.215	2-(2,4-dihydroxyphenyl)-3-(3,7-dimethylocta-2,6-dien-1-yl)-5-hydroxy-8-(hydroxymethyl)-8-methyl-4H,8H-pyrano[3,2-g]chromen-4-one	C30H32O7			http://www.hmdb.ca/metabolites/HMDB0129836				ZCRMIYKPHXWPKG-UHFFFAOYSA-N	CC(C)=CCCC(C)=CCC1=C(OC2=C(C(O)=C3C=CC(C)(CO)OC3=C2)C1=O)C1=C(O)C=C(O)C=C1
504.235	40	504.215	2-(2,4-dihydroxyphenyl)-5-hydroxy-8,8-dimethyl-3-{[3-methyl-3-(4-methylpent-3-en-1-yl)oxiran-2-yl]methyl}-4H,8H-pyrano[3,2-g]chromen-4-one	C30H32O7			http://www.hmdb.ca/metabolites/HMDB0129839			https://pubchem.ncbi.nlm.nih.gov/compound/131836063	WZXPKVQRGQBLTL-UHFFFAOYSA-N	CC(C)=CCCC1(C)OC1CC1=C(OC2=C(C(O)=C3C=CC(C)(C)OC3=C2)C1=O)C1=C(O)C=C(O)C=C1
504.235	40	504.215	5-(2,4-dihydroxyphenyl)-6-(3,7-dimethylocta-2,6-dien-1-yl)-9-hydroxy-14,14-dimethyl-4,12,15-trioxatetracyclo[8.5.0.0³,?.0¹¹,¹³]pentadeca-1(10),2,5,8-tetraen-7-one	C30H32O7			http://www.hmdb.ca/metabolites/HMDB0129841				YBCUNOJDVDSNSF-UHFFFAOYSA-N	CC(C)=CCCC(C)=CCC1=C(OC2=CC3=C(C4OC4C(C)(C)O3)C(O)=C2C1=O)C1=C(O)C=C(O)C=C1
504.235	40	504.215	2-(2,4-dihydroxyphenyl)-3-[5-(3,3-dimethyloxiran-2-yl)-3-methylpent-2-en-1-yl]-5-hydroxy-8,8-dimethyl-4H,8H-pyrano[3,2-g]chromen-4-one	C30H32O7			http://www.hmdb.ca/metabolites/HMDB0129840				LHMSQZBZGVPGNN-UHFFFAOYSA-N	CC(CCC1OC1(C)C)=CCC1=C(OC2=C(C(O)=C3C=CC(C)(C)OC3=C2)C1=O)C1=C(O)C=C(O)C=C1
504.235	40	504.215	3-(3,7-dimethylocta-2,6-dien-1-yl)-5-hydroxy-8,8-dimethyl-2-(2,3,4-trihydroxyphenyl)-4H,8H-pyrano[3,2-g]chromen-4-one	C30H32O7			http://www.hmdb.ca/metabolites/HMDB0129838				OEOPJHHIOVFUJX-UHFFFAOYSA-N	CC(C)=CCCC(C)=CCC1=C(OC2=C(C(O)=C3C=CC(C)(C)OC3=C2)C1=O)C1=C(O)C(O)=C(O)C=C1
504.235	40	504.215	3-(3,7-dimethylocta-2,6-dien-1-yl)-5-hydroxy-8,8-dimethyl-2-(2,4,5-trihydroxyphenyl)-4H,8H-pyrano[3,2-g]chromen-4-one	C30H32O7			http://www.hmdb.ca/metabolites/HMDB0129837				OTUPHEBVEQJGQA-UHFFFAOYSA-N	CC(C)=CCCC(C)=CCC1=C(OC2=C(C(O)=C3C=CC(C)(C)OC3=C2)C1=O)C1=CC(O)=C(O)C=C1O
1100.52	6	1100.53	Capsianoside III	C50H84O26			http://www.hmdb.ca/metabolites/HMDB0031891		https://metlin.scripps.edu/metabo_info.php?molid=88008	https://pubchem.ncbi.nlm.nih.gov/compound/131751201	AKJRMUURRHAKDT-DRPMNEMASA-N	CC1OC(OCC2OC(OC3C(O)C(O)C(CO)OC3OC\C(C)=C\CC\C(C)=C/CC\C(C)=C\CCC(C)(OC3OC(CO)C(O)C(O)C3OC3OC(CO)C(O)C(O)C3O)C=C)C(O)C(O)C2O)C(O)C(O)C1O
1100.52	15	1100.5	LPIM3(19:0/0:0)	C46H85O27P				http://www.lipidmaps.org/data/LMSDRecord.php?LMID=LMGP15040022			HLZGDGPYOBCEAJ-CPNJKEJYSA-N	CCCCCCCCCCCCCCCCCCC(=O)OC[C@@H](O)COP(O)(=O)O[C@@H]1C(O[C@@H]2OC(CO[C@@H]3OC(CO)[C@H](O)C(O)[C@@H]3O)[C@H](O)C(O)[C@@H]2O)C(O)[C@@H](O)C(O)[C@H]1O[C@H]1OC(CO)[C@@H](O)C(O)[C@H]1O
301.166	6	301.164	(Ac)2-L-Lys-D-Ala	C13H23N3O5		http://www.genome.jp/dbget-bin/www_bget?cpd:C02487			https://metlin.scripps.edu/metabo_info.php?molid=65775	https://pubchem.ncbi.nlm.nih.gov/compound/5462243	GREPICCJTJBJKO-KCJUWKMLSA-N	CC(=O)NCCCC[C@H](NC(C)=O)C(=O)N[C@H](C)C(=O)O
301.166	6	301.164	Val Ser Pro	C13H23N3O5					https://metlin.scripps.edu/metabo_info.php?molid=18878
301.166	6	301.164	Ser Val Pro	C13H23N3O5					https://metlin.scripps.edu/metabo_info.php?molid=19504
301.166	6	301.164	Ser Pro Val	C13H23N3O5					https://metlin.scripps.edu/metabo_info.php?molid=20433
301.166	6	301.164	Pro Val Ser	C13H23N3O5					https://metlin.scripps.edu/metabo_info.php?molid=20743
301.166	6	301.164	Val Pro Ser	C13H23N3O5					https://metlin.scripps.edu/metabo_info.php?molid=20939
301.166	6	301.164	Pro Ser Val	C13H23N3O5					https://metlin.scripps.edu/metabo_info.php?molid=23420
301.166	7	301.168	Dihydrocodeine	C18H23NO3	125-28-0				https://metlin.scripps.edu/metabo_info.php?molid=2092
301.166	7	301.168	isoxsuprine	C18H23NO3	395-28-8				https://metlin.scripps.edu/metabo_info.php?molid=43222
301.166	7	301.168	Ractopamine	C18H23NO3					https://metlin.scripps.edu/metabo_info.php?molid=85226
301.166	7	301.168	Ractopamine	C18H23NO3			http://www.hmdb.ca/metabolites/HMDB0240368			https://pubchem.ncbi.nlm.nih.gov/compound/68556	YJQZYXCXBBCEAQ-ACJLOTCBSA-N	C[C@H](CCC1=CC=C(O)C=C1)NC[C@H](O)C1=CC=C(O)C=C1
301.166	7	301.168	Dihydroneopine	C18H23NO3			http://www.hmdb.ca/metabolites/HMDB0250396			https://pubchem.ncbi.nlm.nih.gov/compound/3063	RBOXVHNMENFORY-UHFFFAOYSA-N	COC1=CC=C2CC3C4CCC(O)C5OC1=C2C45CCN3C
301.166	7	301.168	2,5-Dimethoxy-N-((2-methoxyphenyl)methyl)benzeneethanamine	C18H23NO3			http://www.hmdb.ca/metabolites/HMDB0245707			https://pubchem.ncbi.nlm.nih.gov/compound/39424372	RMLXCDMTGWSEOU-UHFFFAOYSA-N	COC1=CC(CCNCC2=CC=CC=C2OC)=C(OC)C=C1
301.166	7	301.168	isoxsuprine	C18H23NO3			http://www.hmdb.ca/metabolites/HMDB0253715			https://pubchem.ncbi.nlm.nih.gov/compound/3783	BMUKKTUHUDJSNZ-UHFFFAOYSA-N	CC(COC1=CC=CC=C1)NC(C)C(O)C1=CC=C(O)C=C1
301.166	7	301.168	Dobutamine	C18H23NO3	34368-04-2	http://www.genome.jp/dbget-bin/www_bget?cpd:C06967	http://www.hmdb.ca/metabolites/HMDB0014979		https://metlin.scripps.edu/metabo_info.php?molid=552	https://pubchem.ncbi.nlm.nih.gov/compound/36811	JRWZLRBJNMZMFE-UHFFFAOYSA-N	CC(CCC1=CC=C(O)C=C1)NCCC1=CC(O)=C(O)C=C1
301.166	7	301.168	(E,E)-Futoamide	C18H23NO3			http://www.hmdb.ca/metabolites/HMDB0032654		https://metlin.scripps.edu/metabo_info.php?molid=88595	https://pubchem.ncbi.nlm.nih.gov/compound/15596445	MRUXVACSRPRMSN-KQQUZDAGSA-N	CC(C)CNC(=O)\C=C\CC\C=C\C1=CC2=C(OCO2)C=C1
301.166	7	301.168	6-trans-Piperamide-C-7-1	C18H23NO3			http://www.hmdb.ca/metabolites/HMDB0302870			https://pubchem.ncbi.nlm.nih.gov/compound/10957591	UUHCCOYKUNWUQJ-XVNBXDOJSA-N	O=C(CCCC\C=C\C1=CC=C2OCOC2=C1)N1CCCC1
301.166	7	301.168	(6E)-Piperamide-C7:1	C18H23NO3			http://www.hmdb.ca/metabolites/HMDB0038648		https://metlin.scripps.edu/metabo_info.php?molid=93308	https://pubchem.ncbi.nlm.nih.gov/compound/131752414	UUHCCOYKUNWUQJ-CLTKARDFSA-N	O=C(CCCC\C=C/C1=CC2=C(OCO2)C=C1)N1CCCC1
301.166	7	301.168	3-Oxa-9-azoniatricyclo[3.3.1.02,4]nonane, 9-ethyl-9-methyl-7-[(phenylacetyl)oxy]-	C18H23NO3	752160-28-4				https://metlin.scripps.edu/metabo_info.php?molid=1678
301.166	25	301.158	4-[(4-Aminophenyl)(4-iminocyclohexa-2,5-dien-1-ylidene)methyl]-2-methylaniline	C20H19N3			http://www.hmdb.ca/metabolites/HMDB0252507			https://pubchem.ncbi.nlm.nih.gov/compound/12448	YDCMWLQSPFTWCS-UHFFFAOYSA-N	CC1=CC(C=CC1=N)=C(C1=CC=C(N)C=C1)C1=CC=C(N)C=C1
823.443	9	823.451	Chivosazole E	C46H65NO12		http://www.genome.jp/dbget-bin/www_bget?cpd:C15732			https://metlin.scripps.edu/metabo_info.php?molid=71063	https://pubchem.ncbi.nlm.nih.gov/compound/10843143	UMUMBLZPRQHELQ-JMZWMVLASA-N	CC1=CC(C)C(O[C@@H]2O[C@H](C)[C@@H](O)[C@H](O)[C@H]2O)C=CC=Cc2coc(n2)C(C)C(O)CC(O)C=CC=CC=CC(C)C(C(C)C(O)CC(C)O)OC(=O)C=CC=CC=C1
823.443	24	823.464	PS(MonoMe(9,5)/DiMe(9,3))	C43H70NO12P			http://www.hmdb.ca/metabolites/HMDB0061627			https://pubchem.ncbi.nlm.nih.gov/compound/131770374	DSHRWCQVVYAIAP-UHFFFAOYSA-N	CCCCCC1=CC(C)=C(CCCCCCCCC(=O)OCC(COP(O)(=O)OCC(N)C(O)=O)OC(=O)CCCCCCCCC2=C(C)C(C)=C(CCC)O2)O1
823.443	24	823.464	PS(DiMe(9,3)/MonoMe(11,3))	C43H70NO12P			http://www.hmdb.ca/metabolites/HMDB0061584			https://pubchem.ncbi.nlm.nih.gov/compound/131770288	VAQMLCBSNHZPCQ-UHFFFAOYSA-N	CCCC1=CC(C)=C(CCCCCCCCCCC(=O)OC(COC(=O)CCCCCCCCC2=C(C)C(C)=C(CCC)O2)COP(O)(=O)OCC(N)C(O)=O)O1
823.443	24	823.464	PS(MonoMe(11,3)/DiMe(9,3))	C43H70NO12P			http://www.hmdb.ca/metabolites/HMDB0061600			https://pubchem.ncbi.nlm.nih.gov/compound/131770320	NENRTZKVXHOEAT-UHFFFAOYSA-N	CCCC1=CC(C)=C(CCCCCCCCCCC(=O)OCC(COP(O)(=O)OCC(N)C(O)=O)OC(=O)CCCCCCCCC2=C(C)C(C)=C(CCC)O2)O1
823.443	24	823.464	PS(DiMe(9,3)/MonoMe(9,5))	C43H70NO12P			http://www.hmdb.ca/metabolites/HMDB0061587			https://pubchem.ncbi.nlm.nih.gov/compound/131770294	SHHZDPHXRABKOA-UHFFFAOYSA-N	CCCCCC1=CC(C)=C(CCCCCCCCC(=O)OC(COC(=O)CCCCCCCCC2=C(C)C(C)=C(CCC)O2)COP(O)(=O)OCC(N)C(O)=O)O1
823.443	24	823.464	PE(20:5(7Z,9Z,11E,13E,17Z)-3OH(5,6,15)/DiMe(9,3))	C43H70NO12P			http://www.hmdb.ca/metabolites/HMDB0285033				FPVHJYYPHWVVQR-NSEGHCGLSA-N	[H][C@@](COC(=O)CCC[C@H](O)[C@@H](O)\C=C/C=C\C=C\C=C\[C@H](O)C\C=C/CC)(COP(O)(=O)OCCN)OC(=O)CCCCCCCCC1=C(C)C(C)=C(CCC)O1
823.443	24	823.464	PE(DiMe(9,3)/20:5(7Z,9Z,11E,13E,17Z)-3OH(5,6,15))	C43H70NO12P			http://www.hmdb.ca/metabolites/HMDB0285032				CNQLBLJCYVWSDB-QMFXOVCCSA-N	[H][C@@](COC(=O)CCCCCCCCC1=C(C)C(C)=C(CCC)O1)(COP(O)(=O)OCCN)OC(=O)CCC[C@@H](O)[C@H](O)\C=C/C=C\C=C\C=C\[C@@H](O)C\C=C/CC
823.443	34	823.472	Solacauline	C43H69NO14			http://www.hmdb.ca/metabolites/HMDB0029373		https://metlin.scripps.edu/metabo_info.php?molid=86228	https://pubchem.ncbi.nlm.nih.gov/compound/131750862	WNUZFFNCQHQMDD-UHFFFAOYSA-N	CC1C2CCC(C)CN2C2CC3C4CC=C5CC(CCC5(C)C4CCC3(C)C12)OC1OCC(OC2OCC(OC3OC(CO)C(O)C(O)C3O)C(O)C2O)C(O)C1O
975.334	24	975.357	5-Methyltetrahydropteroylpentaglutamate	C40H53N11O18	39555-46-9		http://www.hmdb.ca/metabolites/HMDB0002148		https://metlin.scripps.edu/metabo_info.php?molid=6511	https://pubchem.ncbi.nlm.nih.gov/compound/193793	WNRFVFOPCUPRFK-JPUKBXPDSA-N	CN1C(CNC2=CC=C(C=C2)C(=O)N(C(=O)CC[C@H](N)C(O)=O)[C@](C(CC(O)=O)C(=O)CC[C@H](N)C(O)=O)(C(=O)CC[C@H](N)C(O)=O)C(=O)OC(=O)CC[C@H](N)C(O)=O)CNC2=C1C(=O)N=C(N)N2
975.334	37	975.298	(9Z)-myristoleoyl-CoA	C35H60N7O17P3S			http://www.hmdb.ca/metabolites/HMDB0112236	http://www.lipidmaps.org/data/LMSDRecord.php?LMID=LMFA07050135		https://pubchem.ncbi.nlm.nih.gov/compound/70678650	GIIFECKTWKZXGU-FJXLYLFVSA-N	CCCC\C=C/CCCCCCCC(=O)SCCNC(=O)CCNC(=O)[C@H](O)C(C)(C)COP(O)(=O)OP(O)(=O)OC[C@H]1O[C@H]([C@H](O)[C@@H]1OP(O)(O)=O)N1C=NC2=C1N=CN=C2N
975.334	37	975.298	(4Z)-tetradec-4-enoyl-CoA	C35H60N7O17P3S			http://www.hmdb.ca/metabolites/HMDB0301147				DNLHNRRBWZXJHU-UHFFFAOYSA-N	CCCCCCCCCC=CCCC(=O)SCCNC(=O)CCNC(=O)C(O)C(C)(C)COP(O)(=O)OP(O)(=O)OCC1OC(C(O)C1OP(O)(O)=O)N1C=NC2=C1N=CN=C2N
975.334	37	975.298	(7Z)-tetradec-7-enoyl-CoA	C35H60N7O17P3S			http://www.hmdb.ca/metabolites/HMDB0301148				JPIHVKICKVPFFY-UHFFFAOYSA-N	CCCCCCC=CCCCCCC(=O)SCCNC(=O)CCNC(=O)C(O)C(C)(C)COP(O)(=O)OP(O)(=O)OCC1OC(C(O)C1OP(O)(O)=O)N1C=NC2=C1N=CN=C2N
975.334	37	975.298	cis-tetradec-5-enoyl-CoA	C35H60N7O17P3S			http://www.hmdb.ca/metabolites/HMDB0062426	http://www.lipidmaps.org/data/LMSDRecord.php?LMID=LMFA07050305		https://pubchem.ncbi.nlm.nih.gov/compound/70679011	MRVDZOHJMLTLHJ-STFCKWFXSA-N	[H]\C(CCCCCCCC)=C(/[H])CCCC(=O)SCCN=C(O)CCN=C(O)[C@]([H])(O)C(C)(C)COP(O)(=O)OP(O)(=O)OC[C@@]1([H])O[C@@]([H])(N2C=NC3=C(N)N=CN=C23)[C@]([H])(O)[C@]1([H])OP(O)(O)=O
975.334	37	975.298	trans-tetradec-11-enoyl-CoA	C35H60N7O17P3S		http://www.genome.jp/dbget-bin/www_bget?cpd:C06736		http://www.lipidmaps.org/data/LMSDRecord.php?LMID=LMFA07050395	https://metlin.scripps.edu/metabo_info.php?molid=36657	https://pubchem.ncbi.nlm.nih.gov/compound/5280993	WFGNMSCJASVFQK-XNKJMYHLSA-N	[C@@H]1([C@H](O)[C@H](OP(=O)(O)O)[C@@H](COP(O)(=O)OP(O)(=O)OCC(C)([C@@H](O)C(=O)NCCC(=O)NCCSC(CCCCCCCCC/C=C/CC)=O)C)O1)N1C=NC2C(N)=NC=NC1=2
975.334	37	975.298	trans-tetradec-2-enoyl-CoA	C35H60N7O17P3S		http://www.genome.jp/dbget-bin/www_bget?cpd:C05273		http://www.lipidmaps.org/data/LMSDRecord.php?LMID=LMFA07050396		https://pubchem.ncbi.nlm.nih.gov/compound/5280767	MBCVYCOKMMMWLX-YYMFEJJQSA-N	[C@@H]1([C@H](O)[C@H](OP(=O)(O)O)[C@@H](COP(O)(=O)OP(O)(=O)OCC(C)([C@@H](O)C(=O)NCCC(=O)NCCSC(/C=C/CCCCCCCCCCC)=O)C)O1)N1C=NC2C(N)=NC=NC1=2	http://www.genome.jp/kegg-bin/show_pathway?map00071	http://www.genome.jp/kegg-bin/show_pathway?map00062	http://www.genome.jp/kegg-bin/show_pathway?map01100	http://www.genome.jp/kegg-bin/show_pathway?map01212
975.334	37	975.298	cis-tetradec-11-enoyl-CoA	C35H60N7O17P3S		http://www.genome.jp/dbget-bin/www_bget?cpd:C06737		http://www.lipidmaps.org/data/LMSDRecord.php?LMID=LMFA07050303	https://metlin.scripps.edu/metabo_info.php?molid=36658	https://pubchem.ncbi.nlm.nih.gov/compound/5280994	WFGNMSCJASVFQK-UQEDNJKXSA-N	[C@@H]1([C@H](O)[C@H](OP(=O)(O)O)[C@@H](COP(O)(=O)OP(O)(=O)OCC(C)([C@@H](O)C(=O)NCCC(=O)NCCSC(CCCCCCCCC/C=CCC)=O)C)O1)N1C=NC2C(N)=NC=NC1=2
975.334	37	975.298	cis-tetradec-3-enoyl-CoA	C35H60N7O17P3S				http://www.lipidmaps.org/data/LMSDRecord.php?LMID=LMFA07050304			SSOCUKXLUZQJHU-AOVQAXKGSA-N	[C@@H]1([C@H](O)[C@H](OP(=O)(O)O)[C@@H](COP(O)(=O)OP(O)(=O)OCC(C)([C@@H](O)C(=O)NCCC(=O)NCCSC(C/C=CCCCCCCCCCC)=O)C)O1)N1C=NC2=C(N)N=CN=C12
975.334	37	975.298	(2E)-Tetradecenoyl-CoA	C35H60N7O17P3S			http://www.hmdb.ca/metabolites/HMDB0003946			https://pubchem.ncbi.nlm.nih.gov/compound/5280767	MBCVYCOKMMMWLX-IKUURZALSA-N	CCCCCCCCCCC\C=C\C(=O)SCCNC(=O)CCNC(=O)C(O)C(C)(C)COP(O)(=O)OP(O)(=O)OC[C@H]1O[C@H]([C@H](O)[C@@H]1OP(O)(O)=O)N1C=NC2=C1N=CN=C2N	http://www.genome.jp/kegg-bin/show_pathway?map00071	http://www.genome.jp/kegg-bin/show_pathway?map00062
975.334	37	975.298	2E-tetradecenoyl-CoA	C35H60N7O17P3S					https://metlin.scripps.edu/metabo_info.php?molid=36653
19.9985	0	0	No compounds found for experimental mass 19.99848426 and adduct: M
557.197	14	557.19	Rhodomycin D	C28H31NO11		http://www.genome.jp/dbget-bin/www_bget?cpd:C12426			https://metlin.scripps.edu/metabo_info.php?molid=63790	https://pubchem.ncbi.nlm.nih.gov/compound/443828	CADJZGPRUYOSGU-QWWLYEKJSA-N	CC[C@@]1(O)C[C@H](O[C@H]2C[C@H](N)[C@H](O)[C@H](C)O2)c2c(O)c3c(c(O)c2[C@H]1C(=O)OC)C(=O)c1cccc(O)c1C3=O	http://www.genome.jp/kegg-bin/show_pathway?map01110	http://www.genome.jp/kegg-bin/show_pathway?map01130	http://www.genome.jp/kegg-bin/show_pathway?map01057
557.197	14	557.205	Acrimarine N	C32H31NO8			http://www.hmdb.ca/metabolites/HMDB0040791		https://metlin.scripps.edu/metabo_info.php?molid=95256	https://pubchem.ncbi.nlm.nih.gov/compound/131752938	DRQKNTLMXYUGTO-UHFFFAOYSA-N	COC1=C(OC)C2=C(C=C1)C(=O)C1=C(O)C(C(C=C(C)C)C3=C(OC)C=C4OC(=O)C=CC4=C3)=C(OC)C=C1N2C
557.197	16	557.189	Azidopine	C27H26F3N5O5	90523-31-2	http://www.genome.jp/dbget-bin/www_bget?cpd:C11282	http://www.hmdb.ca/metabolites/HMDB0248800		https://metlin.scripps.edu/metabo_info.php?molid=68961	https://pubchem.ncbi.nlm.nih.gov/compound/656406	SWMHKFTXBOJETC-UHFFFAOYSA-N	CCOC(=O)C1=C(C)NC(C)=C(C1C1=CC=CC=C1C(F)(F)F)C(=O)OCCNC(=O)C1=CC=C(C=C1)N=[N+]=[N-]
557.197	17	557.207	Fuca1-2Galß1-4Glcß-Sp	C20H35N3O15					https://metlin.scripps.edu/metabo_info.php?molid=3630
257.111	4	257.112	5,6,7,8-Tetrahydromonapterin	C9H15N5O4		http://www.genome.jp/dbget-bin/www_bget?cpd:C21007					XHIXPVCTDRNTTC-YQVKZWHSSA-N	Nc1nc2c(c(=O)[nH]1)NC([C@H](O)[C@@H](O)CO)CN2	http://www.genome.jp/kegg-bin/show_pathway?map00790
257.111	4	257.112	4a-Hydroxytetrahydrobiopterin	C9H15N5O4					https://metlin.scripps.edu/metabo_info.php?molid=64413
257.111	4	257.112	4a-Hydroxytetrahydrobiopterin	C9H15N5O4		http://www.genome.jp/dbget-bin/www_bget?cpd:C15522	http://www.hmdb.ca/metabolites/HMDB0002281			https://pubchem.ncbi.nlm.nih.gov/compound/46173804	KJKIEFUPAPPGBC-XXKOCQOQSA-N	[H][C@@]1(CNC2=NC(N)=NC(=O)[C@]2(O)N1)[C@@H](O)[C@H](C)O	http://www.genome.jp/kegg-bin/show_pathway?map00350	http://www.genome.jp/kegg-bin/show_pathway?map00380	http://www.genome.jp/kegg-bin/show_pathway?map00360	http://www.genome.jp/kegg-bin/show_pathway?map00790	http://www.genome.jp/kegg-bin/show_pathway?map01100	http://www.genome.jp/kegg-bin/show_pathway?NETWORK
257.111	4	257.112	4a-Hydroxytetrahydrobiopterin	C9H15N5O4	70110-58-6		http://www.hmdb.ca/metabolites/HMDB0304198		https://metlin.scripps.edu/metabo_info.php?molid=6591	https://pubchem.ncbi.nlm.nih.gov/compound/129803	KJKIEFUPAPPGBC-UHFFFAOYSA-N	CC(O)C(O)C1CNC2=NC(N)=NC(=O)C2(O)N1	http://www.genome.jp/kegg-bin/show_pathway?map00350	http://www.genome.jp/kegg-bin/show_pathway?map00380	http://www.genome.jp/kegg-bin/show_pathway?map00360
257.111	4	257.112	Tetrahydroneopterin	C9H15N5O4	25976-00-5		http://www.hmdb.ca/metabolites/HMDB0000942		https://metlin.scripps.edu/metabo_info.php?molid=5890	https://pubchem.ncbi.nlm.nih.gov/compound/161510	XHIXPVCTDRNTTC-UHFFFAOYSA-N	NC1=NC(=O)C2=C(NCC(N2)C(O)C(O)CO)N1
257.111	11	257.109	N-(3-oxo-octanoyl)-homoserine thiolactone	C12H19NO3S				http://www.lipidmaps.org/data/LMSDRecord.php?LMID=LMFA08020239			JNXSGGJSWVMKAD-JTQLQIEISA-N	[C@@H]1(CCSC1=O)NC(=O)CC(=O)CCCCC
257.111	20	257.116	Indolmycin	C14H15N3O2		http://www.genome.jp/dbget-bin/www_bget?cpd:C21444					GNTVWGDQPXCYBV-PELKAZGASA-N	CNC1=NC(=O)[C@H]([C@H](C)c2c[nH]c3ccccc23)O1
257.111	20	257.116	L-Alanyl-L-tryptophan anhydride	C14H15N3O2						https://pubchem.ncbi.nlm.nih.gov/compound/70694258	VDMMFAOUINDEGC-UHFFFAOYNA-N	c1c2c(ccc1)c(c[nH]2)C[C@H]1NC(=O)[C@H](NC1=O)C
257.111	20	257.116	Alanyltryptophan anhydride	C14H15N3O2	17079-37-7					https://pubchem.ncbi.nlm.nih.gov/compound/15563754	VDMMFAOUINDEGC-UFBFGSQYSA-N	CC1C(=O)NC(C(=O)N1)CC2=CNC3=CC=CC=C32
257.111	20	257.116	4'-(Dimethylamino)azoxybenzene n-oxide	C14H15N3O2	13921-67-0				https://metlin.scripps.edu/metabo_info.php?molid=24046
257.111	24	257.105	TMC-120-C	C15H15NO3						https://pubchem.ncbi.nlm.nih.gov/compound/139584135	CYCJFMKXQPLWCL-OAHLLOKOSA-N	CC1=NC=C2C(=C1)C=CC3=C2O[C@@](C3=O)(C(C)C)O
257.111	24	257.105	Norcraugsodine	C15H15NO3		http://www.genome.jp/dbget-bin/www_bget?cpd:C21634					ATVBRGIKCZGPSC-MHWRWJLKSA-N	Oc1ccc(CC/N=C/c2ccc(O)c(O)c2)cc1	http://www.genome.jp/kegg-bin/show_pathway?map01110	http://www.genome.jp/kegg-bin/show_pathway?map00950
257.111	24	257.105	Tolmetin	C15H15NO3	26171-23-3	http://www.genome.jp/dbget-bin/www_bget?cpd:C07149	http://www.hmdb.ca/metabolites/HMDB0014643		https://metlin.scripps.edu/metabo_info.php?molid=2871	https://pubchem.ncbi.nlm.nih.gov/compound/5509	UPSPUYADGBWSHF-UHFFFAOYSA-N	CN1C(CC(O)=O)=CC=C1C(=O)C1=CC=C(C)C=C1
257.111	24	257.105	TMC 120C	C15H15NO3	250231-82-4						CYCJFMKXQPLWCL-UHFFFAOYNA-N	c12c(ccc3c1cnc(c3)C)C(=O)[C@@](O2)(C(C)C)O
257.111	24	257.105	3-(Aminomethyl)-2,5,9-trimethyl-7H-furo[3,2-g]chromen-7-one	C15H15NO3			http://www.hmdb.ca/metabolites/HMDB0248325			https://pubchem.ncbi.nlm.nih.gov/compound/107680	WBIICVGYYRRURR-UHFFFAOYSA-N	CC1=C(CN)C2=C(O1)C(C)=C1OC(=O)C=C(C)C1=C2
257.111	24	257.105	Mefenamic acid Metabolite (Anthranilic acid, N-(a3-hydroxy-2,3-xylyl)-)	C15H15NO3	5129-20-4				https://metlin.scripps.edu/metabo_info.php?molid=1099
257.111	24	257.105	Ismine	C15H15NO3	1805-78-3	http://www.genome.jp/dbget-bin/www_bget?cpd:C12181			https://metlin.scripps.edu/metabo_info.php?molid=69348	https://pubchem.ncbi.nlm.nih.gov/compound/188957	GSEKYIWUAPZIEF-UHFFFAOYSA-N	CNc1ccccc1-c1cc2c(cc1CO)OCO2
257.111	24	257.118	Carmofur	C11H16FN3O3	61422-45-5	http://www.genome.jp/dbget-bin/www_bget?cpd:C13252	http://www.hmdb.ca/metabolites/HMDB0249685		https://metlin.scripps.edu/metabo_info.php?molid=43550	https://pubchem.ncbi.nlm.nih.gov/compound/2577	AOCCBINRVIKJHY-UHFFFAOYSA-N	CCCCCCN=C(O)N1C=C(F)C(O)=NC1=O	http://www.genome.jp/kegg-bin/show_pathway?map00983
257.111	33	257.103	L-α-Glycerylphosphorylcholine	C8H20NO6P	28319-77-9		http://www.hmdb.ca/metabolites/HMDB0000086		https://metlin.scripps.edu/metabo_info.php?molid=370	https://pubchem.ncbi.nlm.nih.gov/compound/71920	SUHOQUVVVLNYQR-MRVPVSSYSA-N	C[N+](C)(C)CCOP([O-])(=O)OC[C@H](O)CO	http://www.genome.jp/kegg-bin/show_pathway?map00830
257.111	33	257.103	Glycerylphosphorylcholine	C8H20NO6P			http://www.hmdb.ca/metabolites/HMDB0252858			https://pubchem.ncbi.nlm.nih.gov/compound/11234	SUHOQUVVVLNYQR-UHFFFAOYSA-N	C[N+](C)(C)CCOP([O-])(=O)OCC(O)CO
257.111	39	257.101	5-Methylcytidine	C10H15N3O5	2140-61-6		http://www.hmdb.ca/metabolites/HMDB0000982		https://metlin.scripps.edu/metabo_info.php?molid=5919	https://pubchem.ncbi.nlm.nih.gov/compound/92918	ZAYHVCMSTBRABG-JXOAFFINSA-N	CC1=CN([C@@H]2O[C@H](CO)[C@@H](O)[C@H]2O)C(=O)N=C1N
257.111	39	257.101	Pyro-L-glutaminyl-L-glutamine	C10H15N3O5			http://www.hmdb.ca/metabolites/HMDB0039229		https://metlin.scripps.edu/metabo_info.php?molid=93820	https://pubchem.ncbi.nlm.nih.gov/compound/11010621	ILAITOFTZJRIFJ-WDSKDSINSA-N	NC(=O)CC[C@H](NC(=O)[C@@H]1CCC(=O)N1)C(O)=O
257.111	39	257.101	4-Amino-1-[(2R,5R)-3,4-dihydroxy-5-(hydroxymethyl)oxolan-2-yl]-5-methylpyrimidin-2-one	C10H15N3O5			http://www.hmdb.ca/metabolites/HMDB0257731			https://pubchem.ncbi.nlm.nih.gov/compound/262543	ZAYHVCMSTBRABG-UHFFFAOYSA-N	CC1=CN(C2OC(CO)C(O)C2O)C(=O)N=C1N
257.111	39	257.101	3-Methylcytidine	C10H15N3O5			http://www.hmdb.ca/metabolites/HMDB0240577			https://pubchem.ncbi.nlm.nih.gov/compound/14237477	RDPUKVRQKWBSPK-ZOQUXTDFSA-N	CN1C(=N)C=CN([C@@H]2O[C@H](CO)[C@@H](O)[C@H]2O)C1=O
257.111	39	257.101	1-[(2S,3R,4S,5R)-3,4-Dihydroxy-5-(hydroxymethyl)oxolan-2-yl]-4-imino-3-methylpyrimidin-2-one	C10H15N3O5			http://www.hmdb.ca/metabolites/HMDB0242131			https://pubchem.ncbi.nlm.nih.gov/compound/159649	RDPUKVRQKWBSPK-YYNOVJQHSA-N	[H][C@]1(CO)O[C@]([H])(N2C=CC(=N)N(C)C2=O)[C@]([H])(O)[C@]1([H])O
257.111	39	257.101	2'-C-Methylcytidine	C10H15N3O5			http://www.hmdb.ca/metabolites/HMDB0245530			https://pubchem.ncbi.nlm.nih.gov/compound/13871033	PPUDLEUZKVJXSZ-UHFFFAOYSA-N	CC1(O)C(O)C(CO)OC1N1C=CC(N)=NC1=O
257.111	39	257.101	benserazide	C10H15N3O5			http://www.hmdb.ca/metabolites/HMDB0248960			https://pubchem.ncbi.nlm.nih.gov/compound/2327	BNQDCRGUHNALGH-UHFFFAOYSA-N	NC(CO)C(O)=NNCC1=C(O)C(O)=C(O)C=C1
257.111	39	257.101	2'-O-Methylcytidine	C10H15N3O5			http://www.hmdb.ca/metabolites/HMDB0242132			https://pubchem.ncbi.nlm.nih.gov/compound/150971	RFCQJGFZUQFYRF-ZOQUXTDFSA-N	[H][C@]1(CO)O[C@@]([H])(N2C=CC(=N)N=C2O)[C@]([H])(OC)[C@]1([H])O
257.111	39	257.101	Benserazide	C10H15N3O5	322-35-0				https://metlin.scripps.edu/metabo_info.php?molid=1290
452.105	13	452.111	6,12-bis(3,4-dihydroxyphenyl)-8,13-dihydroxy-3,11-dioxatricyclo[8.4.0.0²,?]tetradeca-1(10),2(7),8-trien-4-one	C24H20O9			http://www.hmdb.ca/metabolites/HMDB0124839			https://pubchem.ncbi.nlm.nih.gov/compound/73822599	AKZBEMDOKOHIFM-UHFFFAOYSA-N	OC1CC2=C(OC1C1=CC(O)=C(O)C=C1)C=C(O)C1=C2OC(=O)CC1C1=CC(O)=C(O)C=C1
452.105	13	452.111	Epigallocatechin 3-O-p-coumarate	C24H20O9			http://www.hmdb.ca/metabolites/HMDB0038362	http://www.lipidmaps.org/data/LMSDRecord.php?LMID=LMPK12020117	https://metlin.scripps.edu/metabo_info.php?molid=47333	https://pubchem.ncbi.nlm.nih.gov/compound/6474788	HKPGWUPXXPIOAN-XMTAIGAMSA-N	OC1=CC=C(\C=C\C(=O)O[C@@H]2CC3=C(O[C@@H]2C2=CC(O)=C(O)C(O)=C2)C=C(O)C=C3O)C=C1
452.105	13	452.111	9,10-Dihydro-10-(3,4-dihydroxyphenyl)-pyrano[2,3-h]catechin-8-one	C24H20O9				http://www.lipidmaps.org/data/LMSDRecord.php?LMID=LMPK12020083	https://metlin.scripps.edu/metabo_info.php?molid=47299		LKCOZWLUAKSRQM-MSVHQQNVSA-N	O[C@@H]1Cc2c(O[C@H]1c1ccc(O)c(O)c1)c1[C@@H](CC(=O)Oc1cc2O)c1ccc(O)c(O)c1
452.105	13	452.111	Cinchonain Ib	C24H20O9		http://www.genome.jp/dbget-bin/www_bget?cpd:C10217		http://www.lipidmaps.org/data/LMSDRecord.php?LMID=LMPK12020084	https://metlin.scripps.edu/metabo_info.php?molid=47300	https://pubchem.ncbi.nlm.nih.gov/compound/442675	LKCOZWLUAKSRQM-UMAWSMADSA-N	O[C@@H]1Cc2c(O[C@@H]1c1ccc(O)c(O)c1)c1[C@H](CC(=O)Oc1cc2O)c1ccc(O)c(O)c1
452.105	13	452.111	Cinchonain Ic	C24H20O9				http://www.lipidmaps.org/data/LMSDRecord.php?LMID=LMPK12020085	https://metlin.scripps.edu/metabo_info.php?molid=47301		AKZBEMDOKOHIFM-UMAWSMADSA-N	O[C@@H]1Cc2c(cc(O)c3[C@H](CC(=O)Oc23)c2ccc(O)c(O)c2)O[C@@H]1c1ccc(O)c(O)c1
452.105	13	452.111	Cinchonain Id	C24H20O9				http://www.lipidmaps.org/data/LMSDRecord.php?LMID=LMPK12020086	https://metlin.scripps.edu/metabo_info.php?molid=47302		AKZBEMDOKOHIFM-IBUUURQNSA-N	O[C@@H]1Cc2c(cc(O)c3[C@@H](CC(=O)Oc23)c2ccc(O)c(O)c2)O[C@@H]1c1ccc(O)c(O)c1
452.105	21	452.114	{2-[2-(acetyloxy)propan-2-yl]-6-(2-methylbut-3-en-2-yl)-7-oxo-2H,3H,7H-furo[3,2-g]chromen-3-yl}oxidanesulfonic acid	C21H24O9S			http://www.hmdb.ca/metabolites/HMDB0130305			https://pubchem.ncbi.nlm.nih.gov/compound/131836476	ZDPUCFXXOIJZOL-UHFFFAOYSA-N	CC(=O)OC(C)(C)C1OC2=C(C=C3C=C(C(=O)OC3=C2)C(C)(C)C=C)C1OS(O)(=O)=O
452.105	21	452.114	[2-(acetyloxy)-2-[6-(2-methylbut-3-en-2-yl)-7-oxo-2H,3H,7H-furo[3,2-g]chromen-2-yl]propoxy]sulfonic acid	C21H24O9S			http://www.hmdb.ca/metabolites/HMDB0130301			https://pubchem.ncbi.nlm.nih.gov/compound/131836472	BCODMXWSLZBVTP-UHFFFAOYSA-N	CC(=O)OC(C)(COS(O)(=O)=O)C1CC2=CC3=C(OC(=O)C(=C3)C(C)(C)C=C)C=C2O1
452.105	21	452.114	{5-hydroxy-6-[3-(4-hydroxyphenyl)propanoyl]-7-methoxy-2,2-dimethyl-3,4-dihydro-2H-1-benzopyran-4-yl}oxidanesulfonic acid	C21H24O9S			http://www.hmdb.ca/metabolites/HMDB0125815			https://pubchem.ncbi.nlm.nih.gov/compound/131832281	FYJUNIVZSYDJQX-UHFFFAOYSA-N	COC1=CC2=C(C(CC(C)(C)O2)OS(O)(=O)=O)C(O)=C1C(=O)CCC1=CC=C(O)C=C1
452.105	21	452.114	[10-butanoyl-5-hydroxy-2,2-dimethyl-8-oxo-6-(prop-2-en-1-yl)-2H,3H,4H,8H-pyrano[3,2-g]chromen-3-yl]oxidanesulfonic acid	C21H24O9S			http://www.hmdb.ca/metabolites/HMDB0130116			https://pubchem.ncbi.nlm.nih.gov/compound/131836321	VDJHEIGASAGLQW-UHFFFAOYSA-N	CCCC(=O)C1=C2OC(C)(C)C(CC2=C(O)C2=C1OC(=O)C=C2CC=C)OS(O)(=O)=O
452.105	21	452.114	[(2-{2-[2-(acetyloxy)propan-2-yl]-7-oxo-2H,3H,7H-furo[3,2-g]chromen-6-yl}-2-methylbut-3-en-1-yl)oxy]sulfonic acid	C21H24O9S			http://www.hmdb.ca/metabolites/HMDB0130299			https://pubchem.ncbi.nlm.nih.gov/compound/131836470	SQVGTTMEUGEPNM-UHFFFAOYSA-N	CC(=O)OC(C)(C)C1CC2=CC3=C(OC(=O)C(=C3)C(C)(COS(O)(=O)=O)C=C)C=C2O1
452.105	21	452.114	[2-({2-[6-(2-methylbut-3-en-2-yl)-7-oxo-2H,3H,7H-furo[3,2-g]chromen-2-yl]propan-2-yl}oxy)-2-oxoethoxy]sulfonic acid	C21H24O9S			http://www.hmdb.ca/metabolites/HMDB0130303			https://pubchem.ncbi.nlm.nih.gov/compound/131836474	BDWDLGLLRKEWOZ-UHFFFAOYSA-N	CC(C)(OC(=O)COS(O)(=O)=O)C1CC2=CC3=C(OC(=O)C(=C3)C(C)(C)C=C)C=C2O1
452.105	21	452.114	[10-(but-3-enoyl)-5-hydroxy-2,2-dimethyl-8-oxo-6-propyl-2H,3H,4H,8H-pyrano[3,2-g]chromen-3-yl]oxidanesulfonic acid	C21H24O9S			http://www.hmdb.ca/metabolites/HMDB0130119			https://pubchem.ncbi.nlm.nih.gov/compound/131836324	DXJVFEPHNOXQIK-UHFFFAOYSA-N	CCCC1=CC(=O)OC2=C1C(O)=C1CC(OS(O)(=O)=O)C(C)(C)OC1=C2C(=O)CC=C
452.105	21	452.114	{4-[3-(4,5-dihydroxy-7-methoxy-2,2-dimethyl-3,4-dihydro-2H-1-benzopyran-6-yl)-3-oxopropyl]phenyl}oxidanesulfonic acid	C21H24O9S			http://www.hmdb.ca/metabolites/HMDB0125814			https://pubchem.ncbi.nlm.nih.gov/compound/131832280	SVIKBAHAIAEYAN-UHFFFAOYSA-N	COC1=CC2=C(C(O)CC(C)(C)O2)C(O)=C1C(=O)CCC1=CC=C(OS(O)(=O)=O)C=C1
452.105	30	452.118	Lumacaftor	C24H18F2N2O5			http://www.hmdb.ca/metabolites/HMDB0247669			https://pubchem.ncbi.nlm.nih.gov/compound/16678941	UFSKUSARDNFIRC-UHFFFAOYSA-N	CC1=CC=C(NC(=O)C2(CC2)C2=CC=C3OC(F)(F)OC3=C2)N=C1C1=CC(=CC=C1)C(O)=O
416.267	0	416.267	N-Eicosapentaenoyl Asparagine	C24H36N2O4			http://www.hmdb.ca/metabolites/HMDB0242066				UKMZIBWMLCLTKJ-UHFFFAOYSA-N	CCC=CCC=CCC=CCC=CCC=CCCCC(=O)NC(CC(N)=O)C(O)=O
416.267	4	416.269	Oleoyl 3-carbacyclic Phosphatidic Acid	C22H41O5P					https://metlin.scripps.edu/metabo_info.php?molid=44869
416.267	4	416.269	9-Octadecenoic acid (9Z)-, (2-hydroxy-2-oxido-1,2-oxaphospholan-4-yl)methyl ester	C22H41O5P			http://www.hmdb.ca/metabolites/HMDB0245757			https://pubchem.ncbi.nlm.nih.gov/compound/78099821	PUPWWTUVIZOPTB-UHFFFAOYSA-N	CCCCCCCCC=CCCCCCCCC(=O)OCC1COP(O)(=O)C1
416.267	17	416.275	Istamycin A3	C18H36N6O5		http://www.genome.jp/dbget-bin/www_bget?cpd:C17989			https://metlin.scripps.edu/metabo_info.php?molid=71985	https://pubchem.ncbi.nlm.nih.gov/compound/46174027	FBYTVIISAJWXNX-GTSDWETFSA-N	CNC[C@@H]1CC[C@@H](N)[C@@H](O[C@@H]2[C@@H](N)C[C@H](OC)[C@@H](N(C)C(=O)CNC=N)[C@H]2O)O1	http://www.genome.jp/kegg-bin/show_pathway?map01130
416.267	17	416.275	Istamycin B3	C18H36N6O5		http://www.genome.jp/dbget-bin/www_bget?cpd:C17993			https://metlin.scripps.edu/metabo_info.php?molid=71989	https://pubchem.ncbi.nlm.nih.gov/compound/46174029	FBYTVIISAJWXNX-WLWVOYFZSA-N	CNC[C@@H]1CC[C@@H](N)[C@@H](O[C@@H]2[C@H](N)C[C@H](OC)[C@@H](N(C)C(=O)CNC=N)[C@H]2O)O1	http://www.genome.jp/kegg-bin/show_pathway?map01130
416.267	27	416.256	Manoalide	C25H36O5	75088-80-1	http://www.genome.jp/dbget-bin/www_bget?cpd:C17156					FGJIDQWRRLDGDB-CPIXEKRISA-N	CC1=C(CC/C(C)=C/CCC2=CC[C@H](C3=CC(=O)O[C@H]3O)O[C@H]2O)C(C)(C)CCC1
416.267	27	416.256	Manoalide	C25H36O5				http://www.lipidmaps.org/data/LMSDRecord.php?LMID=LMPR0105020001			FGJIDQWRRLDGDB-KREAIKSFSA-N	C/C(/CCC1=C(C)CCCC1(C)C)=C\CCC1=CC[C@@H](O[C@H]1O)C1=CC(=O)OC1O
416.267	27	416.256	Colupox a	C25H36O5			http://www.hmdb.ca/metabolites/HMDB0039596		https://metlin.scripps.edu/metabo_info.php?molid=94154		PJJKEFBNTHAOBF-UHFFFAOYSA-N	CC(C)C(=O)C1=C(O)C(CC=C(C)C)(CC=C(C)C)C(=O)C2=C1OC(C2)C(C)(C)O
416.267	27	416.256	Colupox b	C25H36O5			http://www.hmdb.ca/metabolites/HMDB0039598		https://metlin.scripps.edu/metabo_info.php?molid=94156		OIQBFSJIAYCREW-UHFFFAOYSA-N	CC(C)C1CC2(CC=C(C)C)C(O1)=C(CC1OC1(C)C)C(=O)C(C(=O)C(C)C)=C2O
416.267	27	416.256	manoalide	C25H36O5			http://www.hmdb.ca/metabolites/HMDB0254329			https://pubchem.ncbi.nlm.nih.gov/compound/4009	FGJIDQWRRLDGDB-UHFFFAOYSA-N	CC(CCC1=C(C)CCCC1(C)C)=CCCC1=CCC(OC1O)C1=CC(=O)OC1O
416.267	27	416.256	2alpha,17beta-Dihydroxyandrost-4-en-3-one dipropionate	C25H36O5		http://www.genome.jp/dbget-bin/www_bget?cpd:C15290			https://metlin.scripps.edu/metabo_info.php?molid=70766	https://pubchem.ncbi.nlm.nih.gov/compound/11954148	YXMVVUNPKPIUQA-QEALOGQNSA-N	CCC(=O)O[C@H]1CC[C@H]2[C@@H]3CCC4=CC(=O)[C@H](OC(=O)CC)C[C@]4(C)[C@H]3CC[C@]12C
416.267	27	416.256	Manoalide	C25H36O5					https://metlin.scripps.edu/metabo_info.php?molid=41264
416.267	27	416.256	6'-Exomethylenesimvastatin	C25H36O5	121624-18-8				https://metlin.scripps.edu/metabo_info.php?molid=2446
416.267	27	416.256	16alpha,17beta-Dihydroxyandrost-4-en-3-one dipropionate	C25H36O5		http://www.genome.jp/dbget-bin/www_bget?cpd:C15289			https://metlin.scripps.edu/metabo_info.php?molid=70765	https://pubchem.ncbi.nlm.nih.gov/compound/11954147	CEJCQFWDKRWGSH-ZJASCOGOSA-N	CCC(=O)O[C@@H]1C[C@H]2[C@@H]3CCC4=CC(=O)CC[C@]4(C)[C@H]3CC[C@]2(C)[C@H]1OC(=O)CC
416.267	33	416.254	Alfentanil	C21H32N6O3	71195-58-9	http://www.genome.jp/dbget-bin/www_bget?cpd:C08005	http://www.hmdb.ca/metabolites/HMDB0014940		https://metlin.scripps.edu/metabo_info.php?molid=844	https://pubchem.ncbi.nlm.nih.gov/compound/51263	IDBPHNDTYPBSNI-UHFFFAOYSA-N	CCN1N=NN(CCN2CCC(COC)(CC2)N(C(=O)CC)C2=CC=CC=C2)C1=O
416.267	33	416.254	Efegatran	C21H32N6O3			http://www.hmdb.ca/metabolites/HMDB0251713			https://pubchem.ncbi.nlm.nih.gov/compound/14632458	KAGLWQUWUNBAOO-UHFFFAOYSA-N	CNC(CC1=CC=CC=C1)C(=O)N1CCCC1C(=O)NC(CCCN=C(N)N)C=O
416.267	40	416.251	Trecetilide	C21H37FN2O3S			http://www.hmdb.ca/metabolites/HMDB0259115			https://pubchem.ncbi.nlm.nih.gov/compound/9823219	RPQUKWBLAHJOPX-UHFFFAOYSA-N	CCN(CCCCCC(C)(C)F)CCCC(O)C1=CC=C(NS(C)(=O)=O)C=C1
227.292	0	0	No compounds found for experimental mass 227.291453 and adduct: M
308.166	0	308.166	n-octyl-beta-D-thioglucopyranoside	C14H28O5S			http://www.hmdb.ca/metabolites/HMDB0255216			https://pubchem.ncbi.nlm.nih.gov/compound/363418	CGVLVOOFCGWBCS-UHFFFAOYSA-N	CCCCCCCCSC1OC(CO)C(O)C(O)C1O
308.166	6	308.164	Derenofylline	C18H20N4O			http://www.hmdb.ca/metabolites/HMDB0258338			https://pubchem.ncbi.nlm.nih.gov/compound/9953065	RBZNJGHIKXAKQE-UHFFFAOYSA-N	OC1CCC(CC1)NC1=NC(=NC2=C1C=CN2)C1=CC=CC=C1
308.166	11	308.162	(-)-12-acetoxy-1-deoxysydonic acid	C17H24O5						https://pubchem.ncbi.nlm.nih.gov/compound/139586850	PJJCJBILGRTDCO-YVEFUNNKSA-N	C[C@@H](CCC[C@](C)(C1=CC=C(C=C1)C(=O)O)O)COC(=O)C
308.166	11	308.162	15-Deacetylcalonectrin	C17H24O5	38818-66-5		http://www.hmdb.ca/metabolites/HMDB0035724		https://metlin.scripps.edu/metabo_info.php?molid=90980	https://pubchem.ncbi.nlm.nih.gov/compound/587712	DFPPNUOWRKIOKO-UHFFFAOYSA-N	CC(=O)OC1CC2(C)C3(CO3)C1OC1C=C(C)CCC21CO
308.166	11	308.162	ACRL Toxin II	C17H24O5	101951-84-2		http://www.hmdb.ca/metabolites/HMDB0030496		https://metlin.scripps.edu/metabo_info.php?molid=87016	https://pubchem.ncbi.nlm.nih.gov/compound/131751033	FDSYJSBLPXPUKP-JQEGGOPCSA-N	C\C=C(/C)C(O)C(C)\C=C/C(O)C(C)C1=CC(O)=CC(=O)O1
308.166	11	308.162	Dihydrocumambrin A	C17H24O5			http://www.hmdb.ca/metabolites/HMDB0036489		https://metlin.scripps.edu/metabo_info.php?molid=91613	https://pubchem.ncbi.nlm.nih.gov/compound/13895575	ACKIMLHJQRKFGM-UHFFFAOYSA-N	CC1C2C(OC1=O)C1C(CC=C1C)C(C)(O)CC2OC(C)=O
308.166	11	308.162	1-O-Acetyl britannilactone	C17H24O5			http://www.hmdb.ca/metabolites/HMDB0243974			https://pubchem.ncbi.nlm.nih.gov/compound/25018668	QKUFZFLZBUSEHN-UHFFFAOYSA-N	CC(CCCOC(C)=O)C1=C(C)CC2OC(=O)C(=C)C2C1O
308.166	11	308.162	Cinnamodial	C17H24O5	23599-45-3	http://www.genome.jp/dbget-bin/www_bget?cpd:C09638			https://metlin.scripps.edu/metabo_info.php?molid=67857	https://pubchem.ncbi.nlm.nih.gov/compound/442354	UKLMEFSRPRDOLD-YQFWSFKMSA-N	CC(=O)O[C@@H]1C=C(C=O)[C@](O)(C=O)[C@@]2(C)CCCC(C)(C)[C@H]12
308.166	11	308.162	Inulicin	C17H24O5		http://www.genome.jp/dbget-bin/www_bget?cpd:C09483			https://metlin.scripps.edu/metabo_info.php?molid=67737	https://pubchem.ncbi.nlm.nih.gov/compound/442263	QKVABRCMWRXFAF-HMTTWLPMSA-N	C=C1C(=O)O[C@@H]2CC(C)=C(CCCOC(C)=O)[C@@H](C)[C@@H](O)[C@H]12
308.166	24	308.158	Glucoselysine	C12H24N2O7		http://www.genome.jp/dbget-bin/www_bget?cpd:C20978					IGBBBLSQXFDCHI-MIDKXNQYSA-N	N[C@@H](CCCCN[C@H]1[C@H](O)O[C@H](CO)[C@@H](O)[C@@H]1O)C(=O)O	http://www.genome.jp/kegg-bin/show_pathway?map02060
308.166	24	308.158	Psicoselysine	C12H24N2O7		http://www.genome.jp/dbget-bin/www_bget?cpd:C21616					BFSYFTQDGRDJNV-CDEVMZEPSA-N	N[C@@H](CCCCNCC(=O)[C@H](O)[C@H](O)[C@H](O)CO)C(=O)O
308.166	24	308.158	1-[(5-Amino-5-carboxypentyl)amino]-1-deoxyfructose	C12H24N2O7			http://www.hmdb.ca/metabolites/HMDB0034879		https://metlin.scripps.edu/metabo_info.php?molid=90267	https://pubchem.ncbi.nlm.nih.gov/compound/131751634	ZAWLGBRDVQURAK-UHFFFAOYSA-N	NC(CCCCNCC1(O)OC(CO)C(O)C1O)C(O)=O
308.166	24	308.158	(2R)-2-Amino-6-[[(3S,4R,5R)-3,4,5,6-tetrahydroxy-2-oxohexyl]amino]hexanoic acid	C12H24N2O7			http://www.hmdb.ca/metabolites/HMDB0242138			https://pubchem.ncbi.nlm.nih.gov/compound/123708	BFSYFTQDGRDJNV-QCNRFFRDSA-N	[H][C@@](N)(CCCCNCC(=O)[C@@]([H])(O)[C@]([H])(O)[C@]([H])(O)CO)C(O)=O
308.166	24	308.158	Fructose-lysine	C12H24N2O7			http://www.hmdb.ca/metabolites/HMDB0252494			https://pubchem.ncbi.nlm.nih.gov/compound/20111804	KJNHZLMZXSLIQY-UHFFFAOYSA-N	NCCCCC(N)C(=O)OCC(=O)C(O)C(O)C(O)CO
308.166	24	308.158	Fructosyl-lysine	C12H24N2O7			http://www.hmdb.ca/metabolites/HMDB0252495			https://pubchem.ncbi.nlm.nih.gov/compound/18546378	BFSYFTQDGRDJNV-UHFFFAOYSA-N	NC(CCCCNCC(=O)C(O)C(O)C(O)CO)C(O)=O
308.166	24	308.158	Fructoselysine	C12H24N2O7		http://www.genome.jp/dbget-bin/www_bget?cpd:C16488			https://metlin.scripps.edu/metabo_info.php?molid=71227	https://pubchem.ncbi.nlm.nih.gov/compound/18546378	BFSYFTQDGRDJNV-AYHFEMFVSA-N	N[C@@H](CCCCNCC(=O)[C@@H](O)[C@H](O)[C@H](O)CO)C(=O)O	http://www.genome.jp/kegg-bin/show_pathway?map02060
308.166	26	308.174	(2R)-2-[[(2S,3R)-3-Amino-2-hydroxy-4-phenyl-butanoyl]amino]-4-methyl-pentanoic acid	C16H24N2O4			http://www.hmdb.ca/metabolites/HMDB0242556			https://pubchem.ncbi.nlm.nih.gov/compound/3238	VGGGPCQERPFHOB-UHFFFAOYSA-N	CC(C)CC(NC(=O)C(O)C(N)CC1=CC=CC=C1)C(O)=O
308.166	26	308.174	Diacetolol	C16H24N2O4			http://www.hmdb.ca/metabolites/HMDB0251120			https://pubchem.ncbi.nlm.nih.gov/compound/50894	AWOGXJOBNAWQSF-UHFFFAOYSA-N	CC(C)NCC(O)COC1=C(C=C(C=C1)N=C(C)O)C(C)=O
308.166	26	308.174	8-Hydroxycarteolol	C16H24N2O4			http://www.hmdb.ca/metabolites/HMDB0060990			https://pubchem.ncbi.nlm.nih.gov/compound/124688	TVZJLAKRXHGVOK-UHFFFAOYSA-N	CC(C)(C)NCC(O)COC1=C2CCC(O)=NC2=C(O)C=C1
308.166	26	308.174	Ubenimex	C16H24N2O4	58970-76-6	http://www.genome.jp/dbget-bin/www_bget?cpd:C00732			https://metlin.scripps.edu/metabo_info.php?molid=63060	https://pubchem.ncbi.nlm.nih.gov/compound/439299	VGGGPCQERPFHOB-MCIONIFRSA-N	CC(C)C[C@@H](NC(=O)[C@@H](O)[C@H](N)Cc1ccccc1)C(=O)O
308.166	26	308.174	Diacetolol	C16H24N2O4	22568-64-5				https://metlin.scripps.edu/metabo_info.php?molid=775
308.166	26	308.174	8-Hydroxycarteolol	C16H24N2O4	59826-22-1				https://metlin.scripps.edu/metabo_info.php?molid=1553
308.166	30	308.175	Baquiloprim	C17H20N6			http://www.hmdb.ca/metabolites/HMDB0248865			https://pubchem.ncbi.nlm.nih.gov/compound/9861430	AIOWJIMWVFWROP-UHFFFAOYSA-N	CN(C)C1=C(C)C=C(CC2=CN=C(N)N=C2N)C2=C1N=CC=C2
308.166	39	308.178	Gestrinone	C21H24O2	16320-04-0		http://www.hmdb.ca/metabolites/HMDB0002720		https://metlin.scripps.edu/metabo_info.php?molid=3087	https://pubchem.ncbi.nlm.nih.gov/compound/27812	BJJXHLWLUDYTGC-ANULTFPQSA-N	[H][C@@]12CC[C@@](O)(C#C)[C@@]1(CC)C=CC1=C3CCC(=O)C=C3CC[C@@]21[H]
536.226	0	536.226	Quassimarin	C27H36O11		http://www.genome.jp/dbget-bin/www_bget?cpd:C08777				https://pubchem.ncbi.nlm.nih.gov/compound/441804	FXMIXHYJCNZLFE-ACBKHETBSA-N	CC[C@@](C)(OC(C)=O)C(=O)O[C@H]1C(=O)O[C@@H]2C[C@H]3C(C)=CC(=O)[C@@H](O)[C@]3(C)[C@H]3[C@@H](O)[C@H](O)[C@@]4(C)OC[C@@]23[C@@H]14
536.226	0	536.226	Aldosterone 18-glucuronide	C27H36O11	3604-86-2		http://www.hmdb.ca/metabolites/HMDB0010345	http://www.lipidmaps.org/data/LMSDRecord.php?LMID=LMST05010062	https://metlin.scripps.edu/metabo_info.php?molid=61664	https://pubchem.ncbi.nlm.nih.gov/compound/160706	OMRIQCUHVVBJKI-ACOLCOCVSA-N	[H][C@]12CC3(C(O[C@@H]4O[C@@H]([C@@H](O)[C@H](O)[C@H]4O)C(O)=O)O1)C(CC[C@@H]3C(=O)CO)C1CCC3=CC(=O)CC[C@]3(C)C21
536.226	0	536.226	Quassimarin	C27H36O11			http://www.hmdb.ca/metabolites/HMDB0036888			https://pubchem.ncbi.nlm.nih.gov/compound/429906	FXMIXHYJCNZLFE-UHFFFAOYSA-N	CCC(C)(OC(C)=O)C(=O)OC1C2C3(C)OCC22C(CC4C(C)=CC(=O)C(O)C4(C)C2C(O)C3O)OC1=O
536.226	0	536.226	Tinocrisposide	C27H36O11			http://www.hmdb.ca/metabolites/HMDB0249347			https://pubchem.ncbi.nlm.nih.gov/compound/68314881	RBPCODNTTHTSFN-UHFFFAOYSA-N	COC(=O)C1=CCCC2C3(C)CC(OC(=O)C3CC(OC3OC(CO)C(O)C(O)C3O)C12C)C1=COC=C1
536.226	3	536.224	13-chloro-docosane-1,14-disulfate	C22H45ClO8S2				http://www.lipidmaps.org/data/LMSDRecord.php?LMID=LMFA00000017	https://metlin.scripps.edu/metabo_info.php?molid=96746		IENDHJUGFNARNE-UHFFFAOYSA-N	C(C)CCCCCCC(OS(O)(=O)=O)C(Cl)CCCCCCCCCCCCOS(O)(=O)=O
536.226	10	536.231	4'-OMe-asperphenamate	C33H32N2O5							AXFVJQQVDKUHRI-JDXGNMNLSA-N	[H][C@@](COC(=O)[C@]([H])(CC1=CC=CC=C1)N=C(O)C1=CC=CC=C1)(CC1=CC=C(OC)C=C1)N=C(O)C1=CC=CC=C1
536.226	28	536.211	Aminoacylase	C30H34Cl2N4O			http://www.hmdb.ca/metabolites/HMDB0249925			https://pubchem.ncbi.nlm.nih.gov/compound/11706508	ULGJWNIHLSLQPZ-UHFFFAOYSA-N	OC(CCCCCCN=C1C2=C(CCCC2)NC2=CC(Cl)=CC(Cl)=C12)=NCCC1=CNC2=CC=CC=C12
536.226	31	536.242	Pemptoporphyrin	C32H32N4O4			http://www.hmdb.ca/metabolites/HMDB0256216				DKAGEROMGGJASM-SUSDVETHSA-N	CC1=C/C2=C/C3=C(C)C(C=C)=C(N3)\C=C3/N=C(/C=C4\N=C(\C=C\1/N\2)C(C)=C4CCC(O)=O)C(CCC(O)=O)=C3C
536.226	40	536.205	Lappaol A	C30H32O9		http://www.genome.jp/dbget-bin/www_bget?cpd:C17684	http://www.hmdb.ca/metabolites/HMDB0302070		https://metlin.scripps.edu/metabo_info.php?molid=71861	https://pubchem.ncbi.nlm.nih.gov/compound/46173976	PYLYQTVVQXPBIJ-OUZJQUPYSA-N	COC1=CC(C[C@H]2COC(=O)[C@@H]2CC2=CC=C(O)C(OC)=C2)=CC2=C1O[C@@H]([C@H]2CO)C1=CC(OC)=C(O)C=C1
536.226	40	536.205	Isolappaol A	C30H32O9			http://www.hmdb.ca/metabolites/HMDB0302314			https://pubchem.ncbi.nlm.nih.gov/compound/102232211	YMWGUENGTNUIRA-UHFFFAOYSA-N	COC1=CC(CC2C(CC3=CC=C(O)C(OC)=C3)COC2=O)=CC2=C1OC(C2CO)C1=CC=C(O)C(OC)=C1
536.226	40	536.205	Lappaol A	C30H32O9			http://www.hmdb.ca/metabolites/HMDB0301812			https://pubchem.ncbi.nlm.nih.gov/compound/323894	PYLYQTVVQXPBIJ-UHFFFAOYSA-N	COC1=CC(CC2COC(=O)C2CC2=CC=C(O)C(OC)=C2)=CC2=C1OC(C2CO)C1=CC=C(O)C(OC)=C1
536.226	40	536.205	Schisantherin	C30H32O9			http://www.hmdb.ca/metabolites/HMDB0258170			https://pubchem.ncbi.nlm.nih.gov/compound/332607	UFCGDBKFOKKVAC-UHFFFAOYSA-N	COC1=CC2=C(C(OC)=C1OC)C1=C(OC)C3=C(OCO3)C=C1CC(C)C(C)(O)C2OC(=O)C1=CC=CC=C1
536.226	40	536.205	Schisantherin A	C30H32O9	58546-56-8	http://www.genome.jp/dbget-bin/www_bget?cpd:C10881			https://metlin.scripps.edu/metabo_info.php?molid=68652	https://pubchem.ncbi.nlm.nih.gov/compound/151529	UFCGDBKFOKKVAC-DSASHONVSA-N	COc1cc2c(c(OC)c1OC)-c1c(cc3c(c1OC)OCO3)C[C@H](C)[C@](C)(O)[C@H]2OC(=O)c1ccccc1
536.226	40	536.205	Gomisin G	C30H32O9		http://www.genome.jp/dbget-bin/www_bget?cpd:C17819					OFDWKHIQKPKRKY-DSASHONVSA-N	COc1cc2c(c(OC)c1OC)-c1c(cc3c(c1OC)OCO3)[C@H](OC(=O)c1ccccc1)[C@@](C)(O)[C@@H](C)C2
270.124	3	270.123	voxtalisib	C13H14N6O			http://www.hmdb.ca/metabolites/HMDB0259876			https://pubchem.ncbi.nlm.nih.gov/compound/16123056	RGHYDLZMTYDBDT-UHFFFAOYSA-N	CCN1C(=O)C(=CC2=C(C)N=C(N)N=C12)C1=CC=NN1
270.124	6	270.126	Violastyrene	C17H18O3	19034-96-9				https://metlin.scripps.edu/metabo_info.php?molid=43626
270.124	6	270.126	trans-trismethoxy Resveratrol	C17H18O3	22255-22-7				https://metlin.scripps.edu/metabo_info.php?molid=44836
270.124	6	270.126	cis-trismethoxy Resveratrol	C17H18O3	94608-23-8				https://metlin.scripps.edu/metabo_info.php?molid=45486
270.124	6	270.126	2,3-dimethoxy-4-[(2E)-3-phenylprop-2-en-1-yl]phenol	C17H18O3			http://www.hmdb.ca/metabolites/HMDB0130347			https://pubchem.ncbi.nlm.nih.gov/compound/12312982	ANZREKWPXVZUPG-RMKNXTFCSA-N	[H]\C(CC1=C(OC)C(OC)=C(O)C=C1)=C(\[H])C1=CC=CC=C1
270.124	6	270.126	2,5-dimethoxy-4-[(2E)-3-phenylprop-2-en-1-yl]phenol	C17H18O3			http://www.hmdb.ca/metabolites/HMDB0130350			https://pubchem.ncbi.nlm.nih.gov/compound/5458526	MGFYJNMOZGSGMU-RMKNXTFCSA-N	[H]\C(CC1=CC(OC)=C(O)C=C1OC)=C(\[H])C1=CC=CC=C1
270.124	6	270.126	(E)-3,5,4'-Trimethoxystilbene	C17H18O3			http://www.hmdb.ca/metabolites/HMDB0245633			https://pubchem.ncbi.nlm.nih.gov/compound/364707	GDHNBPHYVRHYCC-UHFFFAOYSA-N	COC1=CC=C(C=CC2=CC(OC)=CC(OC)=C2)C=C1
270.124	6	270.126	4-tert-Butylphenyl salicylate	C17H18O3	87-18-3		http://www.hmdb.ca/metabolites/HMDB0041314		https://metlin.scripps.edu/metabo_info.php?molid=95726	https://pubchem.ncbi.nlm.nih.gov/compound/66597	DBOSBRHMHBENLP-UHFFFAOYSA-N	CC(C)(C)C1=CC=C(OC(=O)C2=CC=CC=C2O)C=C1
270.124	6	270.126	4-Hydrocinnamoyl-2,2,5-trimethyl-4-cyclopentene-1,3-dione	C17H18O3				http://www.lipidmaps.org/data/LMSDRecord.php?LMID=LMPK12120611	https://metlin.scripps.edu/metabo_info.php?molid=52413		JLCDLBNIBBAWCH-UHFFFAOYSA-N	CC1C(=O)C(C)(C)C(=O)C=1C(=O)CCc1ccccc1
270.124	6	270.126	(R)-5-Hydroxy-2,4-dimethoxydalbergiquinol	C17H18O3				http://www.lipidmaps.org/data/LMSDRecord.php?LMID=LMPK12100068	https://metlin.scripps.edu/metabo_info.php?molid=48428		SLLCQEPKLKMZKP-CYBMUJFWSA-N	COc1cc(OC)c(cc1O)[C@@H](C=C)c1ccccc1
270.124	6	270.126	4'-Hydroxy-7-methoxy-8-methylflavan	C17H18O3				http://www.lipidmaps.org/data/LMSDRecord.php?LMID=LMPK12020231	https://metlin.scripps.edu/metabo_info.php?molid=47447		JMZFKVHPHJWAFE-INIZCTEOSA-N	Cc1c2O[C@@H](CCc2ccc1OC)c1ccc(O)cc1
270.124	6	270.126	7-Hydroxy-5-methoxy-6-methylflavan	C17H18O3				http://www.lipidmaps.org/data/LMSDRecord.php?LMID=LMPK12020257	https://metlin.scripps.edu/metabo_info.php?molid=47473		PZRKAAPKQGONFG-HNNXBMFYSA-N	Cc1c(O)cc2O[C@@H](CCc2c1OC)c1ccccc1
270.124	6	270.126	Tephrowatsin E	C17H18O3				http://www.lipidmaps.org/data/LMSDRecord.php?LMID=LMPK12020259	https://metlin.scripps.edu/metabo_info.php?molid=47475		ZNGGVZOKUFXTRL-HNNXBMFYSA-N	COc1cc(OC)c2CC[C@@H](Oc2c1)c1ccccc1
270.124	8	270.122	Hypoglycin B	C12H18N2O5		http://www.genome.jp/dbget-bin/www_bget?cpd:C08280				https://pubchem.ncbi.nlm.nih.gov/compound/441445	UYDZYCPIQSRXKU-CIUDSAMLSA-N	C=C1C[C@H]1C[C@H](NC(=O)CC[C@H](N)C(=O)O)C(=O)O
270.124	8	270.122	Bacilysin	C12H18N2O5	29393-20-2	http://www.genome.jp/dbget-bin/www_bget?cpd:C20942					XFOUAXMJRHNTOP-PFQXTLEHSA-N	C[C@H](N)C(=O)N[C@@H](C[C@@H]1CCC(=O)[C@@H]2O[C@H]12)C(=O)O	http://www.genome.jp/kegg-bin/show_pathway?map01100	http://www.genome.jp/kegg-bin/show_pathway?map01110	http://www.genome.jp/kegg-bin/show_pathway?map01130	http://www.genome.jp/kegg-bin/show_pathway?map00998
270.124	8	270.122	Hypoglycin B	C12H18N2O5	502-37-4		http://www.hmdb.ca/metabolites/HMDB0029428		https://metlin.scripps.edu/metabo_info.php?molid=66881	https://pubchem.ncbi.nlm.nih.gov/compound/108105	UYDZYCPIQSRXKU-UHFFFAOYSA-N	NC(CCC(=O)NC(CC1CC1=C)C(O)=O)C(O)=O
270.124	18	270.119	Norpromazine	C16H18N2S	2095-20-7				https://metlin.scripps.edu/metabo_info.php?molid=2141
270.124	18	270.119	N-Demethylpromethazine	C16H18N2S	37707-23-6				https://metlin.scripps.edu/metabo_info.php?molid=2147
270.124	18	270.119	Didesmethyltrimeprazine	C16H18N2S	89929-17-9				https://metlin.scripps.edu/metabo_info.php?molid=2945
270.124	18	270.119	Fenethazine	C16H18N2S	522-24-7		http://www.hmdb.ca/metabolites/HMDB0240228			https://pubchem.ncbi.nlm.nih.gov/compound/68223	PFAXACNYGZVKMX-UHFFFAOYSA-N	CN(C)CCN1C2=CC=CC=C2SC2=CC=CC=C12
270.124	18	270.119	N-Desmethylpromazine	C16H18N2S			http://www.hmdb.ca/metabolites/HMDB0013939			https://pubchem.ncbi.nlm.nih.gov/compound/28315	WOCOVPRTRIBGFZ-UHFFFAOYSA-N	CNCCCN1C2=CC=CC=C2SC2=CC=CC=C12
270.124	30	270.116	9-Anilinoacridine	C19H14N2			http://www.hmdb.ca/metabolites/HMDB0247580			https://pubchem.ncbi.nlm.nih.gov/compound/18757	LNVQBBHYPGFSMX-UHFFFAOYSA-N	N(C1=CC=CC=C1)C1=C2C=CC=CC2=NC2=CC=CC=C12
270.124	33	270.133	Morinidazole	C11H18N4O4			http://www.hmdb.ca/metabolites/HMDB0254886			https://pubchem.ncbi.nlm.nih.gov/compound/11644726	GAZGHCHCYRSPIV-UHFFFAOYSA-N	CC1=NC=C(N1CC(O)CN1CCOCC1)[N+]([O-])=O
270.124	33	270.133	1-Piperidineethanol, alpha-((2-nitro-1H-imidazol-1-yl)methyl)-, 1-oxide	C11H18N4O4			http://www.hmdb.ca/metabolites/HMDB0257260			https://pubchem.ncbi.nlm.nih.gov/compound/127544	GTBZYCLWYDYBHT-UHFFFAOYSA-N	OC(CN1C=NC(=C1)[N+]([O-])=O)C[N+]1([O-])CCCCC1
270.124	33	270.133	2-[3-Carboxy-3-(methylammonio)propyl]-L-histidine	C11H18N4O4					https://metlin.scripps.edu/metabo_info.php?molid=3400
270.124	38	270.113	Chloroprocaine	C13H19ClN2O2	133-16-4	http://www.genome.jp/dbget-bin/www_bget?cpd:C07877	http://www.hmdb.ca/metabolites/HMDB0015292		https://metlin.scripps.edu/metabo_info.php?molid=3958	https://pubchem.ncbi.nlm.nih.gov/compound/8612	VDANGULDQQJODZ-UHFFFAOYSA-N	CCN(CC)CCOC(=O)C1=C(Cl)C=C(N)C=C1
396.272	13	396.267	Estradiol 17beta-cyclopentylpropionate	C26H36O3	313-06-4	http://www.genome.jp/dbget-bin/www_bget?cpd:C14640			https://metlin.scripps.edu/metabo_info.php?molid=44160	https://pubchem.ncbi.nlm.nih.gov/compound/9403	UOACKFBJUYNSLK-XRKIENNPSA-N	C[C@]12CC[C@@H]3c4ccc(O)cc4CC[C@H]3[C@@H]1CC[C@@H]2OC(=O)CCC1CCCC1
396.272	13	396.266	estradiol cypionate	C26H36O3			http://www.hmdb.ca/metabolites/HMDB0251962			https://pubchem.ncbi.nlm.nih.gov/compound/3263	UOACKFBJUYNSLK-UHFFFAOYSA-N	CC12CCC3C(CCC4=CC(O)=CC=C34)C1CCC2OC(=O)CCC1CCCC1
396.272	13	396.266	[(8R,9S,13S,14S,17S)-17-Hydroxy-13-methyl-6,7,8,9,11,12,14,15,16,17-decahydrocyclopenta[a]phenanthren-3-yl] 3-cyclopentylpropanoate	C26H36O3			http://www.hmdb.ca/metabolites/HMDB0257965			https://pubchem.ncbi.nlm.nih.gov/compound/520519	FKRVEVDSHLGWGC-UHFFFAOYSA-N	CC12CCC3C(CCC4=C3C=CC(OC(=O)CCC3CCCC3)=C4)C1CCC2O
396.272	13	396.266	(2E,4E,6E,8E)-3,7-Dimethyl-9-(2-nonoxyphenyl)nona-2,4,6,8-tetraenoic acid	C26H36O3			http://www.hmdb.ca/metabolites/HMDB0242652			https://pubchem.ncbi.nlm.nih.gov/compound/128186	YICSHLQWGQTKJL-UHFFFAOYSA-N	CCCCCCCCCOC1=CC=CC=C1C=CC(C)=CC=CC(C)=CC(O)=O
396.272	19	396.264	1-Hexadecyl Lysophosphatidic Acid	C19H41O6P	52603-03-9				https://metlin.scripps.edu/metabo_info.php?molid=45224
396.272	19	396.264	PA(O-16:0/0:0)	C19H41O6P			http://www.hmdb.ca/metabolites/HMDB0062325	http://www.lipidmaps.org/data/LMSDRecord.php?LMID=LMGP10060005	https://metlin.scripps.edu/metabo_info.php?molid=82360	https://pubchem.ncbi.nlm.nih.gov/compound/11825433	XLVRFPVHQPHXAA-LJQANCHMSA-N	[H][C@@](O)(COCCCCCCCCCCCCCCCC)COP(O)(O)=O
396.272	23	396.262	13,14-dihydro-15(R,S)-hydroxy-16,16-difluoro Prostaglandin E1-d4	C20H30D4F2O5					https://metlin.scripps.edu/metabo_info.php?molid=96535
53.0049	31	53.0032	Ammonium chloride	NH4Cl	12125-02-9	http://www.genome.jp/dbget-bin/www_bget?cpd:C12538				https://pubchem.ncbi.nlm.nih.gov/compound/25517	NLXLAEXVIDQMFP-UHFFFAOYSA-N	[Cl-].[NH4+]
1006.42	16	1006.44	Oxytocin	C43H66N12O12S2	50-56-6		http://www.hmdb.ca/metabolites/HMDB0002865		https://metlin.scripps.edu/metabo_info.php?molid=1691	https://pubchem.ncbi.nlm.nih.gov/compound/53477758	XNOPRXBHLZRZKH-MQYCRUOZSA-N	CC[C@H](C)[C@@H]1NC(=O)[C@H](CC2=CC=C(O)C=C2)NC(=O)[C@@H](N)CSSC[C@H](NC(=O)[C@H](CC(N)=O)NC(=O)[C@H](CCC(N)=O)NC1=O)C(=O)N1CCCC1C(=O)N[C@@H](CC(C)C)C(=O)NCC(N)=O
1006.42	16	1006.44	Oxytocin acetate salt hydrate	C43H66N12O12S2			http://www.hmdb.ca/metabolites/HMDB0256005			https://pubchem.ncbi.nlm.nih.gov/compound/5771	XNOPRXBHLZRZKH-UHFFFAOYSA-N	CCC(C)C1NC(=O)C(CC2=CC=C(O)C=C2)NC(=O)C(N)CSSCC(NC(=O)C(CC(N)=O)NC(=O)C(CCC(N)=O)NC1=O)C(=O)N1CCCC1C(=O)NC(CC(C)C)C(=O)NCC(N)=O
1006.42	16	1006.44	mesotocin	C43H66N12O12S2			http://www.hmdb.ca/metabolites/HMDB0254480				SILDPWPVKZETMP-UHFFFAOYSA-N	CCC(C)C(NC(=O)C1CCCN1C(=O)C1CSSCC(N)C(=O)NC(CC2=CC=C(O)C=C2)C(=O)NC(C(C)CC)C(=O)NC(CCC(N)=O)C(=O)NC(CC(N)=O)C(=O)N1)C(=O)NCC(N)=O
1006.42	16	1006.44	Oxytocin	C43H66N12O12S2		http://www.genome.jp/dbget-bin/www_bget?cpd:C00746				https://pubchem.ncbi.nlm.nih.gov/compound/439302	XNOPRXBHLZRZKH-DSZYJQQASA-N	CC[C@H](C)[C@@H]1NC(=O)[C@H](Cc2ccc(O)cc2)NC(=O)[C@@H](N)CSSC[C@@H](C(=O)N2CCC[C@H]2C(=O)N[C@@H](CC(C)C)C(=O)NCC(N)=O)NC(=O)[C@H](CC(N)=O)NC(=O)[C@H](CCC(N)=O)NC1=O	http://www.genome.jp/kegg-bin/show_pathway?map04080	http://www.genome.jp/kegg-bin/show_pathway?map04024
1006.42	25	1006.45	PIP(20:5(7Z,9Z,11E,13E,17Z)-3OH(5,6,15)/18:3(6Z,9Z,12Z))	C47H76O19P2			http://www.hmdb.ca/metabolites/HMDB0279316				OCOPKDOIXSKGLD-FDBLSXMNSA-N	[H][C@@](COC(=O)CCC[C@H](O)[C@@H](O)\C=C/C=C\C=C\C=C\[C@H](O)C\C=C/CC)(COP(O)(=O)O[C@H]1C(O)C(O)C(O)[C@@H](OP(O)(O)=O)C1O)OC(=O)CCCC\C=C/C\C=C/C\C=C/CCCCC
1006.42	25	1006.45	PIP(18:3(9Z,12Z,15Z)/20:5(7Z,9Z,11E,13E,17Z)-3OH(5,6,15))	C47H76O19P2			http://www.hmdb.ca/metabolites/HMDB0279419				YMUFTDQKJZFOEH-XXVDJUQOSA-N	[H][C@@](COC(=O)CCCCCCC\C=C/C\C=C/C\C=C/CC)(COP(O)(=O)O[C@H]1C(O)C(O)C(O)[C@@H](OP(O)(O)=O)C1O)OC(=O)CCC[C@@H](O)[C@H](O)\C=C/C=C\C=C\C=C\[C@@H](O)C\C=C/CC
1006.42	25	1006.45	PIP(18:3(6Z,9Z,12Z)/20:5(7Z,9Z,11E,13E,17Z)-3OH(5,6,15))	C47H76O19P2			http://www.hmdb.ca/metabolites/HMDB0279315				BVWBMRXNNCJZRU-UEMGJSNGSA-N	[H][C@@](COC(=O)CCCC\C=C/C\C=C/C\C=C/CCCCC)(COP(O)(=O)O[C@H]1C(O)C(O)C(O)[C@@H](OP(O)(O)=O)C1O)OC(=O)CCC[C@@H](O)[C@H](O)\C=C/C=C\C=C\C=C\[C@@H](O)C\C=C/CC
1006.42	25	1006.45	PIP(20:5(7Z,9Z,11E,13E,17Z)-3OH(5,6,15)/18:3(9Z,12Z,15Z))	C47H76O19P2			http://www.hmdb.ca/metabolites/HMDB0279420				TUMNKLSGOLTSCW-KWPWFGSHSA-N	[H][C@@](COC(=O)CCC[C@H](O)[C@@H](O)\C=C/C=C\C=C\C=C\[C@H](O)C\C=C/CC)(COP(O)(=O)O[C@H]1C(O)C(O)C(O)[C@@H](OP(O)(O)=O)C1O)OC(=O)CCCCCCC\C=C/C\C=C/C\C=C/CC
218.115	1	218.115	5-hydroxysebacate	C10H18O5					https://metlin.scripps.edu/metabo_info.php?molid=86076
218.115	1	218.115	2-Hydroxydecanedioic acid	C10H18O5	103963-71-9				https://metlin.scripps.edu/metabo_info.php?molid=5413
218.115	1	218.115	2-hydroxy-decanedioic acid	C10H18O5			http://www.hmdb.ca/metabolites/HMDB0000424	http://www.lipidmaps.org/data/LMSDRecord.php?LMID=LMFA01170076	https://metlin.scripps.edu/metabo_info.php?molid=74931	https://pubchem.ncbi.nlm.nih.gov/compound/128458	LPIOYESQKJFWPQ-UHFFFAOYSA-N	OC(CCCCCCCC(O)=O)C(O)=O
218.115	1	218.115	3-hydroxy-sebacic acid	C10H18O5			http://www.hmdb.ca/metabolites/HMDB0000350	http://www.lipidmaps.org/data/LMSDRecord.php?LMID=LMFA01170092	https://metlin.scripps.edu/metabo_info.php?molid=45926	https://pubchem.ncbi.nlm.nih.gov/compound/3017884	OQYZCCKCJQWHIE-MRVPVSSYSA-N	O[C@H](CCCCCCC(O)=O)CC(O)=O
218.115	29	218.109	Thiofanox	C9H18N2O2S	39196-18-4	http://www.genome.jp/dbget-bin/www_bget?cpd:C18652			https://metlin.scripps.edu/metabo_info.php?molid=72438	https://pubchem.ncbi.nlm.nih.gov/compound/5361043	FZSVSABTBYGOQH-YRNVUSSQSA-N	CNC(=O)O/N=C(\CSC)C(C)(C)C
218.115	36	218.107	(-)-Menthyl chloroformate	C11H19ClO2			http://www.hmdb.ca/metabolites/HMDB0242216			https://pubchem.ncbi.nlm.nih.gov/compound/151928	KIUPCUCGVCGPPA-UHFFFAOYSA-N	CC(C)C1CCC(C)CC1OC(Cl)=O
193.937	0	0	No compounds found for experimental mass 193.9365946 and adduct: M
219.077	9	219.075	1-Isothiocyanato-7-(methylsulfinyl)heptane	C9H17NOS2			http://www.hmdb.ca/metabolites/HMDB0038441		https://metlin.scripps.edu/metabo_info.php?molid=93132	https://pubchem.ncbi.nlm.nih.gov/compound/9837367	OGYHCBGORZWBPH-UHFFFAOYSA-N	CS(=O)CCCCCCCN=C=S
219.077	13	219.074	N-Acetyl-D-glucosamino-1,5-lactone	C8H13NO6		http://www.genome.jp/dbget-bin/www_bget?cpd:C22488					NELQYZRSPDCGRQ-DBRKOABJSA-N	CC(=O)N[C@H]1C(=O)O[C@H](CO)[C@@H](O)[C@@H]1O
219.077	13	219.074	N-Acetyl-D-galactosamino-1,5-lactone	C8H13NO6		http://www.genome.jp/dbget-bin/www_bget?cpd:C22489					NELQYZRSPDCGRQ-MVIOUDGNSA-N	CC(=O)N[C@H]1C(=O)O[C@H](CO)[C@H](O)[C@@H]1O
219.077	13	219.074	N-Acetyl-D-mannosaminolactone	C8H13NO6		http://www.genome.jp/dbget-bin/www_bget?cpd:C03776			https://metlin.scripps.edu/metabo_info.php?molid=66042	https://pubchem.ncbi.nlm.nih.gov/compound/440115	NELQYZRSPDCGRQ-XZBKPIIZSA-N	CC(=O)N[C@@H]1C(=O)O[C@H](CO)[C@@H](O)[C@@H]1O
219.077	13	219.074	O-Succinyl-L-homoserine	C8H13NO6	1492-23-5	http://www.genome.jp/dbget-bin/www_bget?cpd:C01118			https://metlin.scripps.edu/metabo_info.php?molid=362	https://pubchem.ncbi.nlm.nih.gov/compound/439406	GNISQJGXJIDKDJ-YFKPBYRVSA-N	N[C@@H](CCOC(=O)CCC(=O)O)C(=O)O	http://www.genome.jp/kegg-bin/show_pathway?map00270	http://www.genome.jp/kegg-bin/show_pathway?map00920	http://www.genome.jp/kegg-bin/show_pathway?map01100	http://www.genome.jp/kegg-bin/show_pathway?map01110	http://www.genome.jp/kegg-bin/show_pathway?map01230
219.077	13	219.074	O-Succinyl-L-homoserine	C8H13NO6			http://www.hmdb.ca/metabolites/HMDB0255868			https://pubchem.ncbi.nlm.nih.gov/compound/954	GNISQJGXJIDKDJ-UHFFFAOYSA-N	NC(CCOC(=O)CCC(O)=O)C(O)=O
219.077	27	219.083	benzisothiazole piperazine	C11H13N3S			http://www.hmdb.ca/metabolites/HMDB0060827			https://pubchem.ncbi.nlm.nih.gov/compound/2772144	KRDOFMHJLWKXIU-UHFFFAOYSA-N	C1CN(CCN1)C1=NSC2=C1C=CC=C2
219.077	27	219.083	7-Piperazin-1-yl-thieno[2,3-c] Pyridine	C11H13N3S					https://metlin.scripps.edu/metabo_info.php?molid=45043
219.077	38	219.085	Ser Gly Gly	C7H13N3O5					https://metlin.scripps.edu/metabo_info.php?molid=15706
219.077	38	219.085	Gly Gly Ser	C7H13N3O5					https://metlin.scripps.edu/metabo_info.php?molid=16342
219.077	38	219.085	Gly Ser Gly	C7H13N3O5					https://metlin.scripps.edu/metabo_info.php?molid=23056
219.077	38	219.085	Ser Asn	C7H13N3O5					https://metlin.scripps.edu/metabo_info.php?molid=23733
219.077	38	219.085	Asn Ser	C7H13N3O5					https://metlin.scripps.edu/metabo_info.php?molid=23767
219.077	38	219.085	1D-1-Guanidino-1-deoxy-3-dehydro-scyllo-inositol	C7H13N3O5		http://www.genome.jp/dbget-bin/www_bget?cpd:C04673			https://metlin.scripps.edu/metabo_info.php?molid=64556	https://pubchem.ncbi.nlm.nih.gov/compound/5460106	MMPAYJAQJWVMJV-URDJKYRMSA-N	N=C(N)N[C@H]1[C@H](O)[C@@H](O)[C@H](O)C(=O)[C@@H]1O	http://www.genome.jp/kegg-bin/show_pathway?map01110	http://www.genome.jp/kegg-bin/show_pathway?map01130	http://www.genome.jp/kegg-bin/show_pathway?map00521
219.077	38	219.085	Asparaginyl-Serine	C7H13N3O5			http://www.hmdb.ca/metabolites/HMDB0028740		https://metlin.scripps.edu/metabo_info.php?molid=85655	https://pubchem.ncbi.nlm.nih.gov/compound/18218185	SONUFGRSSMFHFN-UHFFFAOYSA-N	NC(CC(N)=O)C(=O)NC(CO)C(O)=O
219.077	38	219.085	Serylasparagine	C7H13N3O5			http://www.hmdb.ca/metabolites/HMDB0029034		https://metlin.scripps.edu/metabo_info.php?molid=85927	https://pubchem.ncbi.nlm.nih.gov/compound/7016075	LTFSLKWFMWZEBD-IMJSIDKUSA-N	N[C@@H](CO)C(=O)N[C@@H](CC(N)=O)C(O)=O
88.0332	17	88.0347	2-Methyl-1-propenethiol	C4H8S					https://metlin.scripps.edu/metabo_info.php?molid=94861
88.0332	17	88.0347	3-(Methylthio)-1-propene	C4H8S	10152-76-8		http://www.hmdb.ca/metabolites/HMDB0031653		https://metlin.scripps.edu/metabo_info.php?molid=87837	https://pubchem.ncbi.nlm.nih.gov/compound/66282	NVLPQIPTCCLBEU-UHFFFAOYSA-N	CSCC=C
88.0332	17	88.0347	(Z)-1-(Methylthio)-1-propene	C4H8S			http://www.hmdb.ca/metabolites/HMDB0061876			https://pubchem.ncbi.nlm.nih.gov/compound/5364225	YJOGCMRDEUBRJD-ARJAWSKDSA-N	[H]\C(C)=C(/[H])SC
88.0332	17	88.0347	tetrahydrothiophene	C4H8S			http://www.hmdb.ca/metabolites/HMDB0258909			https://pubchem.ncbi.nlm.nih.gov/compound/1127	RAOIDOHSFRTOEL-UHFFFAOYSA-N	C1CCSC1
88.0332	17	88.0347	cis-2,3-Dimethylthiirane	C4H8S	5954-71-2		http://www.hmdb.ca/metabolites/HMDB0039807		https://metlin.scripps.edu/metabo_info.php?molid=94356	https://pubchem.ncbi.nlm.nih.gov/compound/80053	ZMJBHCIEMIVIFZ-ZXZARUISSA-N	C[C@H]1S[C@H]1C
88.0332	17	88.0347	(1E)-1-(methylthio)prop-1-ene	C4H8S			http://www.hmdb.ca/metabolites/HMDB0059843			https://pubchem.ncbi.nlm.nih.gov/compound/637915	YJOGCMRDEUBRJD-ONEGZZNKSA-N	[H]\C(SC([H])([H])[H])=C(\[H])C([H])([H])[H]
637.338	20	637.325	milbemycin alpha9	C36H47NO9			http://www.hmdb.ca/metabolites/HMDB0254726				CKRJPYYQWZCUGP-UHFFFAOYSA-N	CC1CCC2(CC3CC(CC=C(C)CC(C)C=CC=C4COC5C(O)C(COC(=O)C6=CC=CN6)=CC(C(=O)O3)C45O)O2)OC1C
637.338	24	637.323	PHOHA-PS	C29H52NO12P				http://www.lipidmaps.org/data/LMSDRecord.php?LMID=LMGP20040009			VIJFPBAJWYVKSQ-WQVBGXLGSA-N	C(O)(=O)[C@@]([H])(N)COP(OC[C@]([H])(OC(CCC(O)/C=C/C(=O)[H])=O)COC(CCCCCCCCCCCCCCC)=O)(=O)O
637.338	24	637.323	OG-PS	C29H52NO12P				http://www.lipidmaps.org/data/LMSDRecord.php?LMID=LMGP20040021			IZVJSAQUVWOMJB-MVKCUJKCSA-N	C(O)(=O)[C@@]([H])(N)COP(OC[C@]([H])(OC(CCCC(=O)O)=O)COC(CCCCCCC/C=C\CCCCCCCC)=O)(=O)O
637.338	33	637.359	PC(2:0/PGF1alpha)	C30H56NO11P			http://www.hmdb.ca/metabolites/HMDB0288898				YZLKIVUZCQEAMM-QMHOTTKSSA-N	CCCCC[C@H](O)\C=C\[C@H]1[C@H](O)C[C@H](O)[C@@H]1CCCCCCC(=O)O[C@H](COC(C)=O)COP([O-])(=O)OCC[N+](C)(C)C
637.338	33	637.359	PC(PGF1alpha/2:0)	C30H56NO11P			http://www.hmdb.ca/metabolites/HMDB0288899				OFLGTVWXRZTMDE-QMHOTTKSSA-N	CCCCC[C@H](O)\C=C\[C@H]1[C@H](O)C[C@H](O)[C@@H]1CCCCCCC(=O)OC[C@H](COP([O-])(=O)OCC[N+](C)(C)C)OC(C)=O
193.065	28	193.06	Toxoflavine	C7H7N5O2	84-82-2	http://www.genome.jp/dbget-bin/www_bget?cpd:C16789			https://metlin.scripps.edu/metabo_info.php?molid=71343	https://pubchem.ncbi.nlm.nih.gov/compound/66541	SLGRAIAQIAUZAQ-UHFFFAOYSA-N	Cn1ncnc2c(=O)n(C)c(=O)nc1-2
193.065	28	193.06	6-Hydroxymethylpterin	C7H7N5O2			http://www.hmdb.ca/metabolites/HMDB0247079			https://pubchem.ncbi.nlm.nih.gov/compound/135415975	XGWIBNWDLMIPNF-UHFFFAOYSA-N	NC1=NC2=NC=C(CO)N=C2C(=O)N1
15.9989	0	0	No compounds found for experimental mass 15.9989115 and adduct: M
16.0019	0	0	No compounds found for experimental mass 16.00185441 and adduct: M
92.1142	0	0	No compounds found for experimental mass 92.11420691 and adduct: M
31.991	36	31.9898	Oxygen	O2	7782-44-7	http://www.genome.jp/dbget-bin/www_bget?cpd:C00007	http://www.hmdb.ca/metabolites/HMDB0001377		https://metlin.scripps.edu/metabo_info.php?molid=3195	https://pubchem.ncbi.nlm.nih.gov/compound/977	MYMOFIZGZYHOMD-UHFFFAOYSA-N	O=O	http://www.genome.jp/kegg-bin/show_pathway?map00260	http://www.genome.jp/kegg-bin/show_pathway?map00100	http://www.genome.jp/kegg-bin/show_pathway?map00350	http://www.genome.jp/kegg-bin/show_pathway?map00270	http://www.genome.jp/kegg-bin/show_pathway?map00410	http://www.genome.jp/kegg-bin/show_pathway?map00340	http://www.genome.jp/kegg-bin/show_pathway?map00380	http://www.genome.jp/kegg-bin/show_pathway?map00250	http://www.genome.jp/kegg-bin/show_pathway?map00330	http://www.genome.jp/kegg-bin/show_pathway?map00310	http://www.genome.jp/kegg-bin/show_pathway?map00760	http://www.genome.jp/kegg-bin/show_pathway?map00360	http://www.genome.jp/kegg-bin/show_pathway?map00860	http://www.genome.jp/kegg-bin/show_pathway?map00230	http://www.genome.jp/kegg-bin/show_pathway?map00430	http://www.genome.jp/kegg-bin/show_pathway?map00280	http://www.genome.jp/kegg-bin/show_pathway?map00150	http://www.genome.jp/kegg-bin/show_pathway?map00562	http://www.genome.jp/kegg-bin/show_pathway?map00590	http://www.genome.jp/kegg-bin/show_pathway?map00120	http://www.genome.jp/kegg-bin/show_pathway?map00232	http://www.genome.jp/kegg-bin/show_pathway?map00472	http://www.genome.jp/kegg-bin/show_pathway?map00190	http://www.genome.jp/kegg-bin/show_pathway?map00830	http://www.genome.jp/kegg-bin/show_pathway?map00740	http://www.genome.jp/kegg-bin/show_pathway?map00140	http://www.genome.jp/kegg-bin/show_pathway?map00920	http://www.genome.jp/kegg-bin/show_pathway?map00130	http://www.genome.jp/kegg-bin/show_pathway?map00750	http://www.genome.jp/kegg-bin/show_pathway?map01100	http://www.genome.jp/kegg-bin/show_pathway?map01110	http://www.genome.jp/kegg-bin/show_pathway?map00630	http://www.genome.jp/kegg-bin/show_pathway?map01130	http://www.genome.jp/kegg-bin/show_pathway?map04066	http://www.genome.jp/kegg-bin/show_pathway?map02024	http://www.genome.jp/kegg-bin/show_pathway?map02020	http://www.genome.jp/kegg-bin/show_pathway?map00195
31.991	36	31.9898	Superoxide	O2		http://www.genome.jp/dbget-bin/www_bget?cpd:C00704	http://www.hmdb.ca/metabolites/HMDB0002168			https://pubchem.ncbi.nlm.nih.gov/compound/5359597	OUUQCZGPVNCOIJ-UHFFFAOYSA-M	[O][O-]	http://www.genome.jp/kegg-bin/show_pathway?map04066	http://www.genome.jp/kegg-bin/show_pathway?map05230	http://www.genome.jp/kegg-bin/show_pathway?map04212	http://www.genome.jp/kegg-bin/show_pathway?map05010	http://www.genome.jp/kegg-bin/show_pathway?map05014	http://www.genome.jp/kegg-bin/show_pathway?map05418	http://www.genome.jp/kegg-bin/show_pathway?map05012	http://www.genome.jp/kegg-bin/show_pathway?map05020	http://www.genome.jp/kegg-bin/show_pathway?map05200	http://www.genome.jp/kegg-bin/show_pathway?map05225	http://www.genome.jp/kegg-bin/show_pathway?map04626	http://www.genome.jp/kegg-bin/show_pathway?map04940	http://www.genome.jp/kegg-bin/show_pathway?map05022	http://www.genome.jp/kegg-bin/show_pathway?map04613	http://www.genome.jp/kegg-bin/show_pathway?map05417	http://www.genome.jp/kegg-bin/show_pathway?map05208	http://www.genome.jp/kegg-bin/show_pathway?map05415	http://www.genome.jp/kegg-bin/show_pathway?map05171	http://www.genome.jp/kegg-bin/show_pathway?NETWORK	http://www.genome.jp/kegg-bin/show_pathway?nt06226	http://www.genome.jp/kegg-bin/show_pathway?nt06463	http://www.genome.jp/kegg-bin/show_pathway?nt06251	http://www.genome.jp/kegg-bin/show_pathway?nt06263	http://www.genome.jp/kegg-bin/show_pathway?nt06253	http://www.genome.jp/kegg-bin/show_pathway?nt06415	http://www.genome.jp/kegg-bin/show_pathway?nt06465
48.9896	0	0	No compounds found for experimental mass 48.98957313 and adduct: M
97.0275	0	0	No compounds found for experimental mass 97.02747596 and adduct: M
112.986	18	112.988	O-Phosphorylhydroxylamine	H2PO4NH2		http://www.genome.jp/dbget-bin/www_bget?cpd:C03629				https://pubchem.ncbi.nlm.nih.gov/compound/440067	JZTPOMIFAFKKSK-UHFFFAOYSA-N	NOP(=O)(O)O
241.096	1	241.096	Peldesine	C12H11N5O			http://www.hmdb.ca/metabolites/HMDB0256208			https://pubchem.ncbi.nlm.nih.gov/compound/135413525	DOHVAKFYAHLCJP-UHFFFAOYSA-N	NC1=NC(=O)C2=C(N1)C(CC1=CN=CC=C1)=CN2
241.096	1	241.096	o6-Benzylguanine	C12H11N5O			http://www.hmdb.ca/metabolites/HMDB0255878			https://pubchem.ncbi.nlm.nih.gov/compound/4578	KRWMERLEINMZFT-UHFFFAOYSA-N	N=C1NC2=C(N=CN2)C(OCC2=CC=CC=C2)=N1
241.096	1	241.096	Pelrinone	C12H11N5O			http://www.hmdb.ca/metabolites/HMDB0256211			https://pubchem.ncbi.nlm.nih.gov/compound/135413516	NZXHFDXOCVIYLO-UHFFFAOYSA-N	CC1=NC(NCC2=CN=CC=C2)=C(C#N)C(=O)N1
241.096	1	241.096	9H-Purin-6-ol, 2-((phenylmethyl)amino)-	C12H11N5O			http://www.hmdb.ca/metabolites/HMDB0246978			https://pubchem.ncbi.nlm.nih.gov/compound/135435090	XWNJMSJGJFSGRY-UHFFFAOYSA-N	O=C1NC(NCC2=CC=CC=C2)=NC2=C1NC=N2
241.096	6	241.095	Methocarbamol	C11H15NO5	532-03-6		http://www.hmdb.ca/metabolites/HMDB0014567			https://pubchem.ncbi.nlm.nih.gov/compound/4107	GNXFOGHNGIVQEH-UHFFFAOYSA-N	COC1=CC=CC=C1OCC(O)COC(N)=O
241.096	6	241.095	Methocarbamol	C11H15NO5					https://metlin.scripps.edu/metabo_info.php?molid=43251
173.184	0	0	No compounds found for experimental mass 173.1843363 and adduct: M
1586.8	0	0	No compounds found for experimental mass 1586.80012 and adduct: M
1584.8	0	0	No compounds found for experimental mass 1584.798411 and adduct: M
514.142	9	514.147	S-Formylmycothiol	C18H30N2O13S		http://www.genome.jp/dbget-bin/www_bget?cpd:C06718			https://metlin.scripps.edu/metabo_info.php?molid=66500		JFPVMCRFDBEEHF-QFVXKRNMSA-N	CC(=O)N[C@@H](CSC=O)C(=O)N[C@H]1[C@@H](O[C@H]2[C@H](O)[C@@H](O)[C@H](O)[C@@H](O)[C@H]2O)O[C@H](CO)[C@@H](O)[C@@H]1O
514.142	11	514.148	6-{[3,14-dihydroxy-4-(3-methylbut-2-en-1-yl)-8,17-dioxatetracyclo[8.7.0.0²,?.0¹¹,¹?]heptadeca-1(10),2(7),3,5,11(16),12,14-heptaen-5-yl]oxy}-3,4,5-trihydroxyoxane-2-carboxylic acid	C26H26O11			http://www.hmdb.ca/metabolites/HMDB0134914			https://pubchem.ncbi.nlm.nih.gov/compound/131838600	ZOVXNRDQPZNNEX-UHFFFAOYSA-N	CC(C)=CCC1=C(O)C2=C(OCC3=C2OC2=C3C=CC(O)=C2)C=C1OC1OC(C(O)C(O)C1O)C(O)=O
514.142	11	514.148	6-{[5,14-dihydroxy-4-(3-methylbut-2-en-1-yl)-8,17-dioxatetracyclo[8.7.0.0²,?.0¹¹,¹?]heptadeca-1(10),2(7),3,5,11(16),12,14-heptaen-3-yl]oxy}-3,4,5-trihydroxyoxane-2-carboxylic acid	C26H26O11			http://www.hmdb.ca/metabolites/HMDB0134915			https://pubchem.ncbi.nlm.nih.gov/compound/131838601	YTAXXJKPUYMALE-UHFFFAOYSA-N	CC(C)=CCC1=C(OC2OC(C(O)C(O)C2O)C(O)=O)C2=C(OCC3=C2OC2=C3C=CC(O)=C2)C=C1O
514.142	11	514.148	6-{[3,5-dihydroxy-4-(3-methylbut-2-en-1-yl)-8,17-dioxatetracyclo[8.7.0.0²,?.0¹¹,¹?]heptadeca-1(10),2(7),3,5,11(16),12,14-heptaen-14-yl]oxy}-3,4,5-trihydroxyoxane-2-carboxylic acid	C26H26O11			http://www.hmdb.ca/metabolites/HMDB0134913			https://pubchem.ncbi.nlm.nih.gov/compound/131838599	OLKQYJJTENKCLU-UHFFFAOYSA-N	CC(C)=CCC1=C(O)C2=C(OCC3=C2OC2=C3C=CC(OC3OC(C(O)C(O)C3O)C(O)=O)=C2)C=C1O
514.142	11	514.148	2'',6''-Di-O-acetylononin	C26H26O11			http://www.hmdb.ca/metabolites/HMDB0039925		https://metlin.scripps.edu/metabo_info.php?molid=94468	https://pubchem.ncbi.nlm.nih.gov/compound/21057652	WAYQNCRYBDCMOP-UHFFFAOYSA-N	COC1=CC=C(C=C1)C1=COC2=C(C=CC(OC3OC(COC(C)=O)C(O)C(O)C3OC(C)=O)=C2)C1=O
514.142	12	514.148	2-[2-(4-Methylphenyl)ethylsulfanyl]-3-[4-[2-(4-methylsulfonyloxyphenoxy)ethyl]phenyl]propanoic acid	C27H30O6S2			http://www.hmdb.ca/metabolites/HMDB0248774			https://pubchem.ncbi.nlm.nih.gov/compound/58679582	CIHMPKKTGUOBBS-UHFFFAOYSA-N	CC1=CC=C(CCSC(CC2=CC=C(CCOC3=CC=C(OS(C)(=O)=O)C=C3)C=C2)C(O)=O)C=C1
110.926	0	0	No compounds found for experimental mass 110.9255605 and adduct: M
1680.78	0	0	No compounds found for experimental mass 1680.775706 and adduct: M
198.053	1	198.053	(3E)-3-[(1R,5R,6S)-5-Hydroxy-7-oxabicyclo[4.1.0]heptan-2-ylidene]-2-oxopropanoate	C9H10O5		http://www.genome.jp/dbget-bin/www_bget?cpd:C21086					AWPQUULTGMQXTH-UXOMXHMNSA-N	O=C(O)C(=O)/C=C1\CC[C@@H](O)[C@@H]2O[C@H]12	http://www.genome.jp/kegg-bin/show_pathway?map01100	http://www.genome.jp/kegg-bin/show_pathway?map01110	http://www.genome.jp/kegg-bin/show_pathway?map01130	http://www.genome.jp/kegg-bin/show_pathway?map00998
198.053	1	198.053	(R)-3-(3,4-Dihydroxyphenyl)lactate	C9H10O5	76822-21-4	http://www.genome.jp/dbget-bin/www_bget?cpd:C22038					PAFLSMZLRSPALU-MRVPVSSYSA-N	O=C(O)[C@H](O)Cc1ccc(O)c(O)c1	http://www.genome.jp/kegg-bin/show_pathway?map00350	http://www.genome.jp/kegg-bin/show_pathway?map01100
198.053	1	198.053	FR198248	C9H10O5						https://pubchem.ncbi.nlm.nih.gov/compound/9815565	GSKYCPXSDLXGEW-UHFFFAOYSA-N	CC1=C(C(=C(C2=C1COC2O)O)O)O
198.053	1	198.053	2-Hydroxy-3,4-dimethoxybenzoic Acid	C9H10O5	5653-46-3				https://metlin.scripps.edu/metabo_info.php?molid=44618
198.053	1	198.053	2-hydroxy-2-(2-hydroxy-4-methoxyphenyl)acetic acid	C9H10O5			http://www.hmdb.ca/metabolites/HMDB0137136			https://pubchem.ncbi.nlm.nih.gov/compound/19033010	HLBBQXTYDWELLT-UHFFFAOYSA-N	COC1=CC(O)=C(C=C1)C(O)C(O)=O
198.053	1	198.053	2-(2,3,4-trihydroxyphenyl)propanoic acid	C9H10O5			http://www.hmdb.ca/metabolites/HMDB0137823			https://pubchem.ncbi.nlm.nih.gov/compound/87115614	STOMVFRMEGXRMF-UHFFFAOYSA-N	CC(C(O)=O)C1=C(O)C(O)=C(O)C=C1
198.053	1	198.053	4-hydroxy-2,3-dimethoxybenzoic acid	C9H10O5			http://www.hmdb.ca/metabolites/HMDB0142087			https://pubchem.ncbi.nlm.nih.gov/compound/19073799	CHHQEMBTCQDAHF-UHFFFAOYSA-N	COC1=C(O)C=CC(C(O)=O)=C1OC
198.053	1	198.053	2-(2,5-dihydroxy-4-methoxyphenyl)acetic acid	C9H10O5			http://www.hmdb.ca/metabolites/HMDB0130476			https://pubchem.ncbi.nlm.nih.gov/compound/23177153	PCJSSDGVSARPLU-UHFFFAOYSA-N	COC1=C(O)C=C(CC(O)=O)C(O)=C1
198.053	1	198.053	2-(3,4-dihydroxy-5-methoxyphenyl)acetic acid	C9H10O5			http://www.hmdb.ca/metabolites/HMDB0131426			https://pubchem.ncbi.nlm.nih.gov/compound/54265256	RGHMGZLQQFVXDM-UHFFFAOYSA-N	COC1=CC(CC(O)=O)=CC(O)=C1O
198.053	1	198.053	3-(2,4-dihydroxyphenyl)-3-hydroxypropanoic acid	C9H10O5			http://www.hmdb.ca/metabolites/HMDB0126478			https://pubchem.ncbi.nlm.nih.gov/compound/131832896	PVWIHOMWIFSSAU-UHFFFAOYSA-N	OC(CC(O)=O)C1=C(O)C=C(O)C=C1
198.053	1	198.053	2-(2,4,5-trihydroxyphenyl)propanoic acid	C9H10O5			http://www.hmdb.ca/metabolites/HMDB0125024			https://pubchem.ncbi.nlm.nih.gov/compound/87115555	SXPBYWJWOVGXSM-UHFFFAOYSA-N	CC(C(O)=O)C1=CC(O)=C(O)C=C1O
198.053	1	198.053	Methoxyhydroxymandelic Acid	C9H10O5			http://www.hmdb.ca/metabolites/HMDB0254548			https://pubchem.ncbi.nlm.nih.gov/compound/54349796	UEXOOCQHGZGWFB-UHFFFAOYSA-N	COC1=CC=CC=C1C(O)(O)C(O)=O
198.053	1	198.053	3-(3,4,5-trihydroxyphenyl)propanoic acid	C9H10O5			http://www.hmdb.ca/metabolites/HMDB0125529			https://pubchem.ncbi.nlm.nih.gov/compound/181663	FWFVXNQOVGSSHX-UHFFFAOYSA-N	OC(=O)CCC1=CC(O)=C(O)C(O)=C1
198.053	1	198.053	Syringic acid	C9H10O5	530-57-4	http://www.genome.jp/dbget-bin/www_bget?cpd:C10833	http://www.hmdb.ca/metabolites/HMDB0002085		https://metlin.scripps.edu/metabo_info.php?molid=2256	https://pubchem.ncbi.nlm.nih.gov/compound/10742	JMSVCTWVEWCHDZ-UHFFFAOYSA-N	COC1=CC(=CC(OC)=C1O)C(O)=O	http://www.genome.jp/kegg-bin/show_pathway?map01120	http://www.genome.jp/kegg-bin/show_pathway?map00627
198.053	1	198.053	Ethyl gallate	C9H10O5	831-61-8		http://www.hmdb.ca/metabolites/HMDB0033836		https://metlin.scripps.edu/metabo_info.php?molid=89560	https://pubchem.ncbi.nlm.nih.gov/compound/13250	VFPFQHQNJCMNBZ-UHFFFAOYSA-N	CCOC(=O)C1=CC(O)=C(O)C(O)=C1
198.053	1	198.053	2-hydroxy-3,4-dimethoxybenzoic acid	C9H10O5			http://www.hmdb.ca/metabolites/HMDB0142084			https://pubchem.ncbi.nlm.nih.gov/compound/79737	CJFQIVAOBBTJCI-UHFFFAOYSA-N	COC1=C(OC)C(O)=C(C=C1)C(O)=O
198.053	1	198.053	3-(2,4,5-trihydroxyphenyl)propanoic acid	C9H10O5			http://www.hmdb.ca/metabolites/HMDB0126489			https://pubchem.ncbi.nlm.nih.gov/compound/85975162	RRKZPFCYOBIGRJ-UHFFFAOYSA-N	OC(=O)CCC1=CC(O)=C(O)C=C1O
198.053	1	198.053	3-hydroxy-2,4-dimethoxybenzoic acid	C9H10O5			http://www.hmdb.ca/metabolites/HMDB0140947			https://pubchem.ncbi.nlm.nih.gov/compound/20533708	HEAPXXAMKQWXSS-UHFFFAOYSA-N	COC1=C(O)C(OC)=C(C=C1)C(O)=O
198.053	1	198.053	3,4-O-Dimethylgallic acid	C9H10O5			http://www.hmdb.ca/metabolites/HMDB0041662		https://metlin.scripps.edu/metabo_info.php?molid=96023	https://pubchem.ncbi.nlm.nih.gov/compound/74709	WFIBQVFJXGQICQ-UHFFFAOYSA-N	COC1=CC(=CC(O)=C1OC)C(O)=O
198.053	1	198.053	FR 198248	C9H10O5	197316-54-4						GSKYCPXSDLXGEW-UHFFFAOYNA-N	c12c(c(c(c(c1O)O)O)C)CO[C@@H]2O
198.053	1	198.053	3-(3,4-Dihydroxyphenyl)lactic acid	C9H10O5	23028-17-3	http://www.genome.jp/dbget-bin/www_bget?cpd:C01207	http://www.hmdb.ca/metabolites/HMDB0003503		https://metlin.scripps.edu/metabo_info.php?molid=63515	https://pubchem.ncbi.nlm.nih.gov/compound/439435	PAFLSMZLRSPALU-UHFFFAOYSA-N	OC(CC1=CC(O)=C(O)C=C1)C(O)=O	http://www.genome.jp/kegg-bin/show_pathway?map00350
198.053	1	198.053	2-hydroxy-2-(4-hydroxy-3-methoxyphenyl)acetic acid	C9H10O5		http://www.genome.jp/dbget-bin/www_bget?cpd:C05584	http://www.hmdb.ca/metabolites/HMDB0133489			https://pubchem.ncbi.nlm.nih.gov/compound/1245	CGQCWMIAEPEHNQ-UHFFFAOYSA-N	COC1=C(O)C=CC(=C1)C(O)C(O)=O	http://www.genome.jp/kegg-bin/show_pathway?map00350	http://www.genome.jp/kegg-bin/show_pathway?map01100
198.053	1	198.053	3-Hydroxy-4-methoxymandelate	C9H10O5			http://www.hmdb.ca/metabolites/HMDB0029170		https://metlin.scripps.edu/metabo_info.php?molid=86061	https://pubchem.ncbi.nlm.nih.gov/compound/853696	PXMUSCHKJYFZFD-MRVPVSSYSA-N	COC1=C(O)C=C(C=C1)[C@@H](O)C(O)=O
198.053	1	198.053	Vanillylmandelic acid	C9H10O5	55-10-7		http://www.hmdb.ca/metabolites/HMDB0000291		https://metlin.scripps.edu/metabo_info.php?molid=697	https://pubchem.ncbi.nlm.nih.gov/compound/736172	CGQCWMIAEPEHNQ-QMMMGPOBSA-N	COC1=C(O)C=CC(=C1)[C@H](O)C(O)=O	http://www.genome.jp/kegg-bin/show_pathway?map00350
198.053	7	198.054	(2R,3S,4R,5R)-2,3,4,5,6-Pentahydroxyhexanoyl Fluoride	C6H11FO6			http://www.hmdb.ca/metabolites/HMDB0242668				IJPVCOQVFLNLAP-UHFFFAOYSA-N	OCC(O)C(O)C(O)C(O)C(F)=O
198.053	7	198.054	(2R,4R,5R)-1-Fluoro-1,2,4,5,6-pentahydroxyhexan-3-one	C6H11FO6			http://www.hmdb.ca/metabolites/HMDB0255313				SFVFPTRWEVPDPE-UHFFFAOYSA-N	OCC(O)C(O)C(=O)C(O)C(O)F
198.053	12	198.05	(E)-2-(hexa-3,5-dien-1-yn-1-yl)-5-(prop-1-yn-1-yl)thiophene	C13H10S				http://www.lipidmaps.org/data/LMSDRecord.php?LMID=LMFA12000346			BTXGXNRHWLHJBS-AATRIKPKSA-N	C1(C#CC)=CC=C(C#C/C=C/C=C)S1
198.053	12	198.05	Thioxanthene	C13H10S			http://www.hmdb.ca/metabolites/HMDB0259038			https://pubchem.ncbi.nlm.nih.gov/compound/67495	PQJUJGAVDBINPI-UHFFFAOYSA-N	C1C2=CC=CC=C2SC2=CC=CC=C12
198.053	12	198.05	4-Methyldibenzothiophene	C13H10S			http://www.hmdb.ca/metabolites/HMDB0040164		https://metlin.scripps.edu/metabo_info.php?molid=94701	https://pubchem.ncbi.nlm.nih.gov/compound/30364	NICUQYHIOMMFGV-UHFFFAOYSA-N	CC1=C2SC3=CC=CC=C3C2=CC=C1
198.053	17	198.056	N- (2-Aminoethyl)-4-chlorobenzamide (Ro-16-6491)	C9H11ClN2O	87235-61-8				https://metlin.scripps.edu/metabo_info.php?molid=44646
198.053	17	198.056	Monuron	C9H11ClN2O	150-68-5	http://www.genome.jp/dbget-bin/www_bget?cpd:C19087	http://www.hmdb.ca/metabolites/HMDB0254876		https://metlin.scripps.edu/metabo_info.php?molid=72829	https://pubchem.ncbi.nlm.nih.gov/compound/8800	BMLIZLVNXIYGCK-UHFFFAOYSA-N	CN(C)C(=O)NC1=CC=C(Cl)C=C1
198.053	17	198.056	5-[(Azetidin-2-yl)methoxy]-2-chloropyridine	C9H11ClN2O			http://www.hmdb.ca/metabolites/HMDB0246740			https://pubchem.ncbi.nlm.nih.gov/compound/21851774	MKTAGSRKQIGEBH-UHFFFAOYSA-N	ClC1=NC=C(OCC2CCN2)C=C1
240.185	4	240.184	Cropropamide	C13H24N2O2			http://www.hmdb.ca/metabolites/HMDB0250543			https://pubchem.ncbi.nlm.nih.gov/compound/19064	CYZWCBZIBJLKCV-UHFFFAOYSA-N	CCCN(C(CC)C(=O)N(C)C)C(=O)C=CC
15.9952	0	0	No compounds found for experimental mass 15.99524939 and adduct: M
204.119	1	204.118	3-Mercaptohexyl butyrate	C10H20O2S	136954-21-7		http://www.hmdb.ca/metabolites/HMDB0038948		https://metlin.scripps.edu/metabo_info.php?molid=93559	https://pubchem.ncbi.nlm.nih.gov/compound/537754	TZNJKOLXWHXDAF-UHFFFAOYSA-N	CCCC(S)CCOC(=O)CCC
204.119	1	204.118	(S)-3-Mercaptohexyl butyrate	C10H20O2S			http://www.hmdb.ca/metabolites/HMDB0037765		https://metlin.scripps.edu/metabo_info.php?molid=92583	https://pubchem.ncbi.nlm.nih.gov/compound/76961376	TZNJKOLXWHXDAF-VIFPVBQESA-N	CCC[C@H](S)CCOC(=O)CCC
204.119	1	204.118	Hexyl 3-mercaptobutanoate	C10H20O2S	796857-79-9		http://www.hmdb.ca/metabolites/HMDB0032327	http://www.lipidmaps.org/data/LMSDRecord.php?LMID=LMFA07010907	https://metlin.scripps.edu/metabo_info.php?molid=88366	https://pubchem.ncbi.nlm.nih.gov/compound/9964407	HDYQKQAKXIPCAP-UHFFFAOYSA-N	CCCCCCOC(=O)CC(C)S
204.119	17	204.115	Plastoquinone-1	C13H16O2		http://www.genome.jp/dbget-bin/www_bget?cpd:C16694	http://www.hmdb.ca/metabolites/HMDB0303698		https://metlin.scripps.edu/metabo_info.php?molid=71287	https://pubchem.ncbi.nlm.nih.gov/compound/10219885	VBFJJMPOYIKNHB-UHFFFAOYSA-N	CC(C)=CCC1=CC(=O)C(C)=C(C)C1=O
204.119	17	204.115	6-(1-Hydroxyethyl)-2,2-dimethyl-2H-1-benzopyran	C13H16O2	71822-00-9		http://www.hmdb.ca/metabolites/HMDB0031553		https://metlin.scripps.edu/metabo_info.php?molid=87761	https://pubchem.ncbi.nlm.nih.gov/compound/156221	ICIIMFRGWJJFIH-UHFFFAOYSA-N	CC(O)C1=CC2=C(OC(C)(C)C=C2)C=C1
204.119	17	204.115	Cinnamyl isobutyrate	C13H16O2	103-59-3		http://www.hmdb.ca/metabolites/HMDB0041317		https://metlin.scripps.edu/metabo_info.php?molid=95729	https://pubchem.ncbi.nlm.nih.gov/compound/24884264	KLKQSZIWHVEARN-TWGQIWQCSA-N	CC(C)C(=O)OC\C=C/C1=CC=CC=C1
204.119	17	204.115	Isobutyl cinnamate	C13H16O2	122-67-8		http://www.hmdb.ca/metabolites/HMDB0037703		https://metlin.scripps.edu/metabo_info.php?molid=92526	https://pubchem.ncbi.nlm.nih.gov/compound/1712057	IQZUZPKOFSOVET-HJWRWDBZSA-N	CC(C)COC(=O)\C=C/C1=CC=CC=C1
204.119	17	204.115	Cinnamyl butyrate	C13H16O2	103-61-7		http://www.hmdb.ca/metabolites/HMDB0041316		https://metlin.scripps.edu/metabo_info.php?molid=95728	https://pubchem.ncbi.nlm.nih.gov/compound/86306395	YZYPQKZWNXANRB-POHAHGRESA-N	CCCC(=O)OC\C=C/C1=CC=CC=C1
204.119	17	204.115	Butyl cinnamate	C13H16O2	538-65-8		http://www.hmdb.ca/metabolites/HMDB0037702		https://metlin.scripps.edu/metabo_info.php?molid=92525	https://pubchem.ncbi.nlm.nih.gov/compound/25021438	OHHIVLJVBNCSHV-KTKRTIGZSA-N	CCCCOC(=O)\C=C/C1=CC=CC=C1
204.119	17	204.115	cis-3-Hexenyl benzoate	C13H16O2	25152-85-6		http://www.hmdb.ca/metabolites/HMDB0033379		https://metlin.scripps.edu/metabo_info.php?molid=89222	https://pubchem.ncbi.nlm.nih.gov/compound/5367706	BCOXBEHFBZOJJZ-ARJAWSKDSA-N	CC\C=C/CCOC(=O)C1=CC=CC=C1
204.119	17	204.115	Benzyl 2,3-dimethyl-2-butenoate	C13H16O2	7492-69-5		http://www.hmdb.ca/metabolites/HMDB0036224		https://metlin.scripps.edu/metabo_info.php?molid=91370	https://pubchem.ncbi.nlm.nih.gov/compound/61402	LHDWSNQMWAZQPX-UHFFFAOYSA-N	CC(C)=C(C)C(=O)OCC1=CC=CC=C1
204.119	17	204.115	Phenethyl tiglate	C13H16O2	55719-85-2		http://www.hmdb.ca/metabolites/HMDB0037628		https://metlin.scripps.edu/metabo_info.php?molid=92470	https://pubchem.ncbi.nlm.nih.gov/compound/6432903	KVMWYGAYARXPOL-JYOAFUTRSA-N	C\C=C(\C)C(=O)OCCC1=CC=CC=C1
204.119	17	204.115	Validene 4,5-dihydrophthalide	C13H16O2			http://www.hmdb.ca/metabolites/HMDB0302723			https://pubchem.ncbi.nlm.nih.gov/compound/91719442	HMAYXYFQOZZPEZ-XFXZXTDPSA-N	CCCC\C=C1/OC(=O)C2=C1CCC=C2
204.119	17	204.115	3-Isovalidene-3alpha,4-dihydrophthalide	C13H16O2			http://www.hmdb.ca/metabolites/HMDB0031661		https://metlin.scripps.edu/metabo_info.php?molid=87842	https://pubchem.ncbi.nlm.nih.gov/compound/68469266	XUAVGKDSFAWBLN-WQLSENKSSA-N	CC(C)C\C=C1/OC(=O)C2=CC=CCC12
204.119	17	204.115	4-Hydroxy-3-(3-methyl-2-butenyl)acetophenone	C13H16O2		http://www.genome.jp/dbget-bin/www_bget?cpd:C10702	http://www.hmdb.ca/metabolites/HMDB0030770		https://metlin.scripps.edu/metabo_info.php?molid=43938	https://pubchem.ncbi.nlm.nih.gov/compound/442916	QJAPFSSVKIZTMR-UHFFFAOYSA-N	CC(C)=CCC1=C(O)C=CC(=C1)C(C)=O
204.119	17	204.115	4-(3-Methyl-2-butenoxy)-acetophenone	C13H16O2			http://www.hmdb.ca/metabolites/HMDB0302527			https://pubchem.ncbi.nlm.nih.gov/compound/10679712	XOZOYJQWZNNARY-UHFFFAOYSA-N	CC(C)=CCOC1=CC=C(C=C1)C(C)=O
204.119	17	204.115	2-Phenylethyl 3-methyl-2-butenoate	C13H16O2	42078-65-9		http://www.hmdb.ca/metabolites/HMDB0037721		https://metlin.scripps.edu/metabo_info.php?molid=92544	https://pubchem.ncbi.nlm.nih.gov/compound/61997	QTCRFFUEUAXZNW-UHFFFAOYSA-N	CC(C)=CC(=O)OCCC1=CC=CC=C1
204.119	17	204.115	alpha,alpha-Dimethylanisalacetone	C13H16O2	67962-14-5		http://www.hmdb.ca/metabolites/HMDB0030904		https://metlin.scripps.edu/metabo_info.php?molid=87272	https://pubchem.ncbi.nlm.nih.gov/compound/5373780	ZIXVMEYRFPMOAV-RMKNXTFCSA-N	COC1=CC=C(\C=C\C(=O)C(C)C)C=C1
204.119	17	204.115	2-[4-(2-methylpropyl)phenyl]prop-2-enoic acid	C13H16O2			http://www.hmdb.ca/metabolites/HMDB0140968			https://pubchem.ncbi.nlm.nih.gov/compound/11127387	BTHBTTSIBCWHHH-UHFFFAOYSA-N	CC(C)CC1=CC=C(C=C1)C(=C)C(O)=O
204.119	17	204.115	1-(4-methoxyphenyl)-4-methylpent-1-en-3-one	C13H16O2			http://www.hmdb.ca/metabolites/HMDB0132949			https://pubchem.ncbi.nlm.nih.gov/compound/61003	ZIXVMEYRFPMOAV-UHFFFAOYSA-N	COC1=CC=C(C=CC(=O)C(C)C)C=C1
204.119	17	204.115	(Z)-3-Hexenylbenzoate	C13H16O2			http://www.hmdb.ca/metabolites/HMDB0302478			https://pubchem.ncbi.nlm.nih.gov/compound/5352601	BCOXBEHFBZOJJZ-ONEGZZNKSA-N	[H]\C(CC)=C(\[H])CCOC(=O)C1=CC=CC=C1
204.119	17	204.115	1-Hydroxycyclohexyl phenyl ketone	C13H16O2			http://www.hmdb.ca/metabolites/HMDB0247678			https://pubchem.ncbi.nlm.nih.gov/compound/70355	QNODIIQQMGDSEF-UHFFFAOYSA-N	OC1(CCCCC1)C(=O)C1=CC=CC=C1
204.119	17	204.115	2-[4-(2-methylprop-2-en-1-yl)phenyl]propanoic acid	C13H16O2			http://www.hmdb.ca/metabolites/HMDB0140969			https://pubchem.ncbi.nlm.nih.gov/compound/19784782	QXHUNSIVQWFRQU-UHFFFAOYSA-N	CC(C(O)=O)C1=CC=C(CC(C)=C)C=C1
204.119	17	204.115	5-(4-methoxyphenyl)-2-methylpent-1-en-3-one	C13H16O2			http://www.hmdb.ca/metabolites/HMDB0132944			https://pubchem.ncbi.nlm.nih.gov/compound/115780885	NUBYKBQHMSQRHF-UHFFFAOYSA-N	COC1=CC=C(CCC(=O)C(C)=C)C=C1
204.119	17	204.115	C13:5	C13H16O2
204.119	18	204.122	N(delta)-Hydroxy-N(omega)-methyl-L-arginine	C7H16N4O3		http://www.genome.jp/dbget-bin/www_bget?cpd:C22419					DFZYNUZCICQYAK-YFKPBYRVSA-N	CNC(=N)N(O)CCC[C@H](N)C(=O)O
204.119	18	204.122	(+)-gamma-Hydroxy-L-homoarginine	C7H16N4O3	1616-99-5	http://www.genome.jp/dbget-bin/www_bget?cpd:C08286			https://metlin.scripps.edu/metabo_info.php?molid=66885	https://pubchem.ncbi.nlm.nih.gov/compound/441450	UFBPWFODSIJGPL-UHNVWZDZSA-N	N=C(N)NCC[C@@H](O)C[C@H](N)C(=O)O
204.119	18	204.122	(+)-gamma-Hydroxy-L-homoarginine	C7H16N4O3			http://www.hmdb.ca/metabolites/HMDB0301838			https://pubchem.ncbi.nlm.nih.gov/compound/193331	UFBPWFODSIJGPL-AKGZTFGVSA-N	N[C@@H](CC(O)CCN=C(N)N)C(O)=O
204.119	25	204.124	O-Acetylcarnitine	C9H18NO4		http://www.genome.jp/dbget-bin/www_bget?cpd:C02571	http://www.hmdb.ca/metabolites/HMDB0000201			https://pubchem.ncbi.nlm.nih.gov/compound/439756	RDHQFKQIGNGIED-MRVPVSSYSA-O	CC(=O)O[C@H](CC(O)=O)C[N+](C)(C)C	http://www.genome.jp/kegg-bin/show_pathway?map01040	http://www.genome.jp/kegg-bin/show_pathway?map04931
204.119	30	204.112	Triethylenemelamine	C9H12N6	51-18-3	http://www.genome.jp/dbget-bin/www_bget?cpd:C07642	http://www.hmdb.ca/metabolites/HMDB0259195		https://metlin.scripps.edu/metabo_info.php?molid=66702	https://pubchem.ncbi.nlm.nih.gov/compound/5799	IUCJMVBFZDHPDX-UHFFFAOYSA-N	C1CN1C1=NC(=NC(=N1)N1CC1)N1CC1	http://www.genome.jp/kegg-bin/show_pathway?map07040
204.119	37	204.111	N6-Acetyl-N6-hydroxy-L-lysine	C8H16N2O4	88492-29-9	http://www.genome.jp/dbget-bin/www_bget?cpd:C03955			https://metlin.scripps.edu/metabo_info.php?molid=63465	https://pubchem.ncbi.nlm.nih.gov/compound/128888	YXKGOSZASIKYPU-ZETCQYMHSA-N	CC(=O)N(O)CCCC[C@H](N)C(=O)O	http://www.genome.jp/kegg-bin/show_pathway?map00310	http://www.genome.jp/kegg-bin/show_pathway?map01120	http://www.genome.jp/kegg-bin/show_pathway?map01100	http://www.genome.jp/kegg-bin/show_pathway?map01110	http://www.genome.jp/kegg-bin/show_pathway?map00997
204.119	37	204.111	N5-(L-1-Carboxyethyl)-L-ornithine	C8H16N2O4		http://www.genome.jp/dbget-bin/www_bget?cpd:C04210			https://metlin.scripps.edu/metabo_info.php?molid=66140	https://pubchem.ncbi.nlm.nih.gov/compound/128597	DEGCDQUOHKYOQM-WDSKDSINSA-N	C[C@H](NCCC[C@H](N)C(=O)O)C(=O)O
204.119	37	204.111	Val Ser	C8H16N2O4					https://metlin.scripps.edu/metabo_info.php?molid=23667
204.119	37	204.111	Ser Val	C8H16N2O4					https://metlin.scripps.edu/metabo_info.php?molid=23827
204.119	37	204.111	Suberohydroxamic Acid	C8H16N2O4	38937-66-5				https://metlin.scripps.edu/metabo_info.php?molid=64767
204.119	37	204.111	3,4-Dihydroxy-2-hydroxymethyl-1-pyrrolidinepropanamide	C8H16N2O4			http://www.hmdb.ca/metabolites/HMDB0039948		https://metlin.scripps.edu/metabo_info.php?molid=94490	https://pubchem.ncbi.nlm.nih.gov/compound/85303757	ARJIGPTXXUGWDZ-UHFFFAOYSA-N	NC(=O)CCN1CC(O)C(O)C1CO
204.119	37	204.111	N6-Acetyl-5S-hydroxy-L-lysine	C8H16N2O4			http://www.hmdb.ca/metabolites/HMDB0033891		https://metlin.scripps.edu/metabo_info.php?molid=89597	https://pubchem.ncbi.nlm.nih.gov/compound/87253536	FVTTTYGNCVTXEI-UHFFFAOYSA-N	CC(=O)NCC(O)CCC(N)C(O)=O
204.119	37	204.111	n-carboxymethyllysine	C8H16N2O4			http://www.hmdb.ca/metabolites/HMDB0255097			https://pubchem.ncbi.nlm.nih.gov/compound/11680034	OQVOZFPJUCUPLW-UHFFFAOYSA-N	NCCCCC(NCC(O)=O)C(O)=O
204.119	37	204.111	N-(3-Amino-2-hydroxy-3-oxopropyl)-L-valine	C8H16N2O4			http://www.hmdb.ca/metabolites/HMDB0245695			https://pubchem.ncbi.nlm.nih.gov/compound/78062398	HNLUIEVSTYRKNY-UHFFFAOYSA-N	CC(C)C(NCC(O)C(N)=O)C(O)=O
204.119	37	204.111	epsilon-(Carboxymethyl)lysine	C8H16N2O4			http://www.hmdb.ca/metabolites/HMDB0251887			https://pubchem.ncbi.nlm.nih.gov/compound/18471207	FJIGLGLZNXQEDE-UHFFFAOYSA-N	NC(CCCC(N)C(O)=O)CC(O)=O
204.119	37	204.111	2-[(2S)-2,6-Diaminohexanoyl]oxyacetic acid	C8H16N2O4			http://www.hmdb.ca/metabolites/HMDB0257672			https://pubchem.ncbi.nlm.nih.gov/compound/76082958	IBQZIPBWWJOUDZ-UHFFFAOYSA-N	NCCCCC(N)C(=O)OCC(O)=O
204.119	37	204.111	[(2S)-6-Amino-1-methoxy-1-oxohexan-2-yl]carbamic acid	C8H16N2O4			http://www.hmdb.ca/metabolites/HMDB0258077				DPOCJMCHDWOBML-UHFFFAOYSA-N	COC(=O)C(CCCCN)NC(O)=O
204.119	37	204.111	Valyl-Serine	C8H16N2O4			http://www.hmdb.ca/metabolites/HMDB0029136		https://metlin.scripps.edu/metabo_info.php?molid=86028	https://pubchem.ncbi.nlm.nih.gov/compound/139506	STTYIMSDIYISRG-WDSKDSINSA-N	CC(C)[C@H](N)C(=O)N[C@@H](CO)C(O)=O
204.119	37	204.111	N6-Carboxymethyllysine	C8H16N2O4			http://www.hmdb.ca/metabolites/HMDB0240347			https://pubchem.ncbi.nlm.nih.gov/compound/123800	NUXSIDPKKIEIMI-LURJTMIESA-N	N[C@@H](CCCCNCC(O)=O)C(O)=O
204.119	37	204.111	Carboxy methyl lysine	C8H16N2O4			http://www.hmdb.ca/metabolites/HMDB0249649			https://pubchem.ncbi.nlm.nih.gov/compound/87428567	RRUYWEMUWIRRNB-UHFFFAOYSA-N	CN(C(CCCCN)C(O)=O)C(O)=O
204.119	37	204.111	Serylvaline	C8H16N2O4			http://www.hmdb.ca/metabolites/HMDB0029052		https://metlin.scripps.edu/metabo_info.php?molid=85945	https://pubchem.ncbi.nlm.nih.gov/compound/7020158	ILVGMCVCQBJPSH-WDSKDSINSA-N	CC(C)[C@H](NC(=O)[C@@H](N)CO)C(O)=O
204.119	37	204.111	N-(3-carboxypropanoyl)-N-hydroxyputrescine	C8H16N2O4				http://www.lipidmaps.org/data/LMSDRecord.php?LMID=LMFA08020188			HJMSTRBGVUJGAI-UHFFFAOYSA-N	OC(CCC(N(CCCCN)O)=O)=O
204.119	38	204.126	Caulophylline	C12H16N2O	486-86-2	http://www.genome.jp/dbget-bin/www_bget?cpd:C10760			https://metlin.scripps.edu/metabo_info.php?molid=68556	https://pubchem.ncbi.nlm.nih.gov/compound/234566	CULUKMPMGVXCEI-UHFFFAOYSA-N	CN1C[C@@H]2C[C@@H](C1)c1cccc(=O)n1C2
204.119	38	204.126	Nebracetam	C12H16N2O			http://www.hmdb.ca/metabolites/HMDB0255497			https://pubchem.ncbi.nlm.nih.gov/compound/65926	LCAFGJGYCUMTGS-UHFFFAOYSA-N	NCC1CN(CC2=CC=CC=C2)C(=O)C1
204.119	38	204.126	Bufotenin	C12H16N2O	487-93-4	http://www.genome.jp/dbget-bin/www_bget?cpd:C08299	http://www.hmdb.ca/metabolites/HMDB0041842		https://metlin.scripps.edu/metabo_info.php?molid=66895	https://pubchem.ncbi.nlm.nih.gov/compound/10257	VTTONGPRPXSUTJ-UHFFFAOYSA-N	CN(C)CCC1=CNC2=C1C=C(O)C=C2
204.119	38	204.126	Psilocin	C12H16N2O	520-53-6	http://www.genome.jp/dbget-bin/www_bget?cpd:C08312	http://www.hmdb.ca/metabolites/HMDB0042000		https://metlin.scripps.edu/metabo_info.php?molid=66903	https://pubchem.ncbi.nlm.nih.gov/compound/4980	SPCIYGNTAMCTRO-UHFFFAOYSA-N	CN(C)CCC1=CNC2=C1C(O)=CC=C2	http://www.genome.jp/kegg-bin/show_pathway?map01100	http://www.genome.jp/kegg-bin/show_pathway?map01110	http://www.genome.jp/kegg-bin/show_pathway?map01063	http://www.genome.jp/kegg-bin/show_pathway?map00901
167.054	17	167.052	Zapotidine	C7H9N3S			http://www.hmdb.ca/metabolites/HMDB0030383		https://metlin.scripps.edu/metabo_info.php?molid=86934	https://pubchem.ncbi.nlm.nih.gov/compound/12445018	OXVNSOXLMCVHBU-UHFFFAOYSA-N	CN1CCC2=CN=CN2C1=S
167.054	22	167.058	C20821	C8H9NO3		http://www.genome.jp/dbget-bin/www_bget?cpd:C20821					ASNMOVGFVCNQKX-UHFFFAOYSA-N	CC1C(=O)N2C(C(=O)O)=CCC12	http://www.genome.jp/kegg-bin/show_pathway?map01110	http://www.genome.jp/kegg-bin/show_pathway?map01130	http://www.genome.jp/kegg-bin/show_pathway?map00332
167.054	22	167.058	3-Hydroxy-4-methylanthranilate	C8H9NO3		http://www.genome.jp/dbget-bin/www_bget?cpd:C03986			https://metlin.scripps.edu/metabo_info.php?molid=66092	https://pubchem.ncbi.nlm.nih.gov/compound/95222	OYZONAXDAWHDMN-UHFFFAOYSA-N	Cc1ccc(C(=O)O)c(N)c1O
167.054	22	167.058	Orthoform	C8H9NO3	536-25-4	http://www.genome.jp/dbget-bin/www_bget?cpd:C14171			https://metlin.scripps.edu/metabo_info.php?molid=69850	https://pubchem.ncbi.nlm.nih.gov/compound/10815	VNQABZCSYCTZMS-UHFFFAOYSA-N	COC(=O)c1ccc(O)c(N)c1	http://www.genome.jp/kegg-bin/show_pathway?map07015
167.054	22	167.058	L-4-Hydroxyphenylglycine	C8H9NO3	32462-30-9	http://www.genome.jp/dbget-bin/www_bget?cpd:C12323			https://metlin.scripps.edu/metabo_info.php?molid=43209	https://pubchem.ncbi.nlm.nih.gov/compound/36143	LJCWONGJFPCTTL-ZETCQYMHSA-N	N[C@H](C(=O)O)c1ccc(O)cc1	http://www.genome.jp/kegg-bin/show_pathway?map01100	http://www.genome.jp/kegg-bin/show_pathway?map01110	http://www.genome.jp/kegg-bin/show_pathway?map01130	http://www.genome.jp/kegg-bin/show_pathway?map00261	http://www.genome.jp/kegg-bin/show_pathway?map01055
167.054	22	167.058	D-4-Hydroxyphenylglycine	C8H9NO3	22818-40-2	http://www.genome.jp/dbget-bin/www_bget?cpd:C03493			https://metlin.scripps.edu/metabo_info.php?molid=34528	https://pubchem.ncbi.nlm.nih.gov/compound/89853	LJCWONGJFPCTTL-SSDOTTSWSA-N	N[C@@H](C(=O)O)c1ccc(O)cc1
167.054	22	167.058	p-Aminosalicylic acid methyl ester	C8H9NO3	4136-97-4	http://www.genome.jp/dbget-bin/www_bget?cpd:C14170			https://metlin.scripps.edu/metabo_info.php?molid=69849	https://pubchem.ncbi.nlm.nih.gov/compound/77787	QQOXBFUTRLDXDP-UHFFFAOYSA-N	COC(=O)c1ccc(N)cc1O	http://www.genome.jp/kegg-bin/show_pathway?map07015
167.054	22	167.058	3-Hydroxyphenylglycine	C8H9NO3	31932-87-3				https://metlin.scripps.edu/metabo_info.php?molid=6616
167.054	22	167.058	4-Hydroxyphenylglycine	C8H9NO3			http://www.hmdb.ca/metabolites/HMDB0244973			https://pubchem.ncbi.nlm.nih.gov/compound/92143	LJCWONGJFPCTTL-UHFFFAOYSA-N	NC(C(O)=O)C1=CC=C(O)C=C1
167.054	22	167.058	2-Hydroxy-N-(2-hydroxyphenyl)acetamide	C8H9NO3			http://www.hmdb.ca/metabolites/HMDB0240370			https://pubchem.ncbi.nlm.nih.gov/compound/12748684	OYHOCUAXXOWENX-UHFFFAOYSA-N	OCC(=O)NC1=CC=CC=C1O
167.054	22	167.058	N-(4-Hydroxyphenyl)glycine	C8H9NO3			http://www.hmdb.ca/metabolites/HMDB0255011			https://pubchem.ncbi.nlm.nih.gov/compound/67149	WRUZLCLJULHLEY-UHFFFAOYSA-N	OC(=O)CNC1=CC=C(O)C=C1
167.054	22	167.058	Pyridoxal	C8H9NO3	66-72-8	http://www.genome.jp/dbget-bin/www_bget?cpd:C00250	http://www.hmdb.ca/metabolites/HMDB0001545		https://metlin.scripps.edu/metabo_info.php?molid=2203	https://pubchem.ncbi.nlm.nih.gov/compound/1050	RADKZDMFGJYCBB-UHFFFAOYSA-N	CC1=NC=C(CO)C(C=O)=C1O	http://www.genome.jp/kegg-bin/show_pathway?map00280	http://www.genome.jp/kegg-bin/show_pathway?map00750	http://www.genome.jp/kegg-bin/show_pathway?map01120	http://www.genome.jp/kegg-bin/show_pathway?map01100	http://www.genome.jp/kegg-bin/show_pathway?map04977	http://www.genome.jp/kegg-bin/show_pathway?map01240
167.054	22	167.058	3alpha,4,7,7alpha-Tetrahydro-4-hydroxy-1H-isoindole-1,3(2H)-dione	C8H9NO3			http://www.hmdb.ca/metabolites/HMDB0034889		https://metlin.scripps.edu/metabo_info.php?molid=90277	https://pubchem.ncbi.nlm.nih.gov/compound/86242667	MLJWDNXRMUBJJU-UHFFFAOYSA-N	OC1C=CCC2C1C(=O)NC2=O
167.054	22	167.058	Isopyridoxal	C8H9NO3		http://www.genome.jp/dbget-bin/www_bget?cpd:C06051	http://www.hmdb.ca/metabolites/HMDB0004290		https://metlin.scripps.edu/metabo_info.php?molid=63863	https://pubchem.ncbi.nlm.nih.gov/compound/440899	GNKXHPULSPWUAK-UHFFFAOYSA-N	CC1=NC=C(C=O)C(CO)=C1O	http://www.genome.jp/kegg-bin/show_pathway?map00750
167.054	22	167.058	3-Methoxyanthranilate	C8H9NO3		http://www.genome.jp/dbget-bin/www_bget?cpd:C05831	http://www.hmdb.ca/metabolites/HMDB0060374		https://metlin.scripps.edu/metabo_info.php?molid=43207	https://pubchem.ncbi.nlm.nih.gov/compound/255720	SXOPCLUOUFQBJV-UHFFFAOYSA-N	COC1=CC=CC(C(O)=O)=C1N	http://www.genome.jp/kegg-bin/show_pathway?map00380
167.054	22	167.058	3alpha,4,5,7alpha-Tetrahydro-5-hydroxy-1H-isoindole-1,3(2H)-dione	C8H9NO3			http://www.hmdb.ca/metabolites/HMDB0034887		https://metlin.scripps.edu/metabo_info.php?molid=90275	https://pubchem.ncbi.nlm.nih.gov/compound/130791563	GNUDNAYOODXBQP-UHFFFAOYSA-N	OC1CC2C(C=C1)C(=O)NC2=O
94.0092	3	94.0089	Dimethyl sulfone	C2H6O2S	67-71-0	http://www.genome.jp/dbget-bin/www_bget?cpd:C11142	http://www.hmdb.ca/metabolites/HMDB0004983		https://metlin.scripps.edu/metabo_info.php?molid=7236	https://pubchem.ncbi.nlm.nih.gov/compound/6213	HHVIBTZHLRERCL-UHFFFAOYSA-N	CS(C)(=O)=O	http://www.genome.jp/kegg-bin/show_pathway?map00920	http://www.genome.jp/kegg-bin/show_pathway?map01100
94.0092	39	94.0055	Oxybutynin AL	C5H2O2			http://www.hmdb.ca/metabolites/HMDB0256006			https://pubchem.ncbi.nlm.nih.gov/compound/86217377	HKRQYGNUINCFGR-UHFFFAOYSA-N	OC#CC#CC=O
94.0092	39	94.0055	C5:4	C5H2O2
305.226	30	305.236	Amafolone	C19H31NO2			http://www.hmdb.ca/metabolites/HMDB0248273			https://pubchem.ncbi.nlm.nih.gov/compound/13783400	QPRBHGIRKWZUFJ-UHFFFAOYSA-N	CC12CCC3C(CCC4CC(N)C(O)CC34C)C1CCC2=O
305.226	30	305.236	Samandarine	C19H31NO2	467-51-6	http://www.genome.jp/dbget-bin/www_bget?cpd:C19950			https://metlin.scripps.edu/metabo_info.php?molid=73446		HJCSQOSWSRPBOU-XTXNWKRWSA-N	C[C@@]12[C@H]3CC[C@]4(C)C[C@@H](O)C[C@H]4[C@@H]3CC[C@@H]1C[C@H]1NC[C@@H]2O1
305.226	30	305.236	17beta-Nitro-5alpha-androstane	C19H31NO2		http://www.genome.jp/dbget-bin/www_bget?cpd:C15281			https://metlin.scripps.edu/metabo_info.php?molid=70757	https://pubchem.ncbi.nlm.nih.gov/compound/248417	NEHHFSVRZKWSKW-KYQPOWKGSA-N	C[C@]12CC[C@H]3[C@@H](CC[C@H]4CCCC[C@]34C)[C@@H]1CC[C@@H]2[N+](=O)[O-]
305.226	40	305.214	Nonyl acridine	C22H27N			http://www.hmdb.ca/metabolites/HMDB0255711			https://pubchem.ncbi.nlm.nih.gov/compound/22239671	VAXNMTMRMVMKLU-UHFFFAOYSA-N	CCCCCCCCCC1=CC=CC2=NC3=CC=CC=C3C=C12
305.226	40	305.214	Indenopyridine	C22H27N			http://www.hmdb.ca/metabolites/HMDB0253454			https://pubchem.ncbi.nlm.nih.gov/compound/10086446	AYJJTPLDSZAGGA-UHFFFAOYSA-N	CCN1CCC2C(C1)C1=C(C=C(C)C=C1)C2C1=CC=C(C)C=C1
15.9954	0	0	No compounds found for experimental mass 15.99538468 and adduct: M
95.0206	0	0	No compounds found for experimental mass 95.02064002 and adduct: M
111.983	1	111.983	Monomethyl sulfate	CH4O4S	75-93-4	http://www.genome.jp/dbget-bin/www_bget?cpd:C02704	http://www.hmdb.ca/metabolites/HMDB0254614		https://metlin.scripps.edu/metabo_info.php?molid=65814	https://pubchem.ncbi.nlm.nih.gov/compound/6412	JZMJDSHXVKJFKW-UHFFFAOYSA-N	COS(O)(=O)=O
111.983	13	111.985	1,2-Dichloropropane	C3H6Cl2	78-87-5	http://www.genome.jp/dbget-bin/www_bget?cpd:C19034	http://www.hmdb.ca/metabolites/HMDB0244069		https://metlin.scripps.edu/metabo_info.php?molid=72785	https://pubchem.ncbi.nlm.nih.gov/compound/6564	KNKRKFALVUDBJE-UHFFFAOYSA-N	CC(Cl)CCl
29.9761	0	0	No compounds found for experimental mass 29.97608436 and adduct: M
536.403	29	536.388	2,3,7,8,12,13,17,18-Octaethyl-21,22,23,24-tetrahydroporphyrin	C36H48N4			http://www.hmdb.ca/metabolites/HMDB0260019				YDMHBFJFHISTSS-MUZKIALCSA-N	CCC1=C(CC)/C2=C/C3=C(CC)C(CC)=C(N3)\C=C3/N\C(=C/C4=C(CC)C(CC)=C(N4)\C=C\1/N\2)C(CC)=C3CC
536.403	31	536.387	(1R,5R,6R,7S)-6-Methyl-1,3,7-tris(3-methylbut-2-enyl)-5-(2-methyl-1-oxopropyl)-6-(4-methylpent-3-enyl)bicyclo[3.3.1]nonane-2,4,9-trione	C35H52O4			http://www.hmdb.ca/metabolites/HMDB0260093			https://pubchem.ncbi.nlm.nih.gov/compound/22969135	GQRREYKSPJMLAW-UHFFFAOYSA-N	CC(C)C(=O)C12C(=O)C(CC=C(C)C)C(=O)C(CC=C(C)C)(CC(CC=C(C)C)C1(C)CCC=C(C)C)C2=O
536.403	31	536.387	Hyperforin	C35H52O4			http://www.hmdb.ca/metabolites/HMDB0030463			https://pubchem.ncbi.nlm.nih.gov/compound/3662	KGSZHKRKHXOAMG-UHFFFAOYSA-N	CC(C)C(=O)C12C(=O)C(CC=C(C)C)=C(O)C(CC=C(C)C)(CC(CC=C(C)C)C1(C)CCC=C(C)C)C2=O
536.403	31	536.387	Hyperforin	C35H52O4	11079-53-1	http://www.genome.jp/dbget-bin/www_bget?cpd:C07608			https://metlin.scripps.edu/metabo_info.php?molid=63085		IWBJJCOKGLUQIZ-HQKKAZOISA-N	CC(C)=CCC[C@]1(C)[C@@H](CC=C(C)C)C[C@]2(CC=C(C)C)C(=O)C(CC=C(C)C)=C(O)[C@@]1(C(=O)C(C)C)C2=O
536.403	36	536.384	LysoPA(a-25:0/0:0)	C28H57O7P			http://www.hmdb.ca/metabolites/HMDB0114762			https://pubchem.ncbi.nlm.nih.gov/compound/131821854	SNRYVUFKJWZTSR-UHFFFAOYSA-N	CCC(C)CCCCCCCCCCCCCCCCCCCCC(=O)OCC(O)COP(O)(O)=O
536.403	39	536.383	Cholyllysine	C30H52N2O6			http://www.hmdb.ca/metabolites/HMDB0242379			https://pubchem.ncbi.nlm.nih.gov/compound/19032058	FTOTVNJFGHCOCZ-UHFFFAOYSA-N	CC(CCC(=O)NC(CCCCN)C(O)=O)C1CCC2C3C(O)CC4CC(O)CCC4(C)C3CC(O)C12C
369.119	1	369.119	Etofenamate	C18H18F3NO4			http://www.hmdb.ca/metabolites/HMDB0252108			https://pubchem.ncbi.nlm.nih.gov/compound/35375	XILVEPYQJIOVNB-UHFFFAOYSA-N	OCCOCCOC(=O)C1=CC=CC=C1NC1=CC=CC(=C1)C(F)(F)F
369.119	3	369.12	2-Chloro-N6-cyclopentyladenosine	C15H20ClN5O4			http://www.hmdb.ca/metabolites/HMDB0245059			https://pubchem.ncbi.nlm.nih.gov/compound/1547	XSMYYYQVWPZWIZ-UHFFFAOYSA-N	OCC1OC(C(O)C1O)N1C=NC2=C1N=C(Cl)N=C2NC1CCCC1
369.119	5	369.121	Taspine	C20H19NO6			http://www.hmdb.ca/metabolites/HMDB0258734			https://pubchem.ncbi.nlm.nih.gov/compound/215159	MTAWKURMWOXCEO-UHFFFAOYSA-N	COC1=CC=C2C(=O)OC3=C(OC)C=C(CCN(C)C)C4=C3C2=C1OC4=O
369.119	5	369.121	Ochratoxin B	C20H19NO6	4825-86-9		http://www.hmdb.ca/metabolites/HMDB0029401		https://metlin.scripps.edu/metabo_info.php?molid=86245	https://pubchem.ncbi.nlm.nih.gov/compound/20966	DAEYIVCTQUFNTM-UHFFFAOYSA-N	CC1CC2=C(C(=O)O1)C(O)=C(C=C2)C(O)=NC(CC1=CC=CC=C1)C(O)=O
369.119	5	369.121	Isorheagenine	C20H19NO6			http://www.hmdb.ca/metabolites/HMDB0029360		https://metlin.scripps.edu/metabo_info.php?molid=86221	https://pubchem.ncbi.nlm.nih.gov/compound/609840	XUYAYNRYVXHNOQ-UHFFFAOYSA-N	CN1CCC2=C(C=C3OCOC3=C2)C2OC(O)C3=C(C=CC4=C3OCO4)C12
369.119	5	369.121	6-Hydroxyprotopine	C20H19NO6		http://www.genome.jp/dbget-bin/www_bget?cpd:C05190			https://metlin.scripps.edu/metabo_info.php?molid=64365	https://pubchem.ncbi.nlm.nih.gov/compound/440587	QRZCXUNTBXMAPR-UHFFFAOYSA-N	CN1Cc2c(ccc3c2OCO3)CC(=O)c2cc3c(cc2CC1O)OCO3	http://www.genome.jp/kegg-bin/show_pathway?map01100	http://www.genome.jp/kegg-bin/show_pathway?map01110	http://www.genome.jp/kegg-bin/show_pathway?map00950
369.119	5	369.121	Thaspine	C20H19NO6	602-07-3				https://metlin.scripps.edu/metabo_info.php?molid=85105
369.119	5	369.121	Corpaine	C20H19NO6	31002-20-7	http://www.genome.jp/dbget-bin/www_bget?cpd:C09393			https://metlin.scripps.edu/metabo_info.php?molid=67657	https://pubchem.ncbi.nlm.nih.gov/compound/442197	NVOAXRBBRLDXSC-VQTJNVASSA-N	COc1cc2c(cc1O)[C@]1(C(=O)c3ccc4c(c3[C@@H]1O)OCO4)N(C)CC2
369.119	6	369.117	Lys-Asp-OH	C15H19N3O8					https://metlin.scripps.edu/metabo_info.php?molid=65059
369.119	6	369.117	Asp-Lys-OH	C15H19N3O8					https://metlin.scripps.edu/metabo_info.php?molid=65278
369.119	24	369.128	6-methylthiohexyldesulfoglucosinolate	C14H27NO6S2			http://www.hmdb.ca/metabolites/HMDB0304232				RTWFLPZWHKDFBK-UHFFFAOYSA-N	CSCCCCCCC(SC1OC(CO)C(O)C(O)C1O)=NO
369.119	29	369.13	Fleroxacin	C17H18F3N3O3	79660-72-3	http://www.genome.jp/dbget-bin/www_bget?cpd:C13179	http://www.hmdb.ca/metabolites/HMDB0252299		https://metlin.scripps.edu/metabo_info.php?molid=69548	https://pubchem.ncbi.nlm.nih.gov/compound/3357	XBJBPGROQZJDOJ-UHFFFAOYSA-N	CN1CCN(CC1)C1=C(F)C=C2C(=O)C(=CN(CCF)C2=C1F)C(O)=O
15.9996	0	0	No compounds found for experimental mass 15.99964393 and adduct: M
15.9999	0	0	No compounds found for experimental mass 15.99990128 and adduct: M
30.0149	0	0	No compounds found for experimental mass 30.01490272 and adduct: M
576.375	7	576.379	PA(12:0/15:1(9Z))	C30H57O8P				http://www.lipidmaps.org/data/LMSDRecord.php?LMID=LMGP10010046	https://metlin.scripps.edu/metabo_info.php?molid=81212		HPCNOZLMAOCFKZ-ACWSPVJKSA-N	CCCCC/C=C\CCCCCCCC(=O)O[C@@H](COP(O)(O)=O)COC(=O)CCCCCCCCCCC
576.375	7	576.379	PA(13:0/14:1(9Z))	C30H57O8P				http://www.lipidmaps.org/data/LMSDRecord.php?LMID=LMGP10010068	https://metlin.scripps.edu/metabo_info.php?molid=81234		BGDLDGHMICDLSJ-PTHGBANUSA-N	CCCCCCCCCCCCC(=O)OC[C@@H](COP(O)(O)=O)OC(=O)CCCCCCC/C=C\CCCC
576.375	7	576.379	PA(14:1(9Z)/13:0)	C30H57O8P				http://www.lipidmaps.org/data/LMSDRecord.php?LMID=LMGP10010108	https://metlin.scripps.edu/metabo_info.php?molid=81274		MGEWJGUKRNVJLU-PTHGBANUSA-N	CCCCCCCCCCCCC(=O)O[C@@H](COP(O)(O)=O)COC(=O)CCCCCCC/C=C\CCCC
576.375	7	576.379	PA(15:1(9Z)/12:0)	C30H57O8P				http://www.lipidmaps.org/data/LMSDRecord.php?LMID=LMGP10010159	https://metlin.scripps.edu/metabo_info.php?molid=81325		DJGBKTOHLASDJX-ACWSPVJKSA-N	CCCCC/C=C\CCCCCCCC(=O)OC[C@@H](COP(O)(O)=O)OC(=O)CCCCCCCCCCC
576.375	16	576.366	Trillin	C33H52O8				http://www.lipidmaps.org/data/LMSDRecord.php?LMID=LMST01080094	https://metlin.scripps.edu/metabo_info.php?molid=84245		WXMARHKAXWRNDM-GOZHUETASA-N	C[C@@H]1CO[C@@]2(CC1)O[C@@H]1C[C@@H]3[C@H]4CC=C5C[C@@H](CC[C@@]5(C)[C@@H]4CC[C@@]3(C)[C@@H]1[C@H]2C)O[C@H]1OC(CO)[C@H](O)[C@@H](O)C1O
576.375	16	576.366	1-Hydroxyvitamin D3 3-D-glucopyranoside	C33H52O8				http://www.lipidmaps.org/data/LMSDRecord.php?LMID=LMST03020671	https://metlin.scripps.edu/metabo_info.php?molid=42597		HVQXEPIFQWOABC-IORSAUDJSA-N	CC(C)CCC[C@@H](C)[C@H]1CC[C@H]2/C(/CCC[C@@]21C)=C/C=C1/C[C@H](C[C@H](O)C/1=C)O[C@H]1O[C@@H]([C@@H](O)[C@H](O)[C@H]1O)C(O)=O
576.375	16	576.366	Collettiside I	C33H52O8	14144-06-0		http://www.hmdb.ca/metabolites/HMDB0029310			https://pubchem.ncbi.nlm.nih.gov/compound/12314556	WXMARHKAXWRNDM-UHFFFAOYSA-N	CC1C2C(CC3C4CC=C5CC(CCC5(C)C4CCC23C)OC2OC(CO)C(O)C(O)C2O)OC11CCC(C)CO1
576.375	16	576.366	Diosgenin 3-O-beta-D-glucopyranoside	C33H52O8		http://www.genome.jp/dbget-bin/www_bget?cpd:C20709					WXMARHKAXWRNDM-GAMIEDRGSA-N	C[C@H]1[C@H]2[C@H](C[C@H]3[C@@H]4CC=C5C[C@@H](O[C@@H]6O[C@H](CO)[C@@H](O)[C@H](O)[C@H]6O)CC[C@]5(C)[C@H]4CC[C@@]32C)O[C@]12CC[C@@H](C)CO2
741.406	0	0	No compounds found for experimental mass 741.4063972 and adduct: M
43.9967	0	0	No compounds found for experimental mass 43.9966532 and adduct: M
43.9918	0	0	No compounds found for experimental mass 43.99182027 and adduct: M
44.0371	7	44.0374	Formamidine	CH4N2			http://www.hmdb.ca/metabolites/HMDB0252441			https://pubchem.ncbi.nlm.nih.gov/compound/68047	PNKUSGQVOMIXLU-UHFFFAOYSA-N	NC=N
40.9476	0	0	No compounds found for experimental mass 40.94758094 and adduct: M
15.9996	0	0	No compounds found for experimental mass 15.99964393 and adduct: M
41.9839	0	0	No compounds found for experimental mass 41.98386398 and adduct: M
236.088	1	236.088	Guanidinoethyl disulfide	C6H16N6S2			http://www.hmdb.ca/metabolites/HMDB0252973			https://pubchem.ncbi.nlm.nih.gov/compound/3521	IRMTXMJNHRISQH-UHFFFAOYSA-N	NC(N)=NCCSSCCN=C(N)N
236.088	15	236.091	Purine deoxyribonucleoside	C10H12N4O3		http://www.genome.jp/dbget-bin/www_bget?cpd:C20463					WJBNIBFTNGZFBW-DJLDLDEBSA-N	OC[C@H]1O[C@@H](n2cnc3cncnc32)C[C@@H]1O
236.088	15	236.091	Carbazochrome	C10H12N4O3			http://www.hmdb.ca/metabolites/HMDB0249613			https://pubchem.ncbi.nlm.nih.gov/compound/2557	SSCSSDNTQJGTJT-UHFFFAOYSA-N	CN1CC(O)C2=CC(N=NC(N)=O)=C(O)C=C12
236.088	15	236.091	Inosine,2',3'-dideoxy-	C10H12N4O3			http://www.hmdb.ca/metabolites/HMDB0253491			https://pubchem.ncbi.nlm.nih.gov/compound/135422442	BXZVVICBKDXVGW-UHFFFAOYSA-N	OCC1CCC(O1)N1C=NC2=C1N=CNC2=O
236.088	15	236.091	Didanosine	C10H12N4O3	69655-05-6	http://www.genome.jp/dbget-bin/www_bget?cpd:C06953	http://www.hmdb.ca/metabolites/HMDB0015037		https://metlin.scripps.edu/metabo_info.php?molid=1998	https://pubchem.ncbi.nlm.nih.gov/compound/50599	BXZVVICBKDXVGW-NKWVEPMBSA-N	OC[C@@H]1CC[C@@H](O1)N1C=NC2=C1NC=NC2=O
236.088	16	236.084	cis-4,5-Dihydroxy-4,5-dihydropyrene	C16H12O2		http://www.genome.jp/dbget-bin/www_bget?cpd:C18249			https://metlin.scripps.edu/metabo_info.php?molid=72093	https://pubchem.ncbi.nlm.nih.gov/compound/9543280	NIUGQCSXPHANNG-IYBDPMFKSA-N	O[C@H]1c2cccc3ccc4cccc(c4c23)[C@H]1O	http://www.genome.jp/kegg-bin/show_pathway?map00624	http://www.genome.jp/kegg-bin/show_pathway?map01120
236.088	16	236.084	trans-4,5-Dihydroxy-4,5-dihydropyrene	C16H12O2	56183-12-1	http://www.genome.jp/dbget-bin/www_bget?cpd:C18255			https://metlin.scripps.edu/metabo_info.php?molid=72099	https://pubchem.ncbi.nlm.nih.gov/compound/151315	NIUGQCSXPHANNG-HOTGVXAUSA-N	O[C@H]1c2cccc3ccc4cccc(c4c23)[C@@H]1O	http://www.genome.jp/kegg-bin/show_pathway?map00624	http://www.genome.jp/kegg-bin/show_pathway?map01120
236.088	16	236.084	3,4-diphenylfuran-2(5H)-one	C16H12O2						https://pubchem.ncbi.nlm.nih.gov/compound/344049	CPBAHTZRJQATEJ-UHFFFAOYSA-N	C1C(=C(C(=O)O1)C2=CC=CC=C2)C3=CC=CC=C3
236.088	19	236.083	Met Ser	C8H16N2O4S					https://metlin.scripps.edu/metabo_info.php?molid=23942
236.088	19	236.083	Ser Met	C8H16N2O4S					https://metlin.scripps.edu/metabo_info.php?molid=23979
236.088	19	236.083	Serylmethionine	C8H16N2O4S			http://www.hmdb.ca/metabolites/HMDB0029045		https://metlin.scripps.edu/metabo_info.php?molid=85938	https://pubchem.ncbi.nlm.nih.gov/compound/151087	PBUXMVYWOSKHMF-WDSKDSINSA-N	CSCC[C@H](NC(=O)[C@@H](N)CO)C(O)=O
236.088	19	236.083	Methionyl-Serine	C8H16N2O4S			http://www.hmdb.ca/metabolites/HMDB0028982		https://metlin.scripps.edu/metabo_info.php?molid=85884	https://pubchem.ncbi.nlm.nih.gov/compound/4448381	WEDDFMCSUNNZJR-UHFFFAOYSA-N	CSCCC(N)C(=O)NC(CO)C(O)=O
236.088	32	236.095	alpha-(p-Methoxyphenyl)-3-pyridineacrylonitrile	C15H12N2O		http://www.genome.jp/dbget-bin/www_bget?cpd:C14904			https://metlin.scripps.edu/metabo_info.php?molid=70406	https://pubchem.ncbi.nlm.nih.gov/compound/5799659	RQWSCDRFGHLEGJ-NTEUORMPSA-N	COc1ccc(/C(C#N)=C/c2cccnc2)cc1
236.088	32	236.095	alpha-(p-Methoxyphenyl)-2-pyridineacrylonitrile	C15H12N2O		http://www.genome.jp/dbget-bin/www_bget?cpd:C15121			https://metlin.scripps.edu/metabo_info.php?molid=70612	https://pubchem.ncbi.nlm.nih.gov/compound/6164010	CJMIMAFVXQSAKG-JLHYYAGUSA-N	COc1ccc(/C(C#N)=C/c2ccccn2)cc1
236.088	32	236.095	Nafimidone	C15H12N2O			http://www.hmdb.ca/metabolites/HMDB0255422			https://pubchem.ncbi.nlm.nih.gov/compound/51200	ITPVLJQRUQVNSD-UHFFFAOYSA-N	O=C(CN1C=CN=C1)C1=CC2=CC=CC=C2C=C1
236.088	32	236.095	Glycosminine	C15H12N2O	4765-56-4	http://www.genome.jp/dbget-bin/www_bget?cpd:C10688	http://www.hmdb.ca/metabolites/HMDB0033122		https://metlin.scripps.edu/metabo_info.php?molid=68496	https://pubchem.ncbi.nlm.nih.gov/compound/63121	ZDUVLDCZFKNYHH-UHFFFAOYSA-N	O=C1NC(CC2=CC=CC=C2)=NC2=CC=CC=C12
236.088	32	236.095	Carbamazepine	C15H12N2O	298-46-4	http://www.genome.jp/dbget-bin/www_bget?cpd:C06868	http://www.hmdb.ca/metabolites/HMDB0014704		https://metlin.scripps.edu/metabo_info.php?molid=1489	https://pubchem.ncbi.nlm.nih.gov/compound/2554	FFGPTBGBLSHEPO-UHFFFAOYSA-N	NC(=O)N1C2=CC=CC=C2C=CC2=CC=CC=C12	http://www.genome.jp/kegg-bin/show_pathway?map00982
236.088	33	236.08	N,N-Dihydroxy-L-tryptophan	C11H12N2O4		http://www.genome.jp/dbget-bin/www_bget?cpd:C19717			https://metlin.scripps.edu/metabo_info.php?molid=73315		FKJQZUQEYSGYFZ-JTQLQIEISA-N	O=C(O)[C@H](Cc1c[nH]c2ccccc12)N(O)O
236.088	33	236.08	L-Formylkynurenine	C11H12N2O4		http://www.genome.jp/dbget-bin/www_bget?cpd:C02700	http://www.hmdb.ca/metabolites/HMDB0060485			https://pubchem.ncbi.nlm.nih.gov/compound/439788	BYHJHXPTQMMKCA-QMMMGPOBSA-N	N[C@@H](CC(=O)C1=CC=CC=C1NC=O)C(O)=O	http://www.genome.jp/kegg-bin/show_pathway?map00380	http://www.genome.jp/kegg-bin/show_pathway?map01100	http://www.genome.jp/kegg-bin/show_pathway?map01240
236.088	33	236.08	N'-Formylkynurenine	C11H12N2O4	1022-31-7		http://www.hmdb.ca/metabolites/HMDB0001200		https://metlin.scripps.edu/metabo_info.php?molid=3373	https://pubchem.ncbi.nlm.nih.gov/compound/910	BYHJHXPTQMMKCA-UHFFFAOYSA-N	NC(CC(=O)C1=CC=CC=C1NC=O)C(O)=O	http://www.genome.jp/kegg-bin/show_pathway?map00380
236.088	33	236.08	(2S)-4-(2-Aminophenyl)-2-formamido-4-oxobutanoic acid	C11H12N2O4			http://www.hmdb.ca/metabolites/HMDB0257647			https://pubchem.ncbi.nlm.nih.gov/compound/10243184	HIRMAYRDONPZSJ-UHFFFAOYSA-N	NC1=CC=CC=C1C(=O)CC(NC=O)C(O)=O
236.088	33	236.08	4-Acetylaminohippuric acid	C11H12N2O4			http://www.hmdb.ca/metabolites/HMDB0246331			https://pubchem.ncbi.nlm.nih.gov/compound/160605	VLSCGEIQKZBMEA-UHFFFAOYSA-N	CC(=O)NC1=CC=C(C=C1)C(=O)NCC(O)=O
236.088	33	236.08	N-Formyl-D-kynurenine	C11H12N2O4		http://www.genome.jp/dbget-bin/www_bget?cpd:C15605				https://pubchem.ncbi.nlm.nih.gov/compound/11954215	BYHJHXPTQMMKCA-MRVPVSSYSA-N	N[C@H](CC(=O)c1ccccc1NC=O)C(=O)O
236.088	39	236.097	Pterosin F	C14H17ClO			http://www.hmdb.ca/metabolites/HMDB0036606		https://metlin.scripps.edu/metabo_info.php?molid=91666	https://pubchem.ncbi.nlm.nih.gov/compound/134978	DFJCTWMNTSWCRI-UHFFFAOYSA-N	CC1CC2=C(C1=O)C(C)=C(CCCl)C(C)=C2
159.063	8	159.064	L-Hexahydro-3-imino-1,2,4-oxadiazepine-3-carboxylic acid	C5H9N3O3			http://www.hmdb.ca/metabolites/HMDB0030402		https://metlin.scripps.edu/metabo_info.php?molid=86947	https://pubchem.ncbi.nlm.nih.gov/compound/86205608	UZFZWWMIJQSJMA-UHFFFAOYSA-N	OC(=O)C1CCONC(=N)N1
159.063	34	159.068	2-Methylquinolin-4-ol	C10H9NO	607-67-0	http://www.genome.jp/dbget-bin/www_bget?cpd:C21873					NWINIEGDLHHNLH-UHFFFAOYSA-N	Cc1cc(=O)c2ccccc2[nH]1	http://www.genome.jp/kegg-bin/show_pathway?map01100	http://www.genome.jp/kegg-bin/show_pathway?map01110	http://www.genome.jp/kegg-bin/show_pathway?map00998
159.063	34	159.068	3-Methyl-quinolin-2-ol	C10H9NO		http://www.genome.jp/dbget-bin/www_bget?cpd:C06345			https://metlin.scripps.edu/metabo_info.php?molid=66381	https://pubchem.ncbi.nlm.nih.gov/compound/440987	POYSUXIHCXBJPN-UHFFFAOYSA-N	Cc1cc2ccccc2nc1O
159.063	34	159.068	Echinopsine	C10H9NO	83-54-5	http://www.genome.jp/dbget-bin/www_bget?cpd:C10663			https://metlin.scripps.edu/metabo_info.php?molid=68475	https://pubchem.ncbi.nlm.nih.gov/compound/6748	CSJAXRKDCCWCSJ-UHFFFAOYSA-N	Cn1ccc(=O)c2ccccc21
159.063	34	159.068	1-Acetylindole	C10H9NO	576-15-8				https://metlin.scripps.edu/metabo_info.php?molid=34502
159.063	34	159.068	6-Methoxyquinoline	C10H9NO	5263-87-6				https://metlin.scripps.edu/metabo_info.php?molid=34519
159.063	34	159.068	1-Amino-2-naphthol	C10H9NO			http://www.hmdb.ca/metabolites/HMDB0243817			https://pubchem.ncbi.nlm.nih.gov/compound/14535	FHMMQQXRSYSWCM-UHFFFAOYSA-N	NC1=C(O)C=CC2=CC=CC=C12
159.063	34	159.068	2-Quinolinylmethanol	C10H9NO			http://www.hmdb.ca/metabolites/HMDB0245312			https://pubchem.ncbi.nlm.nih.gov/compound/73196	HREHOXSRYOZKNT-UHFFFAOYSA-N	OCC1=NC2=CC=CC=C2C=C1
159.063	34	159.068	N-Hydroxy-1-aminonaphthalene	C10H9NO	607-30-7	http://www.genome.jp/dbget-bin/www_bget?cpd:C14789	http://www.hmdb.ca/metabolites/HMDB0062503		https://metlin.scripps.edu/metabo_info.php?molid=70323	https://pubchem.ncbi.nlm.nih.gov/compound/11828	CWFINLADSFPMHF-UHFFFAOYSA-N	ONC1=CC=CC2=CC=CC=C12	http://www.genome.jp/kegg-bin/show_pathway?map00980
159.063	34	159.068	4-Amino-1-naphthol	C10H9NO			http://www.hmdb.ca/metabolites/HMDB0246337			https://pubchem.ncbi.nlm.nih.gov/compound/17815	ABJQKDJOYSQVFX-UHFFFAOYSA-N	NC1=CC=C(O)C2=CC=CC=C12
159.063	34	159.068	Indoleacetaldehyde	C10H9NO	2591-98-2	http://www.genome.jp/dbget-bin/www_bget?cpd:C00637	http://www.hmdb.ca/metabolites/HMDB0001190		https://metlin.scripps.edu/metabo_info.php?molid=6068	https://pubchem.ncbi.nlm.nih.gov/compound/800	WHOOUMGHGSPMGR-UHFFFAOYSA-N	O=CCC1=CNC2=C1C=CC=C2	http://www.genome.jp/kegg-bin/show_pathway?map00380	http://www.genome.jp/kegg-bin/show_pathway?map01100
43.9793	0	0	No compounds found for experimental mass 43.97925818 and adduct: M
16.9888	0	0	No compounds found for experimental mass 16.98882561 and adduct: M
181.103	32	181.098	Pyridostigmine	C9H13N2O2	155-97-5	http://www.genome.jp/dbget-bin/www_bget?cpd:C07410	http://www.hmdb.ca/metabolites/HMDB0014685		https://metlin.scripps.edu/metabo_info.php?molid=2199	https://pubchem.ncbi.nlm.nih.gov/compound/4991	RVOLLAQWKVFTGE-UHFFFAOYSA-N	CN(C)C(=O)OC1=C[N+](C)=CC=C1
181.103	38	181.11	m-Hydroxyephedrine	C10H15NO2			http://www.hmdb.ca/metabolites/HMDB0254276			https://pubchem.ncbi.nlm.nih.gov/compound/18147	KEEFJRKWMCQJLN-UHFFFAOYSA-N	CNC(C)C(O)C1=CC(O)=CC=C1
181.103	38	181.11	N-Phenyldiethanolamine	C10H15NO2			http://www.hmdb.ca/metabolites/HMDB0255226			https://pubchem.ncbi.nlm.nih.gov/compound/8416	OJPDDQSCZGTACX-UHFFFAOYSA-N	OCCN(CCO)C1=CC=CC=C1
181.103	38	181.11	3,4-Dihydroxymethamphetamine	C10H15NO2			http://www.hmdb.ca/metabolites/HMDB0246034			https://pubchem.ncbi.nlm.nih.gov/compound/161126	NTCPGTZTPGFNOM-UHFFFAOYSA-N	CNC(C)CC1=CC(O)=C(O)C=C1
181.103	38	181.11	Anhydromethylecgonine	C10H15NO2			http://www.hmdb.ca/metabolites/HMDB0248436			https://pubchem.ncbi.nlm.nih.gov/compound/592280	MPSNEAHFGOEKBI-UHFFFAOYSA-N	COC(=O)C1=CCC2CCC1N2C
181.103	38	181.11	Isohexylcyanoacrylate	C10H15NO2			http://www.hmdb.ca/metabolites/HMDB0256677			https://pubchem.ncbi.nlm.nih.gov/compound/108097	HFQQYIUTYJVYFZ-UHFFFAOYSA-N	CC(C)CCCOC(=O)C(=C)C#N
181.103	38	181.11	5-[(2R)-2-Aminopropyl]cyclohexa-1,5-diene-1-carboxylic acid	C10H15NO2			http://www.hmdb.ca/metabolites/HMDB0257834				CKFQPDDCWQIPRY-UHFFFAOYSA-N	CC(N)CC1=CC(=CCC1)C(O)=O
181.103	38	181.11	4-[(2R)-1-Hydroxy-2-(methylamino)propyl]phenol	C10H15NO2			http://www.hmdb.ca/metabolites/HMDB0246455			https://pubchem.ncbi.nlm.nih.gov/compound/9701	OXFGTKPPFSCSMA-UHFFFAOYSA-N	CNC(C)C(O)C1=CC=C(O)C=C1
181.103	38	181.11	4-(2-Aminoethyl)-2-ethoxyphenol	C10H15NO2			http://www.hmdb.ca/metabolites/HMDB0246284			https://pubchem.ncbi.nlm.nih.gov/compound/12591339	UIUMGHFVRJSGKY-UHFFFAOYSA-N	CCOC1=C(O)C=CC(CCN)=C1
181.103	38	181.11	(R)-2-Nitro-p-mentha-1,5-diene	C10H15NO2			http://www.hmdb.ca/metabolites/HMDB0036090		https://metlin.scripps.edu/metabo_info.php?molid=91256	https://pubchem.ncbi.nlm.nih.gov/compound/131751912	RIPRCNJJZGOFLC-SECBINFHSA-N	[H][C@@]1(CC(=C(C)C=C1)N(=O)=O)C(C)C
181.103	38	181.11	beta-O-Methylynephrine	C10H15NO2			http://www.hmdb.ca/metabolites/HMDB0033868		https://metlin.scripps.edu/metabo_info.php?molid=89579	https://pubchem.ncbi.nlm.nih.gov/compound/46856263	LVZUJPSBCGHXGZ-UHFFFAOYSA-N	CNCC(OC)C1=CC=C(O)C=C1
181.103	38	181.11	3,4-Dimethoxyphenylethylamine	C10H15NO2	120-20-7		http://www.hmdb.ca/metabolites/HMDB0041806		https://metlin.scripps.edu/metabo_info.php?molid=3790	https://pubchem.ncbi.nlm.nih.gov/compound/8421	ANOUKFYBOAKOIR-UHFFFAOYSA-N	COC1=C(OC)C=C(CCN)C=C1
181.103	38	181.11	2,5-Dimethyl-4-(1-pyrrolidinyl)-3(2H)-furanone	C10H15NO2			http://www.hmdb.ca/metabolites/HMDB0039784		https://metlin.scripps.edu/metabo_info.php?molid=94333	https://pubchem.ncbi.nlm.nih.gov/compound/15553227	FRPGHNBHIDMQGT-UHFFFAOYSA-N	CC1OC(C)=C(N2CCCC2)C1=O
181.103	38	181.11	3-O-Methyl-a-methyldopamine	C10H15NO2			http://www.hmdb.ca/metabolites/HMDB0060748			https://pubchem.ncbi.nlm.nih.gov/compound/197139	GPBOYXOSSQEJBH-UHFFFAOYSA-N	COC1=C(O)C=CC(CC(C)N)=C1
181.103	38	181.11	5-(1-Pyrrolidinylmethyl)-2-furanmethanol	C10H15NO2			http://www.hmdb.ca/metabolites/HMDB0040038		https://metlin.scripps.edu/metabo_info.php?molid=94579	https://pubchem.ncbi.nlm.nih.gov/compound/16494992	POLAFJCRVYXYDM-UHFFFAOYSA-N	OCC1=CC=C(CN2CCCC2)O1
181.103	38	181.11	2-(5-Methyl-2-furanyl)-3-piperidinol	C10H15NO2			http://www.hmdb.ca/metabolites/HMDB0039838		https://metlin.scripps.edu/metabo_info.php?molid=94386	https://pubchem.ncbi.nlm.nih.gov/compound/85575714	KHCYBVSLKKTRRJ-UHFFFAOYSA-N	CC1=CC=C(O1)C1NCCCC1O
181.103	38	181.11	cis-6-Nitro-p-mentha-1(7),2-diene	C10H15NO2			http://www.hmdb.ca/metabolites/HMDB0035195		https://metlin.scripps.edu/metabo_info.php?molid=90515	https://pubchem.ncbi.nlm.nih.gov/compound/101412043	VJPVONZUZIQQIH-UHFFFAOYSA-N	CC(C)C1CC(C(=C)C=C1)N(=O)=O
181.103	38	181.11	Etilefrine	C10H15NO2			http://www.hmdb.ca/metabolites/HMDB0252100			https://pubchem.ncbi.nlm.nih.gov/compound/3306	SQVIAVUSQAWMKL-UHFFFAOYSA-N	CCNCC(O)C1=CC(O)=CC=C1
181.103	38	181.11	3-O-Methyl-a-methyldopamine	C10H15NO2	13026-44-3				https://metlin.scripps.edu/metabo_info.php?molid=1218
181.103	38	181.11	2-Hepten-4-yn-1-amine, N,6,6-trimethyl-, (E)- Metabolite	C10H15NO2					https://metlin.scripps.edu/metabo_info.php?molid=2754
181.103	38	181.11	Methylsynephrine	C10H15NO2					https://metlin.scripps.edu/metabo_info.php?molid=84982
181.103	38	181.11	2-(Benzylmethylamino)-ethanol n-oxide	C10H15NO2	15831-63-7				https://metlin.scripps.edu/metabo_info.php?molid=24045
181.103	39	181.096	6-Methyltetrahydropterin	C7H11N5O	942-41-6		http://www.hmdb.ca/metabolites/HMDB0002249		https://metlin.scripps.edu/metabo_info.php?molid=6572	https://pubchem.ncbi.nlm.nih.gov/compound/3124	HWOZEJJVUCALGB-UHFFFAOYSA-N	CC1CNC2=C(N1)C(=O)N=C(N)N2
181.103	39	181.096	2-Amino-6-methyl-2,3,6,7-tetrahydro-1H-pteridin-4-one	C7H11N5O			http://www.hmdb.ca/metabolites/HMDB0255376			https://pubchem.ncbi.nlm.nih.gov/compound/73188125	JZHUDBMUACQLEB-UHFFFAOYSA-N	CC1CN=C2NC(N)NC(=O)C2=N1
34.0306	0	0	No compounds found for experimental mass 34.03058875 and adduct: M
46.9702	32	46.9687	Oxophosphanyl	OP			http://www.hmdb.ca/metabolites/HMDB0256002			https://pubchem.ncbi.nlm.nih.gov/compound/6857426	LFGREXWGYUGZLY-UHFFFAOYSA-N	O=[P]
16.0009	0	0	No compounds found for experimental mass 16.00092566 and adduct: M
99.9641	0	0	No compounds found for experimental mass 99.96408974 and adduct: M
15.9995	0	0	No compounds found for experimental mass 15.99946082 and adduct: M
272.077	1	272.077	Pyridine N-oxide glucuronide	C11H14NO7			http://www.hmdb.ca/metabolites/HMDB0061177			https://pubchem.ncbi.nlm.nih.gov/compound/131770061	KITHDEVLYXWSPB-ZBGLXGBJSA-O	O[C@H]1[C@H](O)[C@@H](O[N+]2=CC=CC=C2)O[C@H]([C@@H]1O)C(O)=O
272.077	7	272.079	Nimustine	C9H13ClN6O2	42471-28-3				https://metlin.scripps.edu/metabo_info.php?molid=44117
272.077	7	272.079	Nimustine	C9H13ClN6O2			http://www.hmdb.ca/metabolites/HMDB0255613			https://pubchem.ncbi.nlm.nih.gov/compound/39214	VFEDRRNHLBGPNN-UHFFFAOYSA-N	CC1=NC=C(CN=C(O)N(CCCl)N=O)C(=N)N1
272.077	10	272.08	(1R,10aS)-1,4,10,10a-Tetrahydrophenazine-1,6-dicarboxylate	C14H12N2O4		http://www.genome.jp/dbget-bin/www_bget?cpd:C21409					CUYPWOPOBAHCCE-PELKAZGASA-N	O=C(O)c1cccc2c1N=C1CC=C[C@@H](C(=O)O)[C@@H]1N2	http://www.genome.jp/kegg-bin/show_pathway?map01110	http://www.genome.jp/kegg-bin/show_pathway?map01130	http://www.genome.jp/kegg-bin/show_pathway?map00405
272.077	10	272.08	1,2-Bis(4-nitrophenyl)ethane	C14H12N2O4	736-30-1	http://www.genome.jp/dbget-bin/www_bget?cpd:C14589			https://metlin.scripps.edu/metabo_info.php?molid=70184	https://pubchem.ncbi.nlm.nih.gov/compound/69776	BSNKHEKTRWNNAC-UHFFFAOYSA-N	O=[N+]([O-])c1ccc(CCc2ccc([N+](=O)[O-])cc2)cc1
272.077	13	272.073	Dendrodoine	C13H12N4OS			http://www.hmdb.ca/metabolites/HMDB0250998			https://pubchem.ncbi.nlm.nih.gov/compound/126514	XXIZLPNTFMKYIO-UHFFFAOYSA-N	CN(C)C1=NSC(=N1)C(=O)C1=CNC2=CC=CC=C12
272.077	18	272.072	[4-(4-methyl-3-oxopentyl)phenyl]oxidanesulfonic acid	C12H16O5S			http://www.hmdb.ca/metabolites/HMDB0132963			https://pubchem.ncbi.nlm.nih.gov/compound/131836953	SNCNLLBTIGTSQF-UHFFFAOYSA-N	CC(C)C(=O)CCC1=CC=C(OS(O)(=O)=O)C=C1
272.077	18	272.072	{[(1E)-1-(4-methoxyphenyl)pent-1-en-3-yl]oxy}sulfonic acid	C12H16O5S			http://www.hmdb.ca/metabolites/HMDB0132998			https://pubchem.ncbi.nlm.nih.gov/compound/131836977	QZBQJZPBSHHMIF-QPJJXVBHSA-N	[H]\C(C(CC)OS(O)(=O)=O)=C(\[H])C1=CC=C(OC)C=C1
272.077	19	272.072	(Z)-5-Chloro-3-((3,5-dimethyl-1H-pyrrol-2-yl)methylene)indolin-2-one	C15H13ClN2O			http://www.hmdb.ca/metabolites/HMDB0258522			https://pubchem.ncbi.nlm.nih.gov/compound/5308	XLBQNZICMYZIQT-UHFFFAOYSA-N	CC1=CC(C)=C(N1)C=C1C(=O)NC2=C1C=C(Cl)C=C2
272.077	23	272.083	Thienamycin	C11H16N2O4S			http://www.hmdb.ca/metabolites/HMDB0258982			https://pubchem.ncbi.nlm.nih.gov/compound/124000	WKDDRNSBRWANNC-UHFFFAOYSA-N	CC(O)C1C2CC(SCCN)=C(N2C1=O)C(O)=O
272.077	23	272.083	5-S-Cysteinyldopamine	C11H16N2O4S			http://www.hmdb.ca/metabolites/HMDB0246842			https://pubchem.ncbi.nlm.nih.gov/compound/10401034	BZYHBWCVRKSWDB-UHFFFAOYSA-N	NCCC1=CC(O)=C(O)C(SCC(N)C(O)=O)=C1
272.077	23	272.083	Thienamycin	C11H16N2O4S	59995-64-1	http://www.genome.jp/dbget-bin/www_bget?cpd:C06664			https://metlin.scripps.edu/metabo_info.php?molid=66479	https://pubchem.ncbi.nlm.nih.gov/compound/441128	WKDDRNSBRWANNC-ATRFCDNQSA-N	C[C@@H](O)[C@H]1C(=O)N2C(C(=O)O)=C(SCCN)C[C@H]12	http://www.genome.jp/kegg-bin/show_pathway?map01110	http://www.genome.jp/kegg-bin/show_pathway?map01130	http://www.genome.jp/kegg-bin/show_pathway?map00332
272.077	23	272.083	5-S-Cysteinyldopamine	C11H16N2O4S	99558-89-1				https://metlin.scripps.edu/metabo_info.php?molid=41
272.077	25	272.084	Anigorufone	C19H12O2			http://www.hmdb.ca/metabolites/HMDB0033935		https://metlin.scripps.edu/metabo_info.php?molid=89629	https://pubchem.ncbi.nlm.nih.gov/compound/636472	ACJJXELQAJQSLK-UHFFFAOYSA-N	OC1=CC2=CC=CC3=C2C(C1=O)=C(C=C3)C1=CC=CC=C1
272.077	25	272.084	alpha-Naphthoflavone	C19H12O2			http://www.hmdb.ca/metabolites/HMDB0247291			https://pubchem.ncbi.nlm.nih.gov/compound/11790	VFMMPHCGEFXGIP-UHFFFAOYSA-N	O=C1C=C(OC2=C1C=CC1=CC=CC=C21)C1=CC=CC=C1
272.077	25	272.084	beta-naphthoflavone	C19H12O2			http://www.hmdb.ca/metabolites/HMDB0249144			https://pubchem.ncbi.nlm.nih.gov/compound/2361	OUGIDAPQYNCXRA-UHFFFAOYSA-N	O=C1C=C(OC2=C1C1=CC=CC=C1C=C2)C1=CC=CC=C1
272.077	25	272.084	5-Chrysenecarboxylate	C19H12O2		http://www.genome.jp/dbget-bin/www_bget?cpd:C18282			https://metlin.scripps.edu/metabo_info.php?molid=72126	https://pubchem.ncbi.nlm.nih.gov/compound/9543342	IWNPACVXSUBITM-UHFFFAOYSA-N	O=C(O)c1cc2ccccc2c2ccc3ccccc3c12	http://www.genome.jp/kegg-bin/show_pathway?map00624	http://www.genome.jp/kegg-bin/show_pathway?map01120
272.077	25	272.084	4-Chrysenecarboxylate	C19H12O2		http://www.genome.jp/dbget-bin/www_bget?cpd:C18283			https://metlin.scripps.edu/metabo_info.php?molid=72127	https://pubchem.ncbi.nlm.nih.gov/compound/9543344	VIHCWMSLKDZZNU-UHFFFAOYSA-N	O=C(O)c1cccc2ccc3c4ccccc4ccc3c12	http://www.genome.jp/kegg-bin/show_pathway?map00624	http://www.genome.jp/kegg-bin/show_pathway?map01120
272.077	31	272.068	TMC-256C1	C15H12O5						https://pubchem.ncbi.nlm.nih.gov/compound/135418331	NSAPXJZXVFHIHJ-UHFFFAOYSA-N	CC1=CC(=C2C(=CC3=CC(=O)C=C(C3=C2O1)OC)O)O
272.077	31	272.068	Arugosin F	C15H12O5						https://pubchem.ncbi.nlm.nih.gov/compound/10564084	JLEOTFZRJGKSAD-UHFFFAOYSA-N	Cc1cc2c(c(c1)O)C(=O)c1c(cccc1OC2O)O
272.077	31	272.068	5,7,2'-Trihydroxyflavanone	C15H12O5				http://www.lipidmaps.org/data/LMSDRecord.php?LMID=LMPK12140125	https://metlin.scripps.edu/metabo_info.php?molid=52615		LSLXUDALHVEMQB-UHFFFAOYSA-N	Oc1cc2OC(CC(=O)c2c(O)c1)c1ccccc1O
272.077	31	272.068	Butein	C15H12O5		http://www.genome.jp/dbget-bin/www_bget?cpd:C08578		http://www.lipidmaps.org/data/LMSDRecord.php?LMID=LMPK12120111	https://metlin.scripps.edu/metabo_info.php?molid=45732	https://pubchem.ncbi.nlm.nih.gov/compound/5281222	AYMYWHCQALZEGT-ORCRQEGFSA-N	Oc1cc(O)c(cc1)C(=O)/C=C/c1cc(O)c(O)cc1	http://www.genome.jp/kegg-bin/show_pathway?map00941
272.077	31	272.068	2,4,2',4'-Tetrahydroxychalcone	C15H12O5				http://www.lipidmaps.org/data/LMSDRecord.php?LMID=LMPK12120128	https://metlin.scripps.edu/metabo_info.php?molid=51932		ZWTDXYUDJYDHJR-QHHAFSJGSA-N	Oc1cc(O)ccc1C(=O)/C=C/c1ccc(O)cc1O
272.077	31	272.068	Licodione	C15H12O5		http://www.genome.jp/dbget-bin/www_bget?cpd:C01592		http://www.lipidmaps.org/data/LMSDRecord.php?LMID=LMPK12120396	https://metlin.scripps.edu/metabo_info.php?molid=52199	https://pubchem.ncbi.nlm.nih.gov/compound/439528	QIEKMEBGIJSGGB-UHFFFAOYSA-N	Oc1ccc(cc1)C(=O)CC(=O)c1ccc(O)cc1O
272.077	31	272.068	2beta-5,7-Trihydroxyflavanone	C15H12O5				http://www.lipidmaps.org/data/LMSDRecord.php?LMID=LMPK12140219	https://metlin.scripps.edu/metabo_info.php?molid=52707		KRSTWHCNVMDXQW-HNNXBMFYSA-N	Oc1cc2O[C@@](O)(CC(=O)c2c(O)c1)c1ccccc1
272.077	31	272.068	4,2',3',4'-Tetrahydroxychalcone	C15H12O5				http://www.lipidmaps.org/data/LMSDRecord.php?LMID=LMPK12120151	https://metlin.scripps.edu/metabo_info.php?molid=51955		HHNXXWDNZKAGHV-XVNBXDOJSA-N	Oc1ccc(cc1)/C=C/C(=O)c1ccc(O)c(O)c1O
272.077	31	272.068	(-)-Glycinol	C15H12O5		http://www.genome.jp/dbget-bin/www_bget?cpd:C01263		http://www.lipidmaps.org/data/LMSDRecord.php?LMID=LMPK12070128	https://metlin.scripps.edu/metabo_info.php?molid=48216	https://pubchem.ncbi.nlm.nih.gov/compound/129648	QMXOFBXZEKTJIK-LSDHHAIUSA-N	O[C@@]12COc3cc(O)ccc3[C@@H]1Oc1cc(O)ccc21	http://www.genome.jp/kegg-bin/show_pathway?map01110	http://www.genome.jp/kegg-bin/show_pathway?map00943
272.077	31	272.068	Butin	C15H12O5		http://www.genome.jp/dbget-bin/www_bget?cpd:C09614		http://www.lipidmaps.org/data/LMSDRecord.php?LMID=LMPK12140075	https://metlin.scripps.edu/metabo_info.php?molid=52565	https://pubchem.ncbi.nlm.nih.gov/compound/92775	MJBPUQUGJNAPAZ-AWEZNQCLSA-N	Oc1cc2O[C@@H](CC(=O)c2cc1)c1cc(O)c(O)cc1	http://www.genome.jp/kegg-bin/show_pathway?map00941
272.077	31	272.068	7,8,4'-Trihydroxyflavanone	C15H12O5				http://www.lipidmaps.org/data/LMSDRecord.php?LMID=LMPK12140091	https://metlin.scripps.edu/metabo_info.php?molid=52581		IXQZKAVXZDCYDY-UHFFFAOYSA-N	Oc1ccc(cc1)C1CC(=O)c2ccc(O)c(O)c2O1
272.077	31	272.068	Pseudosindorin	C15H12O5				http://www.lipidmaps.org/data/LMSDRecord.php?LMID=LMPK12120018	https://metlin.scripps.edu/metabo_info.php?molid=51824		ZSMOFGFLBCKTKA-DAFODLJHSA-N	Oc1cc(O)ccc1C(=O)/C=C/c1cc(O)cc(O)c1
272.077	31	272.068	Moracin J	C15H12O5			http://www.hmdb.ca/metabolites/HMDB0033308		https://metlin.scripps.edu/metabo_info.php?molid=89162	https://pubchem.ncbi.nlm.nih.gov/compound/118726652	UUWOGANMKVBGHH-UHFFFAOYSA-N	COC1=C(O)C=C2C=C(OC2=C1)C1=CC(O)=CC(O)=C1
272.077	31	272.068	Glycinol	C15H12O5	69393-95-9		http://www.hmdb.ca/metabolites/HMDB0034105			https://pubchem.ncbi.nlm.nih.gov/compound/4629012	QMXOFBXZEKTJIK-UHFFFAOYSA-N	OC1=CC2=C(C=C1)C1(O)COC3=C(C=CC(O)=C3)C1O2
272.077	31	272.068	(2R,3R)-3,4',7-Trihydroxyflavanone	C15H12O5			http://www.hmdb.ca/metabolites/HMDB0303585			https://pubchem.ncbi.nlm.nih.gov/compound/3512634	VRTGGIJPIYOHGT-UHFFFAOYSA-N	OC1C(OC2=CC(O)=CC=C2C1=O)C1=CC=C(O)C=C1
272.077	31	272.068	1-Hydroxy-3,7-dimethoxyxanthone	C15H12O5			http://www.hmdb.ca/metabolites/HMDB0030873		https://metlin.scripps.edu/metabo_info.php?molid=87243	https://pubchem.ncbi.nlm.nih.gov/compound/5488808	FWBPZAVSTQBRKT-UHFFFAOYSA-N	COC1=CC2=C(OC3=CC(OC)=CC(O)=C3C2=O)C=C1
272.077	31	272.068	Dihydrogenistein	C15H12O5	21554-71-2	http://www.genome.jp/dbget-bin/www_bget?cpd:C14458	http://www.hmdb.ca/metabolites/HMDB0005897		https://metlin.scripps.edu/metabo_info.php?molid=58334	https://pubchem.ncbi.nlm.nih.gov/compound/9838356	UQGVUYNHDKMLSE-UHFFFAOYSA-N	OC1=CC=C(C=C1)C1COC2=CC(O)=CC(O)=C2C1=O	http://www.genome.jp/kegg-bin/show_pathway?map00946
272.077	31	272.068	4-Hydroxydemethylmedicarpin	C15H12O5			http://www.hmdb.ca/metabolites/HMDB0034002	http://www.lipidmaps.org/data/LMSDRecord.php?LMID=LMPK12070073	https://metlin.scripps.edu/metabo_info.php?molid=48161	https://pubchem.ncbi.nlm.nih.gov/compound/44257457	CLHTZHIBHTWFEM-UHFFFAOYSA-N	OC1=CC2=C(C=C1)C1COC3=C(C=CC(O)=C3O)C1O2
272.077	31	272.068	Naringenin	C15H12O5	480-41-1	http://www.genome.jp/dbget-bin/www_bget?cpd:C00509	http://www.hmdb.ca/metabolites/HMDB0002670	http://www.lipidmaps.org/data/LMSDRecord.php?LMID=LMPK12140001	https://metlin.scripps.edu/metabo_info.php?molid=3401	https://pubchem.ncbi.nlm.nih.gov/compound/439246	FTVWIRXFELQLPI-ZDUSSCGKSA-N	OC1=CC=C(C=C1)[C@@H]1CC(=O)C2=C(O1)C=C(O)C=C2O	http://www.genome.jp/kegg-bin/show_pathway?map01100	http://www.genome.jp/kegg-bin/show_pathway?map01110	http://www.genome.jp/kegg-bin/show_pathway?map01061	http://www.genome.jp/kegg-bin/show_pathway?map00941	http://www.genome.jp/kegg-bin/show_pathway?map00943	http://www.genome.jp/kegg-bin/show_pathway?map00946
272.077	31	272.068	Toralactone	C15H12O5	41743-74-2	http://www.genome.jp/dbget-bin/www_bget?cpd:C17673	http://www.hmdb.ca/metabolites/HMDB0038549		https://metlin.scripps.edu/metabo_info.php?molid=71853	https://pubchem.ncbi.nlm.nih.gov/compound/5321980	WEHXAEGTVPWKDY-UHFFFAOYSA-N	COC1=CC(O)=C2C(O)=C3C(=O)OC(C)=CC3=CC2=C1
272.077	31	272.068	2'-Hydroxydihydrodaidzein	C15H12O5		http://www.genome.jp/dbget-bin/www_bget?cpd:C03567	http://www.hmdb.ca/metabolites/HMDB0033928	http://www.lipidmaps.org/data/LMSDRecord.php?LMID=LMPK12050463	https://metlin.scripps.edu/metabo_info.php?molid=47967	https://pubchem.ncbi.nlm.nih.gov/compound/440047	WBOWBLGZAXVREM-UHFFFAOYSA-N	OC1=CC(O)=C(C=C1)C1COC2=C(C=CC(O)=C2)C1=O	http://www.genome.jp/kegg-bin/show_pathway?map01110	http://www.genome.jp/kegg-bin/show_pathway?map00943
272.077	31	272.068	6-Hydroxydihydrodaidzein	C15H12O5		http://www.genome.jp/dbget-bin/www_bget?cpd:C22580	http://www.hmdb.ca/metabolites/HMDB0041698		https://metlin.scripps.edu/metabo_info.php?molid=96056	https://pubchem.ncbi.nlm.nih.gov/compound/125100	ZAIJTQZQMCNJHG-UHFFFAOYSA-N	OC1=CC=C(C=C1)C1COC2=CC(O)=C(O)C=C2C1=O
272.077	31	272.068	3'-Hydroxydihydrodaidzein	C15H12O5			http://www.hmdb.ca/metabolites/HMDB0041656		https://metlin.scripps.edu/metabo_info.php?molid=96018	https://pubchem.ncbi.nlm.nih.gov/compound/22065265	NIUUFTCRUDJDHY-UHFFFAOYSA-N	OC1=CC=C2C(=O)C(COC2=C1)C1=CC=C(O)C(O)=C1
272.077	31	272.068	Naringenin chalcone	C15H12O5		http://www.genome.jp/dbget-bin/www_bget?cpd:C06561	http://www.hmdb.ca/metabolites/HMDB0029631	http://www.lipidmaps.org/data/LMSDRecord.php?LMID=LMPK12120264	https://metlin.scripps.edu/metabo_info.php?molid=3402	https://pubchem.ncbi.nlm.nih.gov/compound/5280960	YQHMWTPYORBCMF-ZZXKWVIFSA-N	OC1=CC=C(\C=C\C(=O)C2=C(O)C=C(O)C=C2O)C=C1	http://www.genome.jp/kegg-bin/show_pathway?map01100	http://www.genome.jp/kegg-bin/show_pathway?map01110	http://www.genome.jp/kegg-bin/show_pathway?map01061	http://www.genome.jp/kegg-bin/show_pathway?map00941
272.077	31	272.068	8-Hydroxydihydrodaidzein	C15H12O5			http://www.hmdb.ca/metabolites/HMDB0041704		https://metlin.scripps.edu/metabo_info.php?molid=96062	https://pubchem.ncbi.nlm.nih.gov/compound/91384411	IPNJSNNLHGSALU-UHFFFAOYSA-N	OC1=CC=C(C=C1)C1COC2=C(O)C(O)=CC=C2C1=O
272.077	31	272.068	5,8,4'-Trihydroxyflavanone	C15H12O5			http://www.hmdb.ca/metabolites/HMDB0031824	http://www.lipidmaps.org/data/LMSDRecord.php?LMID=LMPK12140104	https://metlin.scripps.edu/metabo_info.php?molid=52594	https://pubchem.ncbi.nlm.nih.gov/compound/14353343	SMRHIFAZRRVAQZ-UHFFFAOYSA-N	OC1=CC=C(C=C1)C1CC(=O)C2=C(O)C=CC(O)=C2O1
272.077	31	272.068	TMC-256A1	C15H12O5	3773-18-0					https://pubchem.ncbi.nlm.nih.gov/compound/135400930	KLKFLNXANXGSIT-UHFFFAOYSA-N	c12c(c(c3c(c1)oc(cc3=O)C)O)c(cc(c2)O)OC
272.077	31	272.068	TMC 256C1	C15H12O5	474889-91-3					https://pubchem.ncbi.nlm.nih.gov/compound/135418331	LMPLCDBTXJVFFT-UHFFFAOYSA-N	c12c(cc(c3c1oc(cc3=O)C)O)cc(cc2OC)O
272.077	31	272.068	2-benzyl-2,4,6-trihydroxy-2,3-dihydro-1-benzofuran-3-one	C15H12O5			http://www.hmdb.ca/metabolites/HMDB0133545			https://pubchem.ncbi.nlm.nih.gov/compound/131837422	ZBMKUBSLSVAUGP-UHFFFAOYSA-N	OC1=CC(O)=C2C(OC(O)(CC3=CC=CC=C3)C2=O)=C1
272.077	31	272.068	6,7-dihydroxy-2-[(4-hydroxyphenyl)methyl]-2,3-dihydro-1-benzofuran-3-one	C15H12O5			http://www.hmdb.ca/metabolites/HMDB0137525			https://pubchem.ncbi.nlm.nih.gov/compound/69839959	JVWQYGSXXPHVNS-UHFFFAOYSA-N	OC1=CC=C(CC2OC3=C(C=CC(O)=C3O)C2=O)C=C1
272.077	31	272.068	Dihydronorwogonin	C15H12O5			http://www.hmdb.ca/metabolites/HMDB0130173	http://www.lipidmaps.org/data/LMSDRecord.php?LMID=LMPK12140657	https://metlin.scripps.edu/metabo_info.php?molid=53134	https://pubchem.ncbi.nlm.nih.gov/compound/42608113	DWNSJXRFYCRZQD-UHFFFAOYSA-N	OC1=CC(O)=C(O)C2=C1C(=O)CC(O2)C1=CC=CC=C1
272.077	31	272.068	Garbanzol	C15H12O5		http://www.genome.jp/dbget-bin/www_bget?cpd:C09751	http://www.hmdb.ca/metabolites/HMDB0037254		https://metlin.scripps.edu/metabo_info.php?molid=64206	https://pubchem.ncbi.nlm.nih.gov/compound/442410	VRTGGIJPIYOHGT-LSDHHAIUSA-N	O[C@@H]1[C@H](OC2=C(C=CC(O)=C2)C1=O)C1=CC=C(O)C=C1	http://www.genome.jp/kegg-bin/show_pathway?map00941
272.077	31	272.068	5,7-dihydroxy-2-(4-hydroxyphenyl)-3,4-dihydro-2H-1-benzopyran-4-one	C15H12O5			http://www.hmdb.ca/metabolites/HMDB0128074			https://pubchem.ncbi.nlm.nih.gov/compound/932	FTVWIRXFELQLPI-UHFFFAOYSA-N	OC1=CC=C(C=C1)C1CC(=O)C2=C(O)C=C(O)C=C2O1
272.077	31	272.068	3-phenyl-1-(2,3,4,6-tetrahydroxyphenyl)prop-2-en-1-one	C15H12O5			http://www.hmdb.ca/metabolites/HMDB0130182			https://pubchem.ncbi.nlm.nih.gov/compound/85420425	ZKNBQUBEUHJKOQ-UHFFFAOYSA-N	OC1=CC(O)=C(O)C(O)=C1C(=O)C=CC1=CC=CC=C1
272.077	31	272.068	8,17-dioxatetracyclo[8.7.0.0²,?.0¹¹,¹?]heptadeca-2(7),3,5,11(16),12,14-hexaene-5,13,14-triol	C15H12O5			http://www.hmdb.ca/metabolites/HMDB0138088			https://pubchem.ncbi.nlm.nih.gov/compound/131839429	JBEAQQWHVIOQFC-UHFFFAOYSA-N	OC1=CC2=C(C=C1)C1OC3=C(C=C(O)C(O)=C3)C1CO2
272.077	31	272.068	2,7,4'-Trihydroxyisoflavanone	C15H12O5		http://www.genome.jp/dbget-bin/www_bget?cpd:C15567	http://www.hmdb.ca/metabolites/HMDB0304047		https://metlin.scripps.edu/metabo_info.php?molid=64296	https://pubchem.ncbi.nlm.nih.gov/compound/11954208	YACUBWOKTPOMNW-UHFFFAOYSA-N	OC1OC2=C(C=CC(O)=C2)C(=O)C1C1=CC=C(O)C=C1	http://www.genome.jp/kegg-bin/show_pathway?map01100	http://www.genome.jp/kegg-bin/show_pathway?map01110	http://www.genome.jp/kegg-bin/show_pathway?map00943
272.077	31	272.068	(2E)-3-phenyl-1-(2,3,4,6-tetrahydroxyphenyl)prop-2-en-1-one	C15H12O5			http://www.hmdb.ca/metabolites/HMDB0134892			https://pubchem.ncbi.nlm.nih.gov/compound/11161591	ZKNBQUBEUHJKOQ-VOTSOKGWSA-N	[H]\C(=C(\[H])C1=CC=CC=C1)C(=O)C1=C(O)C(O)=C(O)C=C1O
272.077	31	272.068	4,6-dihydroxy-2-[(4-hydroxyphenyl)methyl]-2,3-dihydro-1-benzofuran-3-one	C15H12O5			http://www.hmdb.ca/metabolites/HMDB0137528			https://pubchem.ncbi.nlm.nih.gov/compound/70792584	YHRRHNDXVMGVCA-UHFFFAOYSA-N	OC1=CC=C(CC2OC3=CC(O)=CC(O)=C3C2=O)C=C1
272.077	31	272.068	5,7,3'-Trihydroxyflavanone	C15H12O5			http://www.hmdb.ca/metabolites/HMDB0126021	http://www.lipidmaps.org/data/LMSDRecord.php?LMID=LMPK12140220	https://metlin.scripps.edu/metabo_info.php?molid=52708	https://pubchem.ncbi.nlm.nih.gov/compound/113638	NJWJQMLMBXIOJW-UHFFFAOYSA-N	OC1=CC=CC(=C1)C1CC(=O)C2=C(O)C=C(O)C=C2O1
272.077	31	272.068	3-(4-hydroxyphenyl)-1-(2,4,6-trihydroxyphenyl)prop-2-en-1-one	C15H12O5			http://www.hmdb.ca/metabolites/HMDB0128075			https://pubchem.ncbi.nlm.nih.gov/compound/155802	YQHMWTPYORBCMF-UHFFFAOYSA-N	OC1=CC=C(C=CC(=O)C2=C(O)C=C(O)C=C2O)C=C1
272.077	31	272.068	Protosappanin A	C15H12O5			http://www.hmdb.ca/metabolites/HMDB0256874			https://pubchem.ncbi.nlm.nih.gov/compound/128001	MUKYVRVYBBYJSI-UHFFFAOYSA-N	OC1=CC=C2C(OCC(=O)CC3=CC(O)=C(O)C=C23)=C1
272.077	31	272.068	6,7,8-trihydroxy-3-phenyl-3,4-dihydro-2H-1-benzopyran-4-one	C15H12O5			http://www.hmdb.ca/metabolites/HMDB0133999			https://pubchem.ncbi.nlm.nih.gov/compound/131837778	DWLURPZFJLCTQE-UHFFFAOYSA-N	OC1=C(O)C(O)=C2OCC(C(=O)C2=C1)C1=CC=CC=C1
[truncated: 4,207 more rows]
[truncated: 12 more columns]
