# Supplementary material for: MR1-ligand cross-linking identifies vitamin B6 metabolites as TCR-reactive antigens
Source: Cell Rep Methods. 2025 Aug 4;5(8):101120. doi: 10.1016/j.crmeth.2025.101120 (PMC12461623; doi:10.1016/j.crmeth.2025.101120)
Supplement: Table S5. Raw values from ligand validation experiments and their statistical analyses, related to Figures 5 and 6 — A.) Data corresponding to Figure 5A. Table provides raw mean fluorescence intensity (MFI) values of MR1 surface staining in A549 MR1 KO cells, and A549 MR1 KO cells expressing scMR1-WT or scMR1-K43A treated with various candidate compounds (100 μg/mL, overnight). MFI values were background-corrected by subtracting signal from the no-antibody control. B.) Group comparison to assess significance of differences in ligand-induced MR1 surface expression in Figure 5A. p-values were calculated using one-way ANOVA followed by Tukey’s Honest Significant Difference (HSD) post hoc test. Table provides mean differences between all compared groups, lower and upper bounds of 95% confidence interval and adjusted p-values. C.) Data corresponding to Figure 5C. Table provides raw mean fluorescence intensity (MFI) values of MR1 surface staining in A549 MR1 KO cells, and A549 WT cells treated with various candidate compounds (100 μg/mL, overnight). MFI values were background-corrected by subtracting signal from the no-antibody control. D.) Group comparison to assess significance of differences in ligand-induced MR1 surface expression in Figure 5C. p-values were calculated using one-way ANOVA followed by Tukey’s Honest Significant Difference (HSD) post hoc test. Table provides mean differences between all compared groups, lower and upper bounds of 95% confidence interval and adjusted p-values. E.) Raw mean fluorescence intensity (MFI) values of CD69 expression in Jurkat cells ± A-F7 MAIT TCR, co-incubated with A549 WT or MR1 KO cells treated with pyridoxal (100, 10, or 1 μg/mL) or M. smegmatis (MOI: 1:300), as shown in Figure 6A. Background-corrected MFI values are displayed for duplicate conditions. Jurkat A-F7 cells were gated on rCD2+. F.) Raw mean fluorescence intensity (MFI) values of CD69 expression in Jurkat cells expressing the A-F7 MAIT TCR, co-incubated with A549 WT cells treated with titrated concentrations of 5-A-RU, pyridoxal, or PLP (100–1 × 10−4 μg/mL), as shown in Figure [file mmc6.xlsx]

## Sheet: S5A - Raw Data - Figure 5A
Supporting Table for Figure 5A
Compound	A549 MR1 KO Rep1	A549 MR1 KO Rep2	A549 MR1 KO Rep3	A549 SCMR1 WT Rep1	A549 SCMR1 WT Rep2	A549 SCMR1 WT Rep3	A549 SCMR1 K43A Rep1	A549 SCMR1 K43A Rep2	A549 SCMR1 K43A Rep3
DMSO control	-329	-20	-156	65190	61954	60490	90747	88199	92058
AC-6-FP	-317	257	186	1544048	1450163	1448052	146296	125987	134821
PYRIDOXAL	-106	-65	-58	1006227	973504	997714	117067	110407	112948
PLP	-305	284	-37	175420	162906	154759	83591	83466	84494

## Sheet: S5B - ANOVA - Figure 5A
Supporting Table for Figure 5A
Group1	Group2	Mean difference between the two compared groups	Lower bound of confidence interval for the mean difference	Upper bound of confidence interval for the mean difference	p adjusted
Ac6FP_A549_SCMR1_WT	Ac6FP_A549_MR1_KO	1.48071e+06	1.43024e+06	1.53119e+06	2.09832e-14
PYRIDOXAL_A549_SCMR1_WT	Ac6FP_A549_MR1_KO	992440	941965	1.04291e+06	2.09832e-14
Ac6FP_A549_SCMR1_WT	Ac6FP_A549_SCMR1_K43A	1345053	1.29458e+06	1.39553e+06	2.09832e-14
PYRIDOXAL_A549_SCMR1_WT	Ac6FP_A549_SCMR1_K43A	856780	806306	907255	2.09832e-14
DMSO_A549_MR1_KO	Ac6FP_A549_SCMR1_WT	-1.48092e+06	-1.5314e+06	-1.43045e+06	2.09832e-14
DMSO_A549_SCMR1_K43A	Ac6FP_A549_SCMR1_WT	-1.39042e+06	-1.44089e+06	-1.33995e+06	2.09832e-14
DMSO_A549_SCMR1_WT	Ac6FP_A549_SCMR1_WT	-1.41821e+06	-1.46868e+06	-1.36774e+06	2.09832e-14
P5P_A549_MR1_KO	Ac6FP_A549_SCMR1_WT	-1.48077e+06	-1.53125e+06	-1.4303e+06	2.09832e-14
P5P_A549_SCMR1_K43A	Ac6FP_A549_SCMR1_WT	-1.3969e+06	-1.44738e+06	-1.34643e+06	2.09832e-14
P5P_A549_SCMR1_WT	Ac6FP_A549_SCMR1_WT	-1.31639e+06	-1.36687e+06	-1.26592e+06	2.09832e-14
PYRIDOXAL_A549_MR1_KO	Ac6FP_A549_SCMR1_WT	-1.48083e+06	-1.5313e+06	-1.43036e+06	2.09832e-14
PYRIDOXAL_A549_SCMR1_K43A	Ac6FP_A549_SCMR1_WT	-1.36728e+06	-1.41775e+06	-1.31681e+06	2.09832e-14
PYRIDOXAL_A549_SCMR1_WT	Ac6FP_A549_SCMR1_WT	-488273	-538747	-437798	2.09832e-14
PYRIDOXAL_A549_SCMR1_WT	DMSO_A549_MR1_KO	992650	942176	1.04312e+06	2.09832e-14
PYRIDOXAL_A549_SCMR1_WT	DMSO_A549_SCMR1_K43A	902147	851673	952621	2.09832e-14
PYRIDOXAL_A549_SCMR1_WT	DMSO_A549_SCMR1_WT	929937	879463	980411	2.09832e-14
PYRIDOXAL_A549_SCMR1_WT	P5P_A549_MR1_KO	992501	942027	1.04298e+06	2.09832e-14
PYRIDOXAL_A549_SCMR1_WT	P5P_A549_SCMR1_K43A	908631	858157	959106	2.09832e-14
PYRIDOXAL_A549_SCMR1_WT	P5P_A549_SCMR1_WT	828120	777646	878594	2.09832e-14
PYRIDOXAL_A549_SCMR1_WT	PYRIDOXAL_A549_MR1_KO	992558	942084	1.04303e+06	2.09832e-14
PYRIDOXAL_A549_SCMR1_WT	PYRIDOXAL_A549_SCMR1_K43A	879008	828533	929482	2.09832e-14
P5P_A549_SCMR1_WT	DMSO_A549_MR1_KO	164530	114056	215004	1.14468e-09
PYRIDOXAL_A549_MR1_KO	P5P_A549_SCMR1_WT	-164438	-214912	-113964	1.15786e-09
P5P_A549_SCMR1_WT	P5P_A549_MR1_KO	164381	113907	214855	1.16611e-09
P5P_A549_SCMR1_WT	Ac6FP_A549_MR1_KO	164320	113845	214794	1.17505e-09
DMSO_A549_MR1_KO	Ac6FP_A549_SCMR1_K43A	-135870	-186344	-85395.4	5.11705e-08
PYRIDOXAL_A549_MR1_KO	Ac6FP_A549_SCMR1_K43A	-135778	-186252	-85303.4	5.18397e-08
P5P_A549_MR1_KO	Ac6FP_A549_SCMR1_K43A	-135721	-186195	-85246.4	5.22589e-08
Ac6FP_A549_SCMR1_K43A	Ac6FP_A549_MR1_KO	135659	85185	186134	5.27138e-08
PYRIDOXAL_A549_SCMR1_K43A	DMSO_A549_MR1_KO	113642	63168	164117	1.37807e-06
PYRIDOXAL_A549_SCMR1_K43A	PYRIDOXAL_A549_MR1_KO	113550	63076	164025	1.39788e-06
PYRIDOXAL_A549_SCMR1_K43A	P5P_A549_MR1_KO	113493	63019	163968	1.41031e-06
PYRIDOXAL_A549_SCMR1_K43A	Ac6FP_A549_MR1_KO	113432	62957.7	163906	1.42381e-06
P5P_A549_SCMR1_WT	DMSO_A549_SCMR1_WT	101817	51342.7	152291	9.01326e-06
DMSO_A549_SCMR1_K43A	DMSO_A549_MR1_KO	90503	40028.7	140977	5.85705e-05
PYRIDOXAL_A549_MR1_KO	DMSO_A549_SCMR1_K43A	-90411	-140885	-39936.7	5.94842e-05
P5P_A549_MR1_KO	DMSO_A549_SCMR1_K43A	-90354	-140828	-39879.7	6.00576e-05
DMSO_A549_SCMR1_K43A	Ac6FP_A549_MR1_KO	90292.7	39818.4	140767	6.06808e-05
P5P_A549_SCMR1_K43A	DMSO_A549_MR1_KO	84018.7	33544.4	134493	0.000175881
PYRIDOXAL_A549_MR1_KO	P5P_A549_SCMR1_K43A	-83926.7	-134401	-33452.4	0.000178666
P5P_A549_SCMR1_K43A	P5P_A549_MR1_KO	83869.7	33395.4	134344	0.000180414
P5P_A549_SCMR1_K43A	Ac6FP_A549_MR1_KO	83808.3	33334	134283	0.000182314
P5P_A549_SCMR1_WT	P5P_A549_SCMR1_K43A	80511.3	30037	130986	0.000320706
P5P_A549_SCMR1_WT	DMSO_A549_SCMR1_K43A	74027	23552.7	124501	0.000979845
DMSO_A549_SCMR1_WT	Ac6FP_A549_SCMR1_K43A	-73156.7	-123631	-22682.4	0.00113857
DMSO_A549_SCMR1_WT	DMSO_A549_MR1_KO	62713	12238.7	113187	0.00681579
PYRIDOXAL_A549_MR1_KO	DMSO_A549_SCMR1_WT	-62621	-113095	-12146.7	0.00692265
P5P_A549_MR1_KO	DMSO_A549_SCMR1_WT	-62564	-113038	-12089.7	0.00698968
DMSO_A549_SCMR1_WT	Ac6FP_A549_MR1_KO	62502.7	12028.4	112977	0.00706251
P5P_A549_SCMR1_K43A	Ac6FP_A549_SCMR1_K43A	-51851	-102325	-1376.69	0.0403825
PYRIDOXAL_A549_SCMR1_K43A	DMSO_A549_SCMR1_WT	50929.3	455.026	101404	0.0466097
PYRIDOXAL_A549_SCMR1_K43A	P5P_A549_SCMR1_WT	-50887.7	-101362	-413.359	0.0469112
DMSO_A549_SCMR1_K43A	Ac6FP_A549_SCMR1_K43A	-45366.7	-95841	5107.64	0.106576
PYRIDOXAL_A549_SCMR1_K43A	P5P_A549_SCMR1_K43A	29623.7	-20850.6	80098	0.617266
P5P_A549_SCMR1_WT	Ac6FP_A549_SCMR1_K43A	28660.3	-21814	79134.6	0.660255
DMSO_A549_SCMR1_WT	DMSO_A549_SCMR1_K43A	-27790	-78264.3	22684.3	0.698309
PYRIDOXAL_A549_SCMR1_K43A	DMSO_A549_SCMR1_K43A	23139.3	-27335	73613.6	0.871903
PYRIDOXAL_A549_SCMR1_K43A	Ac6FP_A549_SCMR1_K43A	-22227.3	-72701.6	28247	0.897388
P5P_A549_SCMR1_K43A	DMSO_A549_SCMR1_WT	21305.7	-29168.6	71780	0.919781
P5P_A549_SCMR1_K43A	DMSO_A549_SCMR1_K43A	-6484.33	-56958.6	43990	0.999998
DMSO_A549_MR1_KO	Ac6FP_A549_MR1_KO	-210.333	-50684.6	50264	1
P5P_A549_MR1_KO	Ac6FP_A549_MR1_KO	-61.3333	-50535.6	50413	1
PYRIDOXAL_A549_MR1_KO	Ac6FP_A549_MR1_KO	-118.333	-50592.6	50356	1
P5P_A549_MR1_KO	DMSO_A549_MR1_KO	149	-50325.3	50623.3	1
PYRIDOXAL_A549_MR1_KO	DMSO_A549_MR1_KO	92	-50382.3	50566.3	1
PYRIDOXAL_A549_MR1_KO	P5P_A549_MR1_KO	-57	-50531.3	50417.3	1

## Sheet: S5C - Raw Data - Figure 5C
Supporting Table for Figure 5C
Compound	A549 MR1 KO Rep 1	A549 MR1 KO Rep 2	A549 MR1 KO Rep 3	A549 WT Rep 1	A549 WT Rep 2	A549 WT Rep 3	A549 MR1 KO Rep 1	A549 MR1 KO Rep 2	A549 MR1 KO Rep 3
DMSO control	-329	-20	-156	214	30	29	-329	-20	-156
AC-6-FP	-317	257	186	1830	1821	1626	-317	257	186
PYRIDOXAL	-106	-65	-58	1127	891	865	-106	-65	-58
P5P	-305	284	-37	365	248	259	-305	284	-37

## Sheet: S5D - ANOVA - Figure 5C
Supporting Table for Figure 5C
Group1	Group2	Mean difference between the two compared groups	Lower bound of confidence interval for the mean difference	Upper bound of confidence interval for the mean difference	p adjusted
DMSO_A549_MR1_KO	Ac6FP_A549_wtMR1	-1927.33	-2436.15	-1418.52	1.33162e-08
PYRIDOXAL_A549_MR1_KO	Ac6FP_A549_wtMR1	-1835.33	-2344.15	-1326.52	2.70379e-08
P5P_A549_MR1_KO	Ac6FP_A549_wtMR1	-1778.33	-2287.15	-1269.52	4.25917e-08
Ac6FP_A549_wtMR1	Ac6FP_A549_MR1_KO	1717	1208.18	2225.82	7.04623e-08
DMSO_A549_wtMR1	Ac6FP_A549_wtMR1	-1668	-2176.82	-1159.18	1.06527e-07
P5P_A549_wtMR1	Ac6FP_A549_wtMR1	-1468.33	-1977.15	-959.517	6.38241e-07
PYRIDOXAL_A549_wtMR1	DMSO_A549_MR1_KO	1129.33	620.517	1638.15	2.06058e-05
PYRIDOXAL_A549_wtMR1	PYRIDOXAL_A549_MR1_KO	1037.33	528.517	1546.15	5.88648e-05
PYRIDOXAL_A549_wtMR1	P5P_A549_MR1_KO	980.333	471.517	1489.15	0.00011553
PYRIDOXAL_A549_wtMR1	Ac6FP_A549_MR1_KO	919	410.183	1427.82	0.000243529
PYRIDOXAL_A549_wtMR1	DMSO_A549_wtMR1	870	361.183	1378.82	0.000448282
PYRIDOXAL_A549_wtMR1	Ac6FP_A549_wtMR1	-798	-1306.82	-289.183	0.00112255
PYRIDOXAL_A549_wtMR1	P5P_A549_wtMR1	670.333	161.517	1179.15	0.00599338
P5P_A549_wtMR1	DMSO_A549_MR1_KO	459	-49.8167	967.817	0.0930716
PYRIDOXAL_A549_MR1_KO	P5P_A549_wtMR1	-367	-875.817	141.817	0.263457
P5P_A549_wtMR1	P5P_A549_MR1_KO	310	-198.817	818.817	0.448864
DMSO_A549_wtMR1	DMSO_A549_MR1_KO	259.333	-249.483	768.15	0.649722
P5P_A549_wtMR1	Ac6FP_A549_MR1_KO	248.667	-260.15	757.483	0.692148
DMSO_A549_MR1_KO	Ac6FP_A549_MR1_KO	-210.333	-719.15	298.483	0.830452
P5P_A549_wtMR1	DMSO_A549_wtMR1	199.667	-309.15	708.483	0.862672
PYRIDOXAL_A549_MR1_KO	DMSO_A549_wtMR1	-167.333	-676.15	341.483	0.938041
P5P_A549_MR1_KO	DMSO_A549_MR1_KO	149	-359.817	657.817	0.965406
PYRIDOXAL_A549_MR1_KO	Ac6FP_A549_MR1_KO	-118.333	-627.15	390.483	0.990293
P5P_A549_MR1_KO	DMSO_A549_wtMR1	-110.333	-619.15	398.483	0.993562
PYRIDOXAL_A549_MR1_KO	DMSO_A549_MR1_KO	92	-416.817	600.817	0.997872
P5P_A549_MR1_KO	Ac6FP_A549_MR1_KO	-61.3333	-570.15	447.483	0.999845
PYRIDOXAL_A549_MR1_KO	P5P_A549_MR1_KO	-57	-565.817	451.817	0.999905
DMSO_A549_wtMR1	Ac6FP_A549_MR1_KO	49	-459.817	557.817	0.999966

## Sheet: S5E - Raw Data - Figure 6A
Supporting Table for Figure 6A
Concentration [μg/mL]	Treatment	TCR	Response
100	Pyridoxal	UT	10601
10	Pyridoxal	UT	3193
1	Pyridoxal	UT	6389
0.1	Pyridoxal	UT	4910
0.01	Pyridoxal	UT	6127
0.001	Pyridoxal	UT	4515
0.0001	Pyridoxal	UT	6544
100	Pyridoxal	UT	7452
10	Pyridoxal	UT	2866
1	Pyridoxal	UT	2615
0.1	Pyridoxal	UT	3113
0.01	Pyridoxal	UT	2709
0.001	Pyridoxal	UT	2773
0.0001	Pyridoxal	UT	3279
100	Pyridoxal	UT	6912
10	Pyridoxal	UT	2237
1	Pyridoxal	UT	3096
0.1	Pyridoxal	UT	2529
0.01	Pyridoxal	UT	2969
0.001	Pyridoxal	UT	1792
0.0001	Pyridoxal	UT	2818
100	Pyridoxal	MC.7.G5	120449
10	Pyridoxal	MC.7.G5	75350
1	Pyridoxal	MC.7.G5	24212
0.1	Pyridoxal	MC.7.G5	5844
0.01	Pyridoxal	MC.7.G5	4772
0.001	Pyridoxal	MC.7.G5	-2172
0.0001	Pyridoxal	MC.7.G5	4309
100	Pyridoxal	MC.7.G5	121448
10	Pyridoxal	MC.7.G5	77384
1	Pyridoxal	MC.7.G5	23177
0.1	Pyridoxal	MC.7.G5	4287
0.01	Pyridoxal	MC.7.G5	1941
0.001	Pyridoxal	MC.7.G5	3107
0.0001	Pyridoxal	MC.7.G5	2110
100	Pyridoxal	MC.7.G5	116757
10	Pyridoxal	MC.7.G5	75898
1	Pyridoxal	MC.7.G5	24497
0.1	Pyridoxal	MC.7.G5	5028
0.01	Pyridoxal	MC.7.G5	2588
0.001	Pyridoxal	MC.7.G5	1660
0.0001	Pyridoxal	MC.7.G5	1962

## Sheet: S5F - Raw Data - Figure 6B
Supporting Table for Figure 6B
Concentration [μg/mL]	Treatment	TCR	Response
100	Pyridoxal	UT	4012
10	Pyridoxal	UT	-283
1	Pyridoxal	UT	228
0.1	Pyridoxal	UT	-316
0.01	Pyridoxal	UT	1108
0.001	Pyridoxal	UT	632
0.0001	Pyridoxal	UT	1477
100	Pyridoxal	UT	4988
10	Pyridoxal	UT	647
1	Pyridoxal	UT	769
0.1	Pyridoxal	UT	793
0.01	Pyridoxal	UT	1639
0.001	Pyridoxal	UT	695
0.0001	Pyridoxal	UT	1518
100	Pyridoxal	UT	4800
10	Pyridoxal	UT	317
1	Pyridoxal	UT	9
0.1	Pyridoxal	UT	445
0.01	Pyridoxal	UT	1298
0.001	Pyridoxal	UT	1085
0.0001	Pyridoxal	UT	2055
100	Pyridoxal	A-F7	144193
10	Pyridoxal	A-F7	174723
1	Pyridoxal	A-F7	135580
0.1	Pyridoxal	A-F7	47544
0.01	Pyridoxal	A-F7	6289
0.001	Pyridoxal	A-F7	-5229
0.0001	Pyridoxal	A-F7	118
100	Pyridoxal	A-F7	125200
10	Pyridoxal	A-F7	175822
1	Pyridoxal	A-F7	133904
0.1	Pyridoxal	A-F7	53991
0.01	Pyridoxal	A-F7	5744
0.001	Pyridoxal	A-F7	2943
0.0001	Pyridoxal	A-F7	-2433
100	Pyridoxal	A-F7	114237
10	Pyridoxal	A-F7	156408
1	Pyridoxal	A-F7	113839
0.1	Pyridoxal	A-F7	39783
0.01	Pyridoxal	A-F7	7642
0.001	Pyridoxal	A-F7	-5470
0.0001	Pyridoxal	A-F7	-4012
100	PLP	UT	-1005
10	PLP	UT	723
1	PLP	UT	1020
0.1	PLP	UT	1254
0.01	PLP	UT	790
0.001	PLP	UT	1495
0.0001	PLP	UT	1359
100	PLP	UT	-811
10	PLP	UT	737
1	PLP	UT	546
0.1	PLP	UT	1423
0.01	PLP	UT	665
0.001	PLP	UT	1120
0.0001	PLP	UT	1080
100	PLP	UT	-2633
10	PLP	UT	-390
1	PLP	UT	47
0.1	PLP	UT	562
0.01	PLP	UT	1295
0.001	PLP	UT	1327
0.0001	PLP	UT	1476
100	PLP	A-F7	95567
10	PLP	A-F7	54735
1	PLP	A-F7	1919
0.1	PLP	A-F7	-5917
0.01	PLP	A-F7	-267
0.001	PLP	A-F7	-6504
0.0001	PLP	A-F7	-2883
100	PLP	A-F7	102763
10	PLP	A-F7	49469
1	PLP	A-F7	2772
0.1	PLP	A-F7	-5215
0.01	PLP	A-F7	-695
0.001	PLP	A-F7	-1822
0.0001	PLP	A-F7	-157
100	PLP	A-F7	114592
10	PLP	A-F7	74616
1	PLP	A-F7	2596
0.1	PLP	A-F7	211
0.01	PLP	A-F7	-4879
0.001	PLP	A-F7	-3965
0.0001	PLP	A-F7	669
100	5-A-RU	UT	752
10	5-A-RU	UT	89
1	5-A-RU	UT	1159
0.1	5-A-RU	UT	753
0.01	5-A-RU	UT	341
0.001	5-A-RU	UT	198
0.0001	5-A-RU	UT	765
100	5-A-RU	UT	1845
10	5-A-RU	UT	1492
1	5-A-RU	UT	558
0.1	5-A-RU	UT	1300
0.01	5-A-RU	UT	1503
0.001	5-A-RU	UT	810
0.0001	5-A-RU	UT	1077
100	5-A-RU	UT	2869
10	5-A-RU	UT	1081
1	5-A-RU	UT	2583
0.1	5-A-RU	UT	2149
0.01	5-A-RU	UT	1156
0.001	5-A-RU	UT	659
0.0001	5-A-RU	UT	2137
100	5-A-RU	A-F7	139724
10	5-A-RU	A-F7	195056
1	5-A-RU	A-F7	100247
0.1	5-A-RU	A-F7	6330
0.01	5-A-RU	A-F7	-5666
0.001	5-A-RU	A-F7	-5198
0.0001	5-A-RU	A-F7	-9169
100	5-A-RU	A-F7	136719
10	5-A-RU	A-F7	192474
1	5-A-RU	A-F7	101584
0.1	5-A-RU	A-F7	7037
0.01	5-A-RU	A-F7	-3775
0.001	5-A-RU	A-F7	-1125
0.0001	5-A-RU	A-F7	-10665
100	5-A-RU	A-F7	141737
10	5-A-RU	A-F7	188767
1	5-A-RU	A-F7	103843
0.1	5-A-RU	A-F7	8192
0.01	5-A-RU	A-F7	-1795
0.001	5-A-RU	A-F7	-4064
0.0001	5-A-RU	A-F7	-5971

## Sheet: S5G - EC50 values Figure 6B
Supporting Table for Figure 6B
Compound	EC50 [µg/mL]	CI_lower	CI_upper	R_squared
5-A-RU	0.869	-0.398	2.136	0.962
PLP	8.306	6.354	10.259	0.982
Pyridoxal	0.186	0.087	0.285	0.959

## Sheet: S5H - Raw Data - Figure 6C
Supporting Table for Figure 6C
Donor	Treatment	TCR	Response
A	Pyridoxal	UT	0.76
B	Pyridoxal	UT	1.16
C	Pyridoxal	UT	0.22
A	CD3	UT	84.67
B	CD3	UT	68.15
C	CD3	UT	78.41
A	Pyridoxal	A-F7	19.22
B	Pyridoxal	A-F7	17.72
C	Pyridoxal	A-F7	40.6
A	CD3	A-F7	85.93
B	CD3	A-F7	62.34
C	CD3	A-F7	75.02

## Sheet: S5I - Raw Data - Figure 6D
Supporting Table for Figure 6D
Concentration [µg/mL]	Compound	TCR treatment	Response
100	Pyridoxal	UT	10601
10	Pyridoxal	UT	3193
1	Pyridoxal	UT	6389
0.1	Pyridoxal	UT	4910
0.01	Pyridoxal	UT	6127
0.001	Pyridoxal	UT	4515
0.0001	Pyridoxal	UT	6544
100	Pyridoxal	UT	7452
10	Pyridoxal	UT	2866
1	Pyridoxal	UT	2615
0.1	Pyridoxal	UT	3113
0.01	Pyridoxal	UT	2709
0.001	Pyridoxal	UT	2773
0.0001	Pyridoxal	UT	3279
100	Pyridoxal	UT	6912
10	Pyridoxal	UT	2237
1	Pyridoxal	UT	3096
0.1	Pyridoxal	UT	2529
0.01	Pyridoxal	UT	2969
0.001	Pyridoxal	UT	1792
0.0001	Pyridoxal	UT	2818
100	Pyridoxal	MC.7.G5	120449
10	Pyridoxal	MC.7.G5	75350
1	Pyridoxal	MC.7.G5	24212
0.1	Pyridoxal	MC.7.G5	5844
0.01	Pyridoxal	MC.7.G5	4772
0.001	Pyridoxal	MC.7.G5	-2172
0.0001	Pyridoxal	MC.7.G5	4309
100	Pyridoxal	MC.7.G5	121448
10	Pyridoxal	MC.7.G5	77384
1	Pyridoxal	MC.7.G5	23177
0.1	Pyridoxal	MC.7.G5	4287
0.01	Pyridoxal	MC.7.G5	1941
0.001	Pyridoxal	MC.7.G5	3107
0.0001	Pyridoxal	MC.7.G5	2110
100	Pyridoxal	MC.7.G5	116757
10	Pyridoxal	MC.7.G5	75898
1	Pyridoxal	MC.7.G5	24497
0.1	Pyridoxal	MC.7.G5	5028
0.01	Pyridoxal	MC.7.G5	2588
0.001	Pyridoxal	MC.7.G5	1660
0.0001	Pyridoxal	MC.7.G5	1962

## Sheet: S5J - EC50 Values - Figure 6D
Supporting Table for Figure 6D
Compound	EC50 [µg/mL]	CI_lower	CI_upper	R_squared
Pyridoxal	7.208	6.2	8.216	0.999
